# Supplementary material for: 3-(2,2-Dioxo-3,4-di­hydro­benzo[e][1,2,3]oxa­thiazin-4-yl)-3-fluoro-1-phenyl­indolin-2-one
Source: IUCrdata. 2020 Jul 31;5(Pt 7):x201028. doi: 10.1107/S2414314620010287 (PMC9462254; doi:10.1107/S2414314620010287)
Supplement: Supplementary file 1 [file x-05-x201028-sup1.cif]

##############################################################################
#                                                                            #
# This CIF contains the data for a data article accepted for                 #
# publication in IUCrData. It conforms to the requirements of                #
# Notes for Authors for IUCrData, and has been                               #
# peer reviewed under the auspices of IUCrData.                              #
#                                                                            #
# Full details of the Crystallographic Information File format               #
# are given in the paper "The Crystallographic Information File (CIF):       #
# a New Standard Archive File for Crystallography" by S. R. Hall, F. H.      #
# Allen and I. D. Brown [Acta Cryst. (1991), A47, 655-685].                  #
#                                                                            #
# The current version of the core CIF dictionary is obtainable from          #
# ftp://ftp.iucr.org/pub/cif_core.dic.                                       #
#                                                                            #
# Software is freely available for graphical display of the structure(s)     #
# in this CIF. For information consult the CIF software page                 #
# http://www.iucr.org/resources/cif/software.                                #
#                                                                            #
# This file may be used for bona fide research purposes within the           #
# scientific community so long as proper attribution is given to the data    # 
# article from which it was obtained.                                        #
#                                                                            #
##############################################################################
data_I
_database_code_depnum_ccdc_archive 'CCDC 1971616'
_audit_creation_method     'SHELXL-2014/7'
_journal_date_recd_electronic     2020-05-19
_journal_date_accepted     2020-07-24
_journal_name_full     'IUCrData'
_journal_year     2020
_journal_volume     5
_journal_issue      7
_journal_page_first     0
_journal_page_last     0
_journal_paper_category     HO
_journal_paper_doi     10.1107/S2414314620010287
_journal_coeditor_code     BT4093
_publ_contact_author_name     'Ling-Yan Chen'
_publ_contact_author_address
;
College of Chemistry and Chemical Engineering, Shanghai University of
Engineering Science, 333 Longteng Road, Shanghai 201620, China
;
_publ_contact_author_email     'lingyan.chen@hotmail.com'
_publ_contact_author_fax     ?
_publ_contact_author_phone     ?
_publ_section_title
;\
3-(2,2-Dioxo-3,4-dihydrobenzo[<i>e</i>][1,2,3]oxathiazin-4-yl)-3-fluoro-1-\
phenylindolin-2-one
;
loop_
    _publ_author_name
    _publ_author_footnote
    _publ_author_address
    'Wu, Mei-Fang' .
;
College of Chemistry and Chemical Engineering,
Shanghai University of Engineering Science, 333 Longteng Road,
Shanghai 201620,
People's Republic of China
;
    'Chen, Ling-Yan' .
;
College of Chemistry and Chemical Engineering,
Shanghai University of Engineering Science, 333 Longteng Road,
Shanghai 201620,
People's Republic of China
;
    'Li, Ya' .
;
College of Chemistry and Chemical Engineering,
Shanghai University of Engineering Science, 333 Longteng Road,
Shanghai 201620,
People's Republic of China
;
_publ_section_synopsis
;
The title compound contains two chiral carbon centres. It has monoclinic
(<i>P</i>2~1~/<i>c</i>) symmetry. The structure displays N---H...O hydrogen
bonding.
;
_chemical_name_systematic
;\
3-(2,2-Dioxo-3,4-dihydrobenzo[<i>e</i>][1,2,3]oxathiazin-4-yl)-3-\
fluoro-1-phenylindolin-2-one
;
_chemical_name_common     ?
_chemical_formula_moiety     ?
_chemical_formula_sum     'C21 H15 F N2 O4 S'
_chemical_formula_weight     410.41
_chemical_melting_point     ?
_space_group_crystal_system     monoclinic
_space_group_name_H-M_alt     'P 21/c'
_space_group_name_Hall     '-P 2ybc'
loop_
    _space_group_symop_operation_xyz
    'x, y, z'
    '-x, y+1/2, -z+1/2'
    '-x, -y, -z'
    'x, -y-1/2, z-1/2'
_cell_length_a     9.8726(4)
_cell_length_b     15.8054(7)
_cell_length_c     11.8345(4)
_cell_angle_alpha     90
_cell_angle_beta     94.6790(10)
_cell_angle_gamma     90
_cell_volume     1840.51(13)
_cell_formula_units_Z     4
_cell_measurement_reflns_used     3064
_cell_measurement_theta_min     4.876
_cell_measurement_theta_max     54.376
_cell_measurement_temperature     292(2)
_exptl_crystal_description     prismatic
_exptl_crystal_colour     colorless
_exptl_crystal_size_max     0.180
_exptl_crystal_size_mid     0.150
_exptl_crystal_size_min     0.100
_exptl_crystal_density_diffrn     1.481
_exptl_crystal_density_meas     ?
_exptl_crystal_density_method     ?
_exptl_crystal_F_000     848
_exptl_absorpt_coefficient_mu     0.218
_exptl_absorpt_correction_type     multi-scan
_exptl_absorpt_process_details
;
(SADABS; Bruker, 2014)
;
_exptl_absorpt_correction_T_min     0.6714
_exptl_absorpt_correction_T_max     0.7456
_diffrn_ambient_temperature     292(2)
_diffrn_source     ?
_diffrn_radiation_type     MoK\a
_diffrn_radiation_wavelength     0.71073
_diffrn_measurement_device_type     'Bruker APEXII CCD'
_diffrn_measurement_method     '\f and \w scans'
_diffrn_detector_area_resol_mean     ?
_diffrn_reflns_number     9057
_diffrn_reflns_av_R_equivalents     0.0304
_diffrn_reflns_av_unetI/netI     0.0443
_diffrn_reflns_theta_min     2.889
_diffrn_reflns_theta_max     26.000
_diffrn_reflns_theta_full     25.242
_diffrn_measured_fraction_theta_max     0.993
_diffrn_measured_fraction_theta_full     0.995
_diffrn_reflns_limit_h_min     -12
_diffrn_reflns_limit_h_max     12
_diffrn_reflns_limit_k_min     -19
_diffrn_reflns_limit_k_max     16
_diffrn_reflns_limit_l_min     -13
_diffrn_reflns_limit_l_max     14
_refine_special_details
;
The position of H(2) atom was found from the diagram of differential Fourier
 synthesis.
;
_reflns_number_total     3596
_reflns_number_gt     2580
_reflns_threshold_expression     'I > 2\s(I)'
_refine_ls_structure_factor_coef     Fsqd
_refine_ls_matrix_type     full
_refine_ls_R_factor_all     0.0711
_refine_ls_R_factor_gt     0.0439
_refine_ls_wR_factor_gt     0.0928
_refine_ls_wR_factor_ref     0.1098
_refine_ls_goodness_of_fit_ref     1.077
_refine_ls_restrained_S_all     1.077
_refine_ls_number_reflns     3596
_refine_ls_number_parameters     351
_refine_ls_number_restraints     1
_refine_ls_hydrogen_treatment     refall
_refine_ls_weighting_scheme     calc
_refine_ls_weighting_details
              'w=1/[\s^2^(Fo^2^)+(0.0419P)^2^+0.4204P] where P=(Fo^2^+2Fc^2^)/3'
_atom_sites_solution_hydrogens     difmap
_atom_sites_solution_primary     ?
_atom_sites_solution_secondary     ?
_refine_ls_shift/su_max     0.000
_refine_ls_shift/su_mean     0.000
_refine_diff_density_max     0.205
_refine_diff_density_min     -0.229
_refine_ls_extinction_method
;
SHELXL-2014/7 (Sheldrick 2014
;
_refine_ls_extinction_coef     0.022(2)
_refine_ls_extinction_expression
                                  'Fc^*^=kFc[1+0.001xFc^2^\l^3^/sin(2\q)]^-1/4^'
loop_
    _atom_type_symbol
    _atom_type_description
    _atom_type_scat_dispersion_real
    _atom_type_scat_dispersion_imag
    _atom_type_scat_source
    'C' 'C' 0.0033 0.0016
                         'International Tables Vol C Tables 4.2.6.8 and 6.1.1.4'
    'H' 'H' 0.0000 0.0000
                         'International Tables Vol C Tables 4.2.6.8 and 6.1.1.4'
    'F' 'F' 0.0171 0.0103
                         'International Tables Vol C Tables 4.2.6.8 and 6.1.1.4'
    'N' 'N' 0.0061 0.0033
                         'International Tables Vol C Tables 4.2.6.8 and 6.1.1.4'
    'O' 'O' 0.0106 0.0060
                         'International Tables Vol C Tables 4.2.6.8 and 6.1.1.4'
    'S' 'S' 0.1246 0.1234
                         'International Tables Vol C Tables 4.2.6.8 and 6.1.1.4'
_computing_data_collection
;
APEX2 (Bruker, 2014)
;
_computing_cell_refinement
;
SAINT (Bruker, 2014)
;
_computing_data_reduction
;
SAINT (Bruker, 2014)
;
_computing_structure_solution
;
SHELXS97 (Sheldrick 2008)
;
_computing_structure_refinement
;
<i>SHELXL2014/7</i> (Sheldrick, 2015)
;
_computing_molecular_graphics
;
SHELXTL (Sheldrick 2008)
;
_computing_publication_material
;
SHELXTL (Sheldrick 2008)
;
loop_
    _atom_site_type_symbol
    _atom_site_label
    _atom_site_fract_x
    _atom_site_fract_y
    _atom_site_fract_z
    _atom_site_U_iso_or_equiv
    _atom_site_adp_type
    _atom_site_calc_flag
    _atom_site_occupancy
    _atom_site_disorder_assembly
    _atom_site_disorder_group
    S S1 0.37546(9) 0.45878(11) 0.17560(7) 0.0574(4) Uani d 0.933(4) A 1
    O O2 0.2617(2) 0.39173(17) 0.13707(18) 0.0585(7) Uani d 0.933(4) A 1
    O O4 0.3356(2) 0.53877(14) 0.12761(16) 0.0804(8) Uani d 0.933(4) A 1
    O O3 0.50142(19) 0.42592(16) 0.15129(17) 0.0930(8) Uani d 1 . .
    S S1' 0.3792(17) 0.4087(16) 0.1887(14) 0.079(5) Uani d 0.067(4) A 2
    O O2' 0.251(4) 0.452(3) 0.118(3) 0.075(11) Uani d 0.067(4) A 2
    O O4' 0.373(3) 0.3271(18) 0.191(2) 0.076(11) Uani d 0.067(4) A 2
    F F1 0.13032(11) 0.39571(8) 0.51531(10) 0.0450(4) Uani d 1 . .
    O O1 0.40253(15) 0.45785(9) 0.58419(12) 0.0448(4) Uani d 1 . .
    N N1 0.45048(16) 0.32572(11) 0.51448(13) 0.0363(4) Uani d 1 . .
    N N2 0.36500(19) 0.45557(12) 0.31047(15) 0.0437(5) Uani d 1 . .
    C C1 0.37823(19) 0.26508(13) 0.44351(16) 0.0339(5) Uani d 1 . .
    C C2 0.4208(2) 0.18520(14) 0.41621(18) 0.0410(5) Uani d 1 . .
    C C3 0.3295(2) 0.13620(15) 0.3496(2) 0.0486(6) Uani d 1 . .
    C C4 0.2019(3) 0.16596(15) 0.3120(2) 0.0499(6) Uani d 1 . .
    C C5 0.1611(2) 0.24676(14) 0.34049(18) 0.0412(5) Uani d 1 . .
    C C6 0.25100(19) 0.29646(13) 0.40678(16) 0.0344(5) Uani d 1 . .
    C C7 0.24062(19) 0.38483(13) 0.45012(16) 0.0332(5) Uani d 1 . .
    C C8 0.37284(19) 0.39541(14) 0.52730(16) 0.0347(5) Uani d 1 . .
    C C9 0.59230(19) 0.31952(13) 0.55089(17) 0.0368(5) Uani d 1 . .
    C C10 0.6346(2) 0.31418(17) 0.66367(19) 0.0522(6) Uani d 1 . .
    C C11 0.7729(3) 0.31052(19) 0.6958(2) 0.0633(8) Uani d 1 . .
    C C12 0.8648(3) 0.31018(17) 0.6165(2) 0.0564(7) Uani d 1 . .
    C C13 0.8220(2) 0.31587(18) 0.5039(2) 0.0588(7) Uani d 1 . .
    C C14 0.6849(2) 0.32088(17) 0.4702(2) 0.0512(6) Uani d 1 . .
    C C15 0.2332(2) 0.45561(14) 0.36026(17) 0.0361(5) Uani d 1 . .
    C C16 0.1135(2) 0.44411(13) 0.27349(18) 0.0383(5) Uani d 1 . .
    C C17 -0.0177(2) 0.45994(15) 0.3006(2) 0.0505(6) Uani d 1 . .
    C C18 -0.1280(3) 0.44404(17) 0.2237(3) 0.0631(8) Uani d 1 . .
    C C19 -0.1082(3) 0.41453(19) 0.1173(3) 0.0696(8) Uani d 1 . .
    C C20 0.0215(3) 0.39940(19) 0.0871(2) 0.0664(8) Uani d 1 . .
    C C21 0.1298(2) 0.41352(15) 0.16628(19) 0.0490(6) Uani d 1 . .
    H H1 0.2197(19) 0.5066(14) 0.3987(17) 0.037(5) Uiso d 1 . .
    H H2 0.651(2) 0.3249(15) 0.393(2) 0.060(7) Uiso d 1 . .
    H H3 0.071(2) 0.2662(13) 0.3161(16) 0.040(6) Uiso d 1 . .
    H H4 0.508(2) 0.1655(13) 0.4453(16) 0.040(6) Uiso d 1 . .
    H H5 0.357(2) 0.0802(15) 0.3293(18) 0.049(6) Uiso d 1 . .
    H H6 0.803(3) 0.3077(17) 0.774(2) 0.078(8) Uiso d 1 . .
    H H8 -0.217(3) 0.4545(17) 0.244(2) 0.080(9) Uiso d 1 . .
    H H9 0.137(2) 0.1290(16) 0.266(2) 0.061(7) Uiso d 1 . .
    H H10 0.887(3) 0.3167(17) 0.447(2) 0.075(8) Uiso d 1 . .
    H H11 0.962(3) 0.3091(16) 0.642(2) 0.074(8) Uiso d 1 . .
    H H12 0.427(3) 0.4894(16) 0.346(2) 0.065(8) Uiso d 1 . .
    H H13 -0.183(3) 0.4066(19) 0.062(2) 0.090(9) Uiso d 1 . .
    H H14 -0.032(2) 0.4815(16) 0.374(2) 0.066(8) Uiso d 1 . .
    H H15 0.568(2) 0.3155(15) 0.716(2) 0.062(7) Uiso d 1 . .
    H H17 0.044(3) 0.3776(17) 0.015(2) 0.078(9) Uiso d 1 . .
loop_
    _atom_site_aniso_label
    _atom_site_aniso_U_11
    _atom_site_aniso_U_22
    _atom_site_aniso_U_33
    _atom_site_aniso_U_12
    _atom_site_aniso_U_13
    _atom_site_aniso_U_23
    S1 0.0534(5) 0.0792(9) 0.0403(4) -0.0260(5) 0.0085(3) -0.0133(5)
    O2 0.0526(13) 0.0712(17) 0.0521(12) -0.0169(13) 0.0062(10) -0.0275(12)
    O4 0.0994(17) 0.0848(17) 0.0546(12) -0.0396(13) -0.0075(11) 0.0232(11)
    O3 0.0565(12) 0.148(2) 0.0774(13) -0.0243(13) 0.0253(10) -0.0428(14)
    S1' 0.090(8) 0.065(12) 0.087(10) -0.045(9) 0.042(8) -0.014(8)
    O2' 0.08(2) 0.09(3) 0.052(17) 0.03(2) -0.006(14) 0.014(18)
    O4' 0.11(3) 0.046(18) 0.08(2) -0.015(16) 0.025(17) 0.000(14)
    F1 0.0324(7) 0.0573(8) 0.0462(7) 0.0019(6) 0.0095(5) -0.0056(6)
    O1 0.0440(9) 0.0443(9) 0.0449(8) -0.0035(7) -0.0032(7) -0.0136(7)
    N1 0.0284(9) 0.0409(10) 0.0387(9) 0.0014(8) -0.0017(7) -0.0056(8)
    N2 0.0416(11) 0.0496(12) 0.0398(10) -0.0153(9) 0.0023(8) -0.0045(9)
    C1 0.0319(10) 0.0379(12) 0.0319(10) -0.0037(9) 0.0027(8) -0.0028(9)
    C2 0.0370(12) 0.0399(13) 0.0458(12) 0.0033(10) 0.0023(9) -0.0013(10)
    C3 0.0546(15) 0.0343(13) 0.0560(14) 0.0024(11) -0.0001(11) -0.0080(11)
    C4 0.0523(15) 0.0365(13) 0.0585(14) -0.0045(11) -0.0094(11) -0.0091(11)
    C5 0.0358(12) 0.0388(13) 0.0474(12) -0.0027(10) -0.0061(10) -0.0038(10)
    C6 0.0310(10) 0.0358(12) 0.0363(10) -0.0006(9) 0.0016(8) 0.0006(9)
    C7 0.0274(10) 0.0368(12) 0.0356(10) -0.0001(8) 0.0039(8) -0.0063(9)
    C8 0.0315(11) 0.0425(13) 0.0302(10) -0.0035(9) 0.0027(8) -0.0034(9)
    C9 0.0285(10) 0.0408(13) 0.0405(11) -0.0007(9) -0.0012(8) -0.0002(10)
    C10 0.0428(13) 0.0735(18) 0.0399(12) 0.0008(12) -0.0002(10) 0.0076(12)
    C11 0.0528(16) 0.083(2) 0.0511(15) 0.0011(14) -0.0157(13) 0.0125(15)
    C12 0.0349(13) 0.0544(16) 0.0777(18) 0.0001(11) -0.0087(12) 0.0057(13)
    C13 0.0360(13) 0.0709(19) 0.0704(17) -0.0016(12) 0.0094(12) 0.0001(15)
    C14 0.0384(13) 0.0725(18) 0.0426(13) -0.0039(12) 0.0025(10) -0.0009(12)
    C15 0.0377(12) 0.0318(12) 0.0384(11) -0.0001(9) 0.0005(9) -0.0067(9)
    C16 0.0398(12) 0.0289(12) 0.0446(12) -0.0013(9) -0.0058(9) 0.0012(9)
    C17 0.0475(14) 0.0420(14) 0.0605(16) 0.0092(11) -0.0047(12) 0.0008(12)
    C18 0.0441(15) 0.0549(17) 0.087(2) 0.0062(13) -0.0149(14) 0.0103(15)
    C19 0.0598(19) 0.0663(19) 0.077(2) -0.0114(15) -0.0303(16) 0.0128(16)
    C20 0.072(2) 0.072(2) 0.0518(15) -0.0189(16) -0.0151(14) -0.0037(14)
    C21 0.0480(14) 0.0524(15) 0.0458(13) -0.0107(11) -0.0023(10) -0.0028(11)
_geom_special_details
;
 All esds (except the esd in the dihedral angle between two l.s. planes)
 are estimated using the full covariance matrix.  The cell esds are taken
 into account individually in the estimation of esds in distances, angles
 and torsion angles; correlations between esds in cell parameters are only
 used when they are defined by crystal symmetry.  An approximate (isotropic)
 treatment of cell esds is used for estimating esds involving l.s. planes.
;
loop_
    _geom_bond_atom_site_label_1
    _geom_bond_atom_site_label_2
    _geom_bond_site_symmetry_2
    _geom_bond_distance
    _geom_bond_publ_flag
    S1 O3 . 1.399(2) ?
    S1 O4 . 1.428(3) ?
    S1 O2 . 1.584(2) ?
    S1 N2 . 1.6086(19) ?
    O2 C21 . 1.417(3) ?
    O3 S1' . 1.346(14) ?
    S1' O4' . 1.29(4) ?
    S1' O2' . 1.62(4) ?
    S1' N2 . 1.636(16) ?
    O2' C21 . 1.50(4) ?
    F1 C7 . 1.396(2) ?
    O1 C8 . 1.217(2) ?
    N1 C8 . 1.357(3) ?
    N1 C1 . 1.427(2) ?
    N1 C9 . 1.434(2) ?
    N2 C15 . 1.471(3) ?
    N2 H12 . 0.89(3) ?
    C1 C2 . 1.377(3) ?
    C1 C6 . 1.387(3) ?
    C2 C3 . 1.385(3) ?
    C2 H4 . 0.95(2) ?
    C3 C4 . 1.383(3) ?
    C3 H5 . 0.96(2) ?
    C4 C5 . 1.389(3) ?
    C4 H9 . 0.99(2) ?
    C5 C6 . 1.381(3) ?
    C5 H3 . 0.96(2) ?
    C6 C7 . 1.494(3) ?
    C7 C8 . 1.540(3) ?
    C7 C15 . 1.541(3) ?
    C9 C10 . 1.368(3) ?
    C9 C14 . 1.375(3) ?
    C10 C11 . 1.389(3) ?
    C10 H15 . 0.94(2) ?
    C11 C12 . 1.358(4) ?
    C11 H6 . 0.95(3) ?
    C12 C13 . 1.367(4) ?
    C12 H11 . 0.98(3) ?
    C13 C14 . 1.382(3) ?
    C13 H10 . 0.97(3) ?
    C14 H2 . 0.95(2) ?
    C15 C16 . 1.513(3) ?
    C15 H1 . 0.94(2) ?
    C16 C21 . 1.380(3) ?
    C16 C17 . 1.382(3) ?
    C17 C18 . 1.383(3) ?
    C17 H14 . 0.96(3) ?
    C18 C19 . 1.372(4) ?
    C18 H8 . 0.94(3) ?
    C19 C20 . 1.378(4) ?
    C19 H13 . 0.96(3) ?
    C20 C21 . 1.382(3) ?
    C20 H17 . 0.97(3) ?
loop_
    _geom_angle_atom_site_label_1
    _geom_angle_atom_site_label_2
    _geom_angle_atom_site_label_3
    _geom_angle_site_symmetry_1
    _geom_angle_site_symmetry_3
    _geom_angle
    _geom_angle_publ_flag
    O3 S1 O4 . . 117.89(16) ?
    O3 S1 O2 . . 108.28(17) ?
    O4 S1 O2 . . 108.17(16) ?
    O3 S1 N2 . . 108.81(13) ?
    O4 S1 N2 . . 112.62(14) ?
    O2 S1 N2 . . 99.39(13) ?
    C21 O2 S1 . . 114.28(18) ?
    O4' S1' O3 . . 105(2) ?
    O4' S1' O2' . . 114(3) ?
    O3 S1' O2' . . 115(2) ?
    O4' S1' N2 . . 115.1(18) ?
    O3 S1' N2 . . 110.0(11) ?
    O2' S1' N2 . . 98.2(19) ?
    C21 O2' S1' . . 104(2) ?
    C8 N1 C1 . . 110.56(16) ?
    C8 N1 C9 . . 124.62(17) ?
    C1 N1 C9 . . 124.05(16) ?
    C15 N2 S1 . . 121.86(15) ?
    C15 N2 S1' . . 119.7(6) ?
    C15 N2 H12 . . 114.1(17) ?
    S1 N2 H12 . . 110.6(17) ?
    S1' N2 H12 . . 125.5(18) ?
    C2 C1 C6 . . 122.69(19) ?
    C2 C1 N1 . . 127.34(18) ?
    C6 C1 N1 . . 109.93(17) ?
    C1 C2 C3 . . 116.7(2) ?
    C1 C2 H4 . . 119.9(12) ?
    C3 C2 H4 . . 123.3(12) ?
    C4 C3 C2 . . 121.7(2) ?
    C4 C3 H5 . . 120.3(13) ?
    C2 C3 H5 . . 117.9(13) ?
    C3 C4 C5 . . 120.6(2) ?
    C3 C4 H9 . . 120.2(14) ?
    C5 C4 H9 . . 119.2(14) ?
    C6 C5 C4 . . 118.4(2) ?
    C6 C5 H3 . . 121.6(12) ?
    C4 C5 H3 . . 120.0(12) ?
    C5 C6 C1 . . 119.89(19) ?
    C5 C6 C7 . . 131.90(19) ?
    C1 C6 C7 . . 108.20(17) ?
    F1 C7 C6 . . 112.54(15) ?
    F1 C7 C8 . . 108.70(14) ?
    C6 C7 C8 . . 103.09(16) ?
    F1 C7 C15 . . 107.28(15) ?
    C6 C7 C15 . . 116.26(16) ?
    C8 C7 C15 . . 108.69(16) ?
    O1 C8 N1 . . 127.38(18) ?
    O1 C8 C7 . . 124.78(18) ?
    N1 C8 C7 . . 107.73(16) ?
    C10 C9 C14 . . 120.7(2) ?
    C10 C9 N1 . . 120.65(18) ?
    C14 C9 N1 . . 118.59(18) ?
    C9 C10 C11 . . 119.0(2) ?
    C9 C10 H15 . . 117.9(15) ?
    C11 C10 H15 . . 123.1(15) ?
    C12 C11 C10 . . 120.6(2) ?
    C12 C11 H6 . . 119.8(16) ?
    C10 C11 H6 . . 119.6(16) ?
    C11 C12 C13 . . 120.2(2) ?
    C11 C12 H11 . . 118.4(15) ?
    C13 C12 H11 . . 121.3(15) ?
    C12 C13 C14 . . 120.2(2) ?
    C12 C13 H10 . . 121.0(16) ?
    C14 C13 H10 . . 118.9(16) ?
    C9 C14 C13 . . 119.3(2) ?
    C9 C14 H2 . . 117.8(14) ?
    C13 C14 H2 . . 122.8(14) ?
    N2 C15 C16 . . 113.32(17) ?
    N2 C15 C7 . . 106.41(16) ?
    C16 C15 C7 . . 111.82(17) ?
    N2 C15 H1 . . 111.1(12) ?
    C16 C15 H1 . . 107.3(12) ?
    C7 C15 H1 . . 106.8(12) ?
    C21 C16 C17 . . 117.3(2) ?
    C21 C16 C15 . . 121.5(2) ?
    C17 C16 C15 . . 121.1(2) ?
    C16 C17 C18 . . 121.1(3) ?
    C16 C17 H14 . . 119.1(15) ?
    C18 C17 H14 . . 119.8(15) ?
    C19 C18 C17 . . 120.1(3) ?
    C19 C18 H8 . . 120.0(18) ?
    C17 C18 H8 . . 119.9(18) ?
    C18 C19 C20 . . 120.2(3) ?
    C18 C19 H13 . . 120.7(18) ?
    C20 C19 H13 . . 119.0(18) ?
    C19 C20 C21 . . 118.7(3) ?
    C19 C20 H17 . . 125.3(16) ?
    C21 C20 H17 . . 116.0(16) ?
    C16 C21 C20 . . 122.6(2) ?
    C16 C21 O2 . . 119.2(2) ?
    C20 C21 O2 . . 118.1(2) ?
    C16 C21 O2' . . 111.3(15) ?
    C20 C21 O2' . . 113.9(12) ?
loop_
    _geom_torsion_atom_site_label_1
    _geom_torsion_atom_site_label_2
    _geom_torsion_atom_site_label_3
    _geom_torsion_atom_site_label_4
    _geom_torsion_site_symmetry_1
    _geom_torsion_site_symmetry_2
    _geom_torsion_site_symmetry_3
    _geom_torsion_site_symmetry_4
    _geom_torsion
    _geom_torsion_publ_flag
    O3 S1 O2 C21 . . . . 174.48(19) ?
    O4 S1 O2 C21 . . . . -56.7(2) ?
    N2 S1 O2 C21 . . . . 61.0(3) ?
    O4' S1' O2' C21 . . . . 51(3) ?
    O3 S1' O2' C21 . . . . 172.2(14) ?
    N2 S1' O2' C21 . . . . -71(3) ?
    O3 S1 N2 C15 . . . . -157.38(18) ?
    O4 S1 N2 C15 . . . . 70.0(2) ?
    O2 S1 N2 C15 . . . . -44.3(2) ?
    O4' S1' N2 C15 . . . . -70(2) ?
    O3 S1' N2 C15 . . . . 171.6(11) ?
    O2' S1' N2 C15 . . . . 51(2) ?
    C8 N1 C1 C2 . . . . -176.2(2) ?
    C9 N1 C1 C2 . . . . 13.4(3) ?
    C8 N1 C1 C6 . . . . 1.3(2) ?
    C9 N1 C1 C6 . . . . -169.02(17) ?
    C6 C1 C2 C3 . . . . -0.2(3) ?
    N1 C1 C2 C3 . . . . 177.03(19) ?
    C1 C2 C3 C4 . . . . 0.1(3) ?
    C2 C3 C4 C5 . . . . 0.0(4) ?
    C3 C4 C5 C6 . . . . 0.1(3) ?
    C4 C5 C6 C1 . . . . -0.2(3) ?
    C4 C5 C6 C7 . . . . 178.8(2) ?
    C2 C1 C6 C5 . . . . 0.3(3) ?
    N1 C1 C6 C5 . . . . -177.37(18) ?
    C2 C1 C6 C7 . . . . -178.93(18) ?
    N1 C1 C6 C7 . . . . 3.4(2) ?
    C5 C6 C7 F1 . . . . 57.8(3) ?
    C1 C6 C7 F1 . . . . -123.05(17) ?
    C5 C6 C7 C8 . . . . 174.7(2) ?
    C1 C6 C7 C8 . . . . -6.1(2) ?
    C5 C6 C7 C15 . . . . -66.5(3) ?
    C1 C6 C7 C15 . . . . 112.66(19) ?
    C1 N1 C8 O1 . . . . 178.27(19) ?
    C9 N1 C8 O1 . . . . -11.5(3) ?
    C1 N1 C8 C7 . . . . -5.3(2) ?
    C9 N1 C8 C7 . . . . 165.00(16) ?
    F1 C7 C8 O1 . . . . -56.9(2) ?
    C6 C7 C8 O1 . . . . -176.50(18) ?
    C15 C7 C8 O1 . . . . 59.6(2) ?
    F1 C7 C8 N1 . . . . 126.54(17) ?
    C6 C7 C8 N1 . . . . 6.9(2) ?
    C15 C7 C8 N1 . . . . -117.00(18) ?
    C8 N1 C9 C10 . . . . 72.0(3) ?
    C1 N1 C9 C10 . . . . -119.0(2) ?
    C8 N1 C9 C14 . . . . -106.6(2) ?
    C1 N1 C9 C14 . . . . 62.4(3) ?
    C14 C9 C10 C11 . . . . 0.3(4) ?
    N1 C9 C10 C11 . . . . -178.3(2) ?
    C9 C10 C11 C12 . . . . -1.6(4) ?
    C10 C11 C12 C13 . . . . 1.9(4) ?
    C11 C12 C13 C14 . . . . -0.9(4) ?
    C10 C9 C14 C13 . . . . 0.7(4) ?
    N1 C9 C14 C13 . . . . 179.3(2) ?
    C12 C13 C14 C9 . . . . -0.4(4) ?
    S1 N2 C15 C16 . . . . 9.7(3) ?
    S1' N2 C15 C16 . . . . -23.9(11) ?
    S1 N2 C15 C7 . . . . 132.95(18) ?
    S1' N2 C15 C7 . . . . 99.4(11) ?
    F1 C7 C15 N2 . . . . 167.10(15) ?
    C6 C7 C15 N2 . . . . -66.0(2) ?
    C8 C7 C15 N2 . . . . 49.7(2) ?
    F1 C7 C15 C16 . . . . -68.7(2) ?
    C6 C7 C15 C16 . . . . 58.3(2) ?
    C8 C7 C15 C16 . . . . 173.96(16) ?
    N2 C15 C16 C21 . . . . 16.9(3) ?
    C7 C15 C16 C21 . . . . -103.4(2) ?
    N2 C15 C16 C17 . . . . -166.4(2) ?
    C7 C15 C16 C17 . . . . 73.3(3) ?
    C21 C16 C17 C18 . . . . 1.3(4) ?
    C15 C16 C17 C18 . . . . -175.6(2) ?
    C16 C17 C18 C19 . . . . -2.1(4) ?
    C17 C18 C19 C20 . . . . 1.0(4) ?
    C18 C19 C20 C21 . . . . 0.8(4) ?
    C17 C16 C21 C20 . . . . 0.6(4) ?
    C15 C16 C21 C20 . . . . 177.4(2) ?
    C17 C16 C21 O2 . . . . -176.3(2) ?
    C15 C16 C21 O2 . . . . 0.5(3) ?
    C17 C16 C21 O2' . . . . 140.5(14) ?
    C15 C16 C21 O2' . . . . -42.6(14) ?
    C19 C20 C21 C16 . . . . -1.6(4) ?
    C19 C20 C21 O2 . . . . 175.3(3) ?
    C19 C20 C21 O2' . . . . -140.6(17) ?
    S1 O2 C21 C16 . . . . -44.5(3) ?
    S1 O2 C21 C20 . . . . 138.4(2) ?
    S1' O2' C21 C16 . . . . 73(2) ?
    S1' O2' C21 C20 . . . . -143.7(16) ?
loop_
    _geom_hbond_atom_site_label_D
    _geom_hbond_atom_site_label_H
    _geom_hbond_atom_site_label_A
    _geom_hbond_site_symmetry_A
    _geom_hbond_distance_DH
    _geom_hbond_distance_HA
    _geom_hbond_distance_DA
    _geom_hbond_angle_DHA
    N2 H12 O1 3_666 0.89(3) 1.99(3) 2.868(2) 166(2)
_shelx_space_group_comment
;
The symmetry employed for this shelxl refinement is uniquely defined
by the following loop, which should always be used as a source of
symmetry information in preference to the above space-group names.
They are only intended as comments.
;
_shelx_estimated_absorpt_T_min     0.962
_shelx_estimated_absorpt_T_max     0.979
_shelx_hkl_file
;
   2   0   0 2982.60   52.79
  -2   0   0 2953.50   52.69
   3   0   0   22.90    4.50
  -3   0   0   21.80    4.30
   4   0   0 9999.00  161.18
  -4   0   0 9934.21  161.38
  -5   0   0 1977.20   52.79
   5   0   0 1906.51   51.59
   6   0   0    2.30    3.60
  -6   0   0    8.20    4.70
   7   0   0   17.60    6.00
  -7   0   0   16.10    5.80
   8   0   0 3721.33   89.19
  -8   0   0 3713.63   95.89
  -9   0   0    2.70    4.50
   9   0   0    3.80    4.60
 -10   0   0   30.80   11.00
  10   0   0   29.70    9.10
  11   0   0   64.99   13.50
 -11   0   0   56.09   14.40
 -12   0   0   57.39   16.00
  12   0   0   71.59   14.90
  -1   1   0 2180.48   34.40
   2  -1   0  922.61   22.60
  -2  -1   0  906.41   23.50
   2  -1   0  873.01   19.90
  -2   1   0  811.32   21.30
   2   1   0  770.82   26.20
  -3  -1   0  266.07   13.80
   3  -1   0  277.27   12.10
   3  -1   0  263.87   13.10
   3   1   0  270.77   13.70
  -3   1   0  263.37   13.20
  -4  -1   0  509.95   22.50
   4  -1   0  467.25   18.70
   4  -1   0  476.65   21.00
   4   1   0  491.15   21.50
  -4   1   0  473.65   20.70
   5  -1   0  345.07   17.50
  -5  -1   0  316.97   19.10
   5  -1   0  335.07   19.00
   5   1   0  312.67   18.80
  -5   1   0  335.97   19.20
   6  -1   0    9.00    4.00
   6  -1   0   10.20    4.50
  -6  -1   0    7.60    4.20
   6   1   0    6.50    3.40
  -6   1   0   14.70    5.10
   7  -1   0  365.26   21.60
  -7  -1   0  344.17   23.80
  -7   1   0  342.07   23.30
   8  -1   0   12.90    6.40
   8   1   0   17.20    6.80
  -8   1   0    7.10    4.70
   9  -1   0  259.07   21.00
  -9  -1   0  255.77   23.70
   9   1   0  247.78   21.20
  -9   1   0  238.88   22.40
 -10  -1   0   17.90    9.50
  10  -1   0   14.60    7.20
  10   1   0    1.20    6.80
 -10   1   0   17.40    7.50
 -11  -1   0    9.40    7.50
  11  -1   0   22.70    8.30
 -11   1   0   16.40    6.20
  11   1   0   21.20    8.60
  12  -1   0   22.60    8.40
 -12  -1   0   -5.20    6.30
  12   1   0    0.40    5.00
  -1  -2   0   16.60    2.90
   1  -2   0   12.80    1.70
  -1   2   0   12.40    1.90
   1   2   0   13.70    2.90
  -2  -2   0 1476.35   33.50
   2  -2   0 1535.25   32.50
   2  -2   0 1437.86   28.30
   2   2   0 1462.05   33.00
  -2   2   0 1461.95   29.40
  -3  -2   0 2420.16   52.59
   3  -2   0 2358.16   45.90
   3  -2   0 2479.05   50.99
  -3   2   0 2403.26   47.10
   3   2   0 2493.55   52.19
  -4  -2   0  788.02   29.30
   4  -2   0  853.81   25.40
   4  -2   0  815.02   28.20
  -4   2   0  834.32   28.30
   4   2   0  864.51   29.60
   5  -2   0   68.39    8.40
   5  -2   0   62.09    7.50
  -5  -2   0   72.89    9.20
  -5   2   0   67.49    8.40
   5   2   0   68.09   10.70
   6  -2   0   16.90    5.80
   6  -2   0   17.10    5.30
  -6  -2   0   17.90    5.80
   6   2   0   11.50    5.90
  -6   2   0   13.40    5.30
  -7  -2   0  253.87   20.80
   7  -2   0  244.48   17.60
  -7   2   0  273.97   20.40
  -8  -2   0 1176.98   50.09
   8  -2   0 1151.48   42.50
  -8   2   0 1186.98   48.50
  -9  -2   0   17.60    6.90
   9  -2   0    5.70    5.40
   9   2   0    4.50    4.00
  -9   2   0    8.10    5.30
 -10  -2   0   53.59   12.70
  10  -2   0   41.60   10.10
  10   2   0   31.10    8.80
  11  -2   0   -6.40    4.70
 -11  -2   0   -1.90    4.60
  11   2   0   -6.80    4.30
  12  -2   0   79.09   15.50
 -12  -2   0   53.09   14.50
  12   2   0   76.09   16.00
   0  -3   0    2.50    2.10
   0   3   0   -0.10    1.60
  -2  -3   0 1298.27   32.20
   2  -3   0 1260.37   26.00
   2   3   0 1327.67   31.90
  -2   3   0 1265.07   26.60
   3  -3   0  532.25   19.80
   3  -3   0  520.75   16.60
  -3  -3   0  532.95   21.40
   3   3   0  497.35   20.40
  -3   3   0  542.45   17.70
   4  -3   0   21.30    4.90
   4  -3   0   12.70    3.40
  -4  -3   0   22.20    5.30
   4   3   0   16.10    4.80
  -4   3   0   10.40    3.40
   5  -3   0  248.98   16.40
   5  -3   0  248.18   14.20
  -5  -3   0  215.78   17.00
   5   3   0  241.58   16.90
  -6  -3   0  274.37   20.30
   6  -3   0  322.67   20.70
   6  -3   0  296.47   18.70
   6   3   0  287.57   21.70
   7  -3   0 1177.68   39.70
  -7  -3   0 1217.68   48.10
   8  -3   0    7.20    4.20
  -8  -3   0    1.20    3.90
  -9  -3   0  299.47   26.00
   9  -3   0  288.27   21.90
  10  -3   0   -1.70    5.40
 -10  -3   0    5.50    6.50
  10   3   0    4.90    5.40
 -11  -3   0   64.19   15.60
  11  -3   0   57.89   12.50
  11   3   0   39.60   10.00
  12  -3   0   16.50    7.80
 -12  -3   0   37.20   12.00
  12   3   0   20.80    9.30
   0  -4   0 1096.99   25.70
   0   4   0 1141.19   24.90
   1  -4   0  843.12   19.60
  -1  -4   0  869.31   24.10
   1   4   0  827.02   23.30
  -1   4   0  848.62   19.30
  -2  -4   0  129.19    9.60
   2  -4   0  120.09    6.80
   2   4   0  127.59    9.70
  -2   4   0  120.59    6.90
   3  -4   0  892.81   23.50
  -3  -4   0  940.21   30.50
  -3   4   0  971.30   25.50
   3   4   0  935.71   29.80
   4  -4   0  595.94   20.20
   4  -4   0  601.54   24.20
  -4  -4   0  601.74   26.60
   4   4   0  572.44   25.00
  -4   4   0  586.24   21.30
   5  -4   0 1206.98   39.80
  -5  -4   0 1200.18   42.30
   5  -4   0 1226.08   33.90
   5   4   0 1156.88   40.20
  -5   4   0 1182.28   35.60
   6  -4   0   25.60    9.70
  -6  -4   0   17.80    6.60
   6  -4   0   28.50    7.10
   7  -4   0  179.58   14.40
  -7  -4   0  186.98   18.50
  -8  -4   0    5.20    4.40
   8  -4   0   -3.80    2.20
  -9  -4   0  111.89   18.20
   9  -4   0  106.89   13.00
  10  -4   0    1.40    4.50
 -10  -4   0   -9.30    5.10
  11  -4   0   51.89   11.70
 -11  -4   0   46.80   13.80
  11   4   0   39.30   12.00
 -12  -4   0  -15.70    7.50
  12  -4   0   -7.60    4.60
  12   4   0   -2.60    5.20
   0  -5   0   -0.70    3.30
   0   5   0    5.10    3.20
   1  -5   0 2455.25   45.50
  -1  -5   0 2568.74   51.69
   1   5   0 2567.94   50.79
  -1   5   0 2520.05   44.90
   2  -5   0 2226.58   41.80
  -2  -5   0 2262.77   50.29
   2   5   0 2242.58   49.70
  -2   5   0 2193.78   42.00
   3  -5   0 1911.71   39.30
  -3  -5   0 1916.81   48.90
   3   5   0 1961.00   48.50
  -3   5   0 1915.31   40.70
   4  -5   0  446.36   21.10
  -4  -5   0  425.66   22.50
   4  -5   0  473.65   17.90
  -4   5   0  460.85   18.80
   4   5   0  454.85   22.70
  -5  -5   0 1152.98   42.70
   5  -5   0 1157.58   32.80
   5  -5   0 1108.49   38.80
  -5   5   0 1110.49   36.20
   5   5   0 1104.49   39.80
   6  -5   0 1181.08   36.20
  -6  -5   0 1207.98   46.70
   6  -5   0 1256.37   44.10
  -7  -5   0 1069.39   46.60
   7  -5   0 1071.09   36.60
   8  -5   0   69.89   11.40
  -8  -5   0  111.99   18.40
  -9  -5   0   35.30   11.80
   9  -5   0   26.20    7.90
 -10  -5   0  247.88   26.30
  10  -5   0  263.97   21.10
  11  -5   0   49.20   10.60
 -11  -5   0   49.90   13.30
  12  -5   0   42.00   12.10
 -12  -5   0   46.90   14.00
  12   5   0   43.40   12.40
   0  -6   0  225.28   12.70
   0   6   0  239.88   11.80
   1  -6   0 2711.63   51.89
  -1  -6   0 2837.12   57.99
  -1   6   0 2767.12   50.49
   1   6   0 2799.62   56.19
   2  -6   0  147.39    8.90
  -2  -6   0  163.18   12.30
   2   6   0  153.88   12.10
  -2   6   0  155.78    8.80
  -3  -6   0  403.86   21.10
   3  -6   0  421.46   15.80
   3   6   0  418.66   20.90
  -3   6   0  410.16   16.30
   4  -6   0  341.17   15.40
  -4  -6   0  336.47   20.60
  -4   6   0  317.67   15.90
   4   6   0  339.77   20.30
  -5  -6   0  647.84   31.50
   5  -6   0  659.83   23.60
   5  -6   0  641.84   28.60
  -5   6   0  647.74   25.40
   5   6   0  638.14   37.60
   6  -6   0   -3.90    3.20
  -6  -6   0    3.50    3.80
   6  -6   0    2.30    2.90
  -6   6   0    4.00    3.30
  -7  -6   0   32.00    9.80
   7  -6   0   38.90    8.50
  -8  -6   0 1106.69   51.09
   8  -6   0 1007.40   38.30
  -9  -6   0  103.89   19.60
   9  -6   0  117.19   13.40
  10  -6   0    9.80    4.30
 -10  -6   0    4.50    6.20
  11  -6   0  -10.80    5.20
 -11  -6   0    7.80    8.50
  12  -6   0   34.90   10.20
 -12  -6   0   29.80   11.70
  12   6   0   17.00    8.70
   0  -7   0    0.00    3.50
   0   7   0    0.60    2.80
   1  -7   0 2719.83   54.29
  -1  -7   0 2758.32   59.99
   1   7   0 2772.22   57.59
  -1   7   0 2767.92   52.19
  -2  -7   0 2600.74   60.19
   2  -7   0 2601.84   50.99
  -2   7   0 2553.74   50.09
   2   7   0 2627.64   59.09
   3  -7   0  304.47   14.00
  -3  -7   0  315.17   19.10
  -3   7   0  291.37   14.00
   4  -7   0  582.44   21.20
  -4  -7   0  566.14   30.30
   4   7   0  589.74   28.00
  -4   7   0  573.44   22.20
  -5  -7   0  654.93   32.60
   5  -7   0  612.64   28.60
   5  -7   0  620.74   23.40
  -5   7   0  607.94   24.90
  -6  -7   0  182.98   18.50
   6  -7   0  175.98   13.10
  -7  -7   0   65.79   14.00
   7  -7   0   77.89    9.80
   8  -7   0  274.07   19.20
  -8  -7   0  255.87   24.20
   9  -7   0  107.49   12.70
  -9  -7   0  125.19   20.50
  10  -7   0  132.39   15.00
 -10  -7   0   97.49   18.70
 -11  -7   0   -5.50    5.80
  11  -7   0   -6.50    4.50
  12  -7   0   24.60    8.50
 -12  -7   0   53.39   14.50
   0  -8   0 7961.20  132.49
   0   8   0 7767.32  125.69
   1  -8   0  929.01   28.40
  -1  -8   0  894.31   31.40
   1   8   0  847.02   28.50
  -1   8   0  869.71   25.30
  -2  -8   0  182.98   14.90
   2  -8   0  191.48   11.90
   2   8   0  195.48   15.10
  -2   8   0  199.28   11.30
  -3  -8   0  205.48   16.30
   3  -8   0  225.58   13.00
   3   8   0  204.78   17.00
  -3   8   0  207.58   12.10
   4  -8   0  441.26   18.80
  -4  -8   0  453.15   25.60
  -4   8   0  399.56   18.70
  -5  -8   0  187.58   17.60
   5  -8   0  178.68   12.60
  -5   8   0  192.88   13.90
  -6  -8   0  135.99   15.80
   6  -8   0  133.29   11.80
  -7  -8   0   13.80    6.40
   7  -8   0   15.00    5.20
   8  -8   0   39.70    8.80
  -8  -8   0    4.00   10.50
  -9  -8   0   33.40   10.40
   9  -8   0   21.00    6.80
  10  -8   0   83.99   13.20
 -10  -8   0   74.99   17.60
  11  -8   0   28.10    9.10
 -11  -8   0   21.30   10.40
   0   9   0   36.60    6.50
   1  -9   0 1740.83   45.00
  -1  -9   0 1721.93   48.50
  -1   9   0 1753.92   40.90
  -2  -9   0  312.47   20.00
   2  -9   0  312.47   16.50
   2   9   0  315.47   19.60
  -2   9   0  282.17   14.30
  -3  -9   0  167.48   15.20
   3  -9   0  158.88   11.60
  -3   9   0  131.29   10.30
   3   9   0  118.19   14.10
   4  -9   0   18.10    6.30
  -4  -9   0   14.50    6.00
  -4   9   0   12.70    4.30
  -5  -9   0  663.43   34.70
   5  -9   0  648.54   25.20
  -6  -9   0  323.47   25.10
   6  -9   0  281.97   17.60
  -7  -9   0   17.50    7.20
   7  -9   0   14.90    5.50
  -8  -9   0   25.70    8.80
   8  -9   0   16.70    6.30
  -9  -9   0    0.10    4.50
  10  -9   0   40.00   10.20
 -10  -9   0   58.79   14.00
  11  -9   0   -2.10    5.40
 -11  -9   0   16.90    9.50
   0 -10   0   61.79   11.50
   0  10   0   54.29    8.60
  -1 -10   0  371.46   28.80
   1 -10   0  420.16   22.40
  -1  10   0  408.16   18.40
   1  10   0  417.06   20.80
   2 -10   0   66.49   10.60
  -2 -10   0   68.49   11.90
   2  10   0   72.19   12.00
  -2  10   0   61.59    7.30
  -3 -10   0  324.17   22.20
  -3  10   0  297.47   15.90
  -4 -10   0  394.46   25.70
   4 -10   0  383.96   19.60
  -4  10   0  408.66   20.20
   5 -10   0  164.28   13.60
  -5 -10   0  171.78   18.20
   6 -10   0   60.49   10.30
  -6 -10   0   71.79   14.90
   7 -10   0  130.49   12.70
  -7 -10   0  149.88   26.90
  -8 -10   0   -1.10    5.40
   8 -10   0   -3.50    3.80
  -9 -10   0    5.90    5.40
   9 -10   0   12.00    6.00
 -10 -10   0   63.39   14.50
  10 -10   0   53.49   10.80
  11 -10   0   14.50    6.50
 -11 -10   0   20.80    8.40
   0 -11   0    0.20    6.10
   0  11   0   -1.00    3.60
  -1 -11   0  165.28   16.30
   1 -11   0  182.28   17.30
  -1  11   0  175.28   12.80
  -2 -11   0   55.49   11.20
   2 -11   0   76.39   12.30
  -2  11   0   65.59    9.30
   3 -11   0   67.29   10.80
  -3 -11   0   64.39   13.00
  -4 -11   0  152.68   16.60
   4 -11   0  136.29   13.20
  -5 -11   0   44.90   11.20
   5 -11   0   38.80    8.40
  -6 -11   0   -0.90    4.70
   6 -11   0   -4.30    3.60
  -7 -11   0  165.08   19.70
   7 -11   0  131.79   13.80
   8 -11   0    2.70    3.90
  -8 -11   0   -0.60    4.20
   9 -11   0   98.89   15.30
  -9 -11   0  107.69   20.40
  10 -11   0    7.10    5.60
 -10 -11   0   24.70    9.90
   0 -12   0  415.96   26.40
  -1 -12   0   74.79   13.30
   1 -12   0   80.89   14.60
  -2 -12   0  145.79   16.40
   2 -12   0  134.19   15.40
  -3 -12   0  886.61   40.50
   3 -12   0  876.91   33.80
   4 -12   0    9.40    6.20
  -4 -12   0   -0.70    3.70
  -5 -12   0   58.19   12.90
   5 -12   0   51.99    9.70
  -6 -12   0   92.69   21.40
   6 -12   0   93.79   11.90
  -7 -12   0   60.19   14.10
   7 -12   0   91.99   11.80
  -8 -12   0  276.47   27.10
   8 -12   0  294.57   21.00
   9 -12   0   -4.90    4.90
  -9 -12   0    4.80    5.70
 -10 -12   0   -5.40    7.90
  10 -12   0   12.50    8.00
   0 -13   0   -3.10    7.30
  -1 -13   0    7.60    7.70
   1 -13   0    3.00    7.70
   2 -13   0  161.28   18.40
  -2 -13   0  155.68   17.40
  -3 -13   0   15.00    7.70
   3 -13   0    9.00    7.80
   4 -13   0   95.29   14.00
  -4 -13   0  102.19   16.90
   5 -13   0   14.70    6.30
  -5 -13   0    1.10    5.20
  -6 -13   0   29.20    9.10
   6 -13   0   27.00    9.10
   7 -13   0   81.39   13.50
  -7 -13   0   98.59   18.50
  -8 -13   0   21.90    7.90
   9 -13   0   61.99   11.50
  -9 -13   0   37.10   12.50
   0 -14   0 3008.70   81.59
   1 -14   0  130.29   19.00
  -1 -14   0  114.89   18.10
   2 -14   0   12.50    8.10
  -2 -14   0   -6.50    4.60
   3 -14   0   19.90    8.80
  -3 -14   0   45.50   11.30
   4 -14   0  209.38   18.80
  -4 -14   0  217.68   21.90
   5 -14   0  468.25   27.30
  -5 -14   0  491.25   34.70
   6 -14   0   -2.40    4.30
   7 -14   0   10.00    6.50
  -7 -14   0   -2.30    6.00
   8 -14   0   62.99   12.50
  -8 -14   0   32.70   15.30
   9 -14   0   -7.20    6.60
  -9 -14   0   22.60   10.40
   0 -15   0   -1.10    6.70
   1 -15   0   83.99   15.70
  -1 -15   0   97.19   17.60
   2 -15   0   17.40    9.70
  -2 -15   0   27.20    9.80
   3 -15   0   52.09   13.10
  -3 -15   0   54.49   12.50
   4 -15   0   57.89   13.00
  -4 -15   0   70.29   15.30
  -5 -15   0   41.60   12.20
   5 -15   0   36.70   10.40
   6 -15   0    2.90    7.00
  -6 -15   0    2.30    6.70
  -7 -15   0   97.99   19.70
   7 -15   0  129.49   15.90
   8 -15   0   -0.50    6.10
   0 -16   0   -0.90    7.10
   1 -16   0    1.10    7.70
  -1 -16   0   16.80    8.50
   2 -16   0    3.40    9.00
  -2 -16   0    1.10   11.40
   3 -16   0   59.29   14.60
  -3 -16   0   85.69   16.80
   4 -16   0    5.60    8.00
  -4 -16   0   -0.70    5.70
  -5 -16   0   12.70    7.50
   5 -16   0    5.80    7.60
   6 -16   0   10.50    9.50
  -6 -16   0   23.10   10.30
   7 -16   0   64.99   14.10
  -7 -16   0   42.90   12.80
   8 -16   0   14.20    8.60
   0 -17   0   21.30    9.20
   1 -17   0  217.18   32.10
  -1 -17   0  219.98   23.70
  -2 -17   0    2.10    6.70
   2 -17   0   11.60   11.90
   3 -17   0   21.40   10.70
  -3 -17   0    7.10    7.60
   4 -17   0   36.10   12.70
  -4 -17   0   62.49   14.90
   5 -17   0    5.40    8.80
  -5 -17   0   -2.70    6.90
   6 -17   0   56.19   13.90
  -6 -17   0   68.99   16.70
  -7 -17   0  160.88   25.50
   7 -17   0  147.39   19.10
   0 -18   0   46.20   13.60
   1 -18   0    6.90    8.50
   2 -18   0   -8.90    6.00
  -2 -18   0   -0.40    6.10
  -3 -18   0   14.40    8.40
   3 -18   0   14.10   10.00
   4 -18   0   14.60   10.20
  -4 -18   0    6.30    7.00
  -5 -18   0   10.10    8.80
   5 -18   0   -5.60    8.50
  -6 -18   0   40.10   13.00
   6 -18   0   40.60   13.80
   0 -19   0   11.90   10.10
   1 -19   0   13.30   10.20
  -1 -19   0   20.10   10.50
   2 -19   0   30.50   12.70
  -2 -19   0   34.60   13.30
   3 -19   0   -1.90    9.60
  -3 -19   0    7.50    8.00
  -4 -19   0   -4.30    7.20
   4 -19   0  -13.40    7.30
   0 -20   0   29.40   13.10
   1 -20   0   23.00   12.50
  -1 -20   0   18.70   13.20
  -2 -20   0   23.20    9.10
   2 -20   0   -4.00   10.30
  12   0  -1    5.50    5.60
 -12   0   1    6.20    7.70
  11   0  -1    3.70    6.70
 -11   0   1   -3.50    6.20
  10   0  -1   18.90   10.50
   9   0  -1    3.00    4.30
  -9   0   1   10.50    5.50
   8   0  -1    3.60    3.60
  -8   0   1    4.40    4.00
   7   0  -1   -1.50    2.80
  -7   0   1    3.80    4.10
   6   0  -1    3.60    3.30
  -6   0   1    2.20    3.80
  -5   0   1    0.10    2.10
   5   0  -1    0.30    2.30
  -4   0   1    3.10    2.00
   4   0  -1    0.60    1.90
   3   0  -1    0.30    1.20
  -3   0   1   -1.60    1.00
   2   0  -1    0.90    1.20
  -2   0   1   -0.30    1.00
  -1   0   1    1.20    0.80
   0   0   1   -0.10    0.10
   1   0   1    1.40    1.00
   1   0   1    0.70    0.80
  -1   0  -1    1.30    0.90
   2   0   1    0.10    1.00
  -2   0  -1    1.70    1.50
   2   0   1   -0.40    1.20
  -3   0  -1    1.40    1.70
   3   0   1   -1.10    1.20
   4   0   1    2.10    2.30
  -4   0  -1   -2.40    1.50
   4   0   1    0.20    1.60
  -5   0  -1    3.60    2.70
   5   0   1    1.70    2.90
   5   0   1    1.10    1.90
   6   0   1   -4.60    2.20
  -6   0  -1    2.80    2.20
   6   0   1   -5.60    2.40
  -7   0  -1   -2.30    2.80
   7   0   1    4.90    3.70
  -8   0  -1    4.40    4.70
   8   0   1    8.00    4.70
   9   0   1   -5.40    4.60
  -9   0  -1    1.60    4.40
 -10   0  -1   -3.10    5.80
  10   0   1    1.90    5.10
  11   0   1   -5.70    5.50
 -11   0  -1    1.80    6.10
 -12   0  -1   -4.80    5.10
  12   0   1   -0.30    5.70
  12  -1  -1    7.70    6.40
 -12  -1   1   14.80    9.50
 -12   1   1  -13.00    5.10
  12   1  -1    0.20    5.90
 -11  -1   1   53.09   13.30
  11  -1  -1   42.20   11.40
 -11   1   1   15.30   10.00
  11   1  -1   39.00   11.00
  10  -1  -1   28.90   10.80
 -10  -1   1   41.30   12.10
 -10   1   1   35.30   10.70
  10   1  -1   30.10    9.90
   9  -1  -1  191.08   17.60
  -9  -1   1  185.98   19.60
  -9   1   1  178.88   18.80
   9   1  -1  201.28   19.30
   8  -1  -1  175.78   16.20
  -8  -1   1  177.58   18.40
  -8   1   1  151.18   16.80
   7  -1  -1 1275.97   42.80
  -7  -1   1 1383.26   49.30
  -7   1   1 1316.07   47.10
   6  -1  -1 1672.73   46.00
  -6  -1   1 1528.35   49.30
   6  -1  -1 1561.84   48.20
  -6   1   1 1653.73   49.60
   6   1  -1 1627.64   49.30
  -5  -1   1 1608.04   46.60
   5  -1  -1 1624.04   41.80
   5  -1  -1 1546.65   44.10
   5   1  -1 1575.84   44.90
  -5   1   1 1594.34   45.00
  -4  -1   1  808.92   28.20
   4  -1  -1  792.12   26.70
   4   1  -1  816.12   27.40
  -4   1   1  792.72   26.80
   3  -1  -1  287.67   13.10
  -3  -1   1  289.37   14.00
   3   1  -1  292.67   13.80
  -3   1   1  300.67   13.30
  -2  -1   1 1078.99   25.90
   2  -1  -1 1168.58   24.70
  -2   1   1 1123.99   24.40
   2   1  -1 1117.99   26.00
   1   1  -1 4570.64   69.19
   0  -1   1   -0.30    0.30
  -1  -1  -1 4949.90   77.29
   1   1   1 5154.08   77.49
   2  -1   1 5141.59   80.99
   2  -1   1 5174.18   85.19
  -2  -1  -1 5131.59   85.39
   2   1   1 5248.38   85.49
  -2   1  -1 5128.09   81.39
   3  -1   1  390.26   17.20
  -3  -1  -1  371.26   16.90
   3  -1   1  379.86   14.90
   3   1   1  354.56   16.50
  -3   1  -1  384.46   17.00
   4  -1   1   83.49    8.80
   4  -1   1   79.19    7.60
  -4  -1  -1   75.99    8.60
   4   1   1   82.09    8.60
  -4   1  -1   79.99    8.60
   5  -1   1  136.49   12.60
  -5  -1  -1  113.49   11.80
   5  -1   1  144.59   11.30
  -5   1  -1  127.29   11.90
   5   1   1   94.39   19.40
   6  -1   1   15.10    5.30
  -6  -1  -1    4.70    4.00
   6  -1   1    8.60    4.00
   6   1   1   15.60    5.80
   6   1   1   12.80    4.70
  -6   1  -1   13.00    5.70
  -7  -1  -1  189.78   18.20
   7  -1   1  195.18   15.90
  -7   1  -1  181.38   17.10
   7   1   1  185.38   16.30
  -8  -1  -1   14.00    7.30
   8  -1   1   25.00    7.60
  -8   1  -1   13.30    5.70
   8   1   1   12.00    7.10
   9  -1   1  428.16   27.20
  -9  -1  -1  436.96   31.00
  -9   1  -1  458.15   31.10
   9   1   1  430.66   28.30
  10  -1   1  182.78   19.50
 -10  -1  -1  202.88   22.30
  10   1   1  193.78   20.10
 -10   1  -1  186.08   20.90
 -11  -1  -1   18.20    8.70
  11  -1   1   28.30    9.60
  11   1   1    3.40    7.80
 -12  -1  -1  -11.30    5.10
  12  -1   1    7.70    6.10
  12   1   1    6.10    7.00
 -12  -2   1    2.90    7.20
  12  -2  -1   -3.70    4.90
  12   2  -1   10.20    6.60
 -11  -2   1   -0.90    5.10
  11  -2  -1   11.30    6.90
  11   2  -1    6.70    6.70
 -10  -2   1   -4.30    4.90
  10  -2  -1   -4.00    3.10
  10   2  -1    2.80    4.60
 -10   2   1   12.60    6.60
   9  -2  -1  105.69   13.10
  -9  -2   1  108.29   18.10
  -9   2   1   84.19   15.90
  -8  -2   1  251.37   21.60
   8  -2  -1  224.98   18.00
  -8   2   1  206.78   19.50
   7  -2  -1  379.66   21.30
  -7  -2   1  343.87   24.00
  -7   2   1  342.37   22.50
   6  -2  -1  538.75   26.20
   6  -2  -1  534.45   23.40
  -6  -2   1  493.15   33.50
  -6   2   1  559.54   26.90
   6   2  -1  565.44   27.60
  -5  -2   1  273.47   17.90
   5  -2  -1  249.97   14.20
   5  -2  -1  268.47   16.40
  -5   2   1  257.37   16.10
   5   2  -1  251.27   16.50
  -4  -2   1    7.50    3.20
   4  -2  -1   17.00    3.90
   4  -2  -1   10.80    3.60
  -4   2   1   19.50    4.80
   4   2  -1   17.90    4.90
   3  -2  -1   34.90    3.80
   3  -2  -1   33.50    4.20
  -3  -2   1   34.40    5.80
   3   2  -1   33.10    5.70
  -3   2   1   31.40    4.90
  -2  -2   1 1455.55   33.30
   2  -2  -1 1494.35   29.90
   2  -2  -1 1477.75   27.30
   2   2  -1 1508.55   33.30
  -2   2   1 1516.95   28.10
   1  -2  -1  766.52   13.40
  -1   2   1  763.82   13.60
   1   2  -1  741.23   18.70
   0  -2   1 3262.07   51.79
   0   2   1 3418.46   50.09
   0   2  -1 3355.16   51.49
   1  -2   1 1282.27   24.60
  -1  -2  -1 1313.97   27.10
   1   2   1 1286.07   26.70
  -1   2  -1 1281.47   24.70
   2  -2   1   18.80    3.20
  -2  -2  -1   19.40    3.80
  -2   2  -1   21.50    3.60
   2   2   1   11.90    3.20
  -3  -2  -1  300.07   15.50
   3  -2   1  290.67   14.90
   3  -2   1  281.57   12.50
  -3   2  -1  304.17   13.40
   3   2   1  293.57   15.10
   4  -2   1  578.54   24.70
   4  -2   1  590.84   21.30
  -4  -2  -1  589.14   25.30
   4   2   1  566.04   24.20
   5  -2   1  595.24   27.30
  -5  -2  -1  625.44   28.30
   5  -2   1  598.34   23.70
   5   2   1  575.84   26.70
  -5   2  -1  617.64   27.30
  -6  -2  -1   76.19   12.60
   6  -2   1   51.49    8.90
   6  -2   1   67.39   11.10
   6   2   1   59.89   11.70
  -6   2  -1   64.09   11.00
   7  -2   1  351.96   21.20
  -7  -2  -1  377.76   26.10
  -7   2  -1  373.66   24.60
   8  -2   1 1707.83   53.89
  -8  -2  -1 1654.63   61.69
   8   2   1 1686.53   57.59
   9  -2   1  340.07   24.10
  -9  -2  -1  331.17   27.30
   9   2   1  317.47   24.80
 -10  -2  -1    7.00    5.70
  10  -2   1    8.80    5.10
  10   2   1   -3.00    4.70
  11  -2   1   12.70    7.90
 -11  -2  -1   -2.00    6.60
  11   2   1    8.00    6.40
  12  -2   1    3.10    5.00
 -12  -2  -1   14.80    8.00
  12   2   1   -0.80    6.70
 -12  -3   1   13.90    9.60
  12   3  -1   -2.60    6.50
  11  -3  -1   17.90    7.20
 -11  -3   1   26.50    9.20
  11   3  -1    4.50    5.40
  10  -3  -1  182.58   18.40
 -10  -3   1  188.68   22.70
  -9  -3   1    0.60    5.50
   9  -3  -1    4.90    5.30
   8  -3  -1   45.60    9.70
  -8  -3   1   44.70   11.40
   7  -3  -1   44.50    8.60
  -7  -3   1   30.70    8.80
  -7   3   1   38.90    8.60
  -6  -3   1  359.26   23.00
   6  -3  -1  319.07   20.40
   6  -3  -1  350.56   18.60
   6   3  -1  398.56   23.10
  -6   3   1  386.36   21.70
   5  -3  -1 1318.27   35.20
   5  -3  -1 1321.97   39.90
  -5  -3   1 1291.97   42.80
   4  -3  -1  504.75   17.80
  -4  -3   1  509.35   23.10
   4  -3  -1  523.75   21.00
   4   3  -1  487.05   22.10
   3  -3  -1   11.10    2.60
  -3  -3   1   12.60    3.70
   3  -3  -1   17.70    3.90
   3   3  -1   12.30    4.20
  -3   3   1   15.60    3.10
  -2  -3   1 4197.08   74.49
   2  -3  -1 4246.18   64.99
  -2   3   1 4212.18   65.79
   2   3  -1 4301.87   74.69
   1  -3  -1   19.40    2.40
  -1  -3   1   11.60    4.30
  -1   3   1   20.50    2.20
   1   3  -1   20.00    4.90
  -1  -3  -1 1959.40   38.10
   1  -3   1 1945.21   35.30
   1   3   1 1978.90   38.00
  -1   3  -1 1954.10   35.20
   2  -3   1  348.87   12.30
  -2  -3  -1  353.86   15.40
  -2   3  -1  337.07   12.40
   2   3   1  318.07   14.20
   3  -3   1  416.16   18.60
  -3  -3  -1  440.06   19.80
   3  -3   1  472.75   16.40
   3   3   1  439.16   19.20
  -3   3  -1  444.76   16.70
   4  -3   1 1113.79   30.10
  -4  -3  -1 1047.60   35.70
   4  -3   1 1045.80   34.40
   4   3   1 1041.00   34.50
  -4   3  -1 1047.30   31.00
  -5  -3  -1  407.16   23.20
   5  -3   1  415.26   19.00
   5   3   1  374.46   22.00
   6  -3   1    5.50    3.20
   6  -3   1   -0.50    2.40
  -6  -3  -1   -0.60    2.10
   7  -3   1   48.00    9.10
  -7  -3  -1   41.50   10.60
   8  -3   1  504.55   27.30
  -8  -3  -1  535.95   33.80
   9  -3   1   34.30    9.00
  -9  -3  -1   14.50    8.00
   9   3   1   27.20    8.40
 -10  -3  -1    6.70    5.40
  10  -3   1   11.30    5.90
  10   3   1    4.00    5.00
 -11  -3  -1    2.70    5.50
  11  -3   1   -5.40    4.80
  11   3   1    2.50    4.90
 -12  -3  -1   21.10   13.70
  12  -3   1   43.50   11.90
  12   3   1   41.20   19.20
  12  -4  -1  227.98   22.40
 -12  -4   1  234.78   29.20
  12   4  -1  196.38   23.90
 -11  -4   1    0.90    7.00
  10  -4  -1  195.18   18.80
 -10  -4   1  198.68   22.80
   9  -4  -1   86.29   13.30
  -9  -4   1  102.59   18.00
   8  -4  -1 1393.36   45.10
  -8  -4   1 1319.17   54.49
  -7  -4   1  218.58   19.90
   7  -4  -1  244.08   16.30
   6  -4  -1   10.70    5.00
   6  -4  -1    9.40    3.90
  -6  -4   1   14.30    5.60
   5  -4  -1  358.06   16.10
  -5  -4   1  301.77   20.10
   5  -4  -1  333.07   18.70
   5   4  -1  332.97   20.20
   4  -4  -1 1654.03   36.20
   4  -4  -1 1538.15   40.70
  -4  -4   1 1593.64   45.50
   4   4  -1 1620.14   44.60
  -4   4   1 1598.24   37.80
   3  -4  -1    6.40    2.80
   3  -4  -1    9.50    2.60
  -3  -4   1    6.60    3.60
  -3   4   1    9.70    2.70
   3   4  -1    4.10    3.80
   2  -4  -1   27.10    3.10
  -2  -4   1   32.30    5.80
   2   4  -1   34.20    6.50
  -2   4   1   26.90    5.80
  -1  -4   1 8902.41  136.59
   1   4  -1 8761.92  134.69
  -1  -4  -1 4734.13   77.99
   1  -4   1 4679.93   74.19
   1   4   1 4593.94   77.09
  -1   4  -1 4582.04   73.69
   2  -4   1   72.59    5.70
  -2  -4  -1   75.09    7.30
  -2   4  -1   79.09    6.10
   2   4   1   82.39    7.60
   3  -4   1 2920.21   55.09
  -3  -4  -1 3033.40   64.59
  -3   4  -1 2976.00   57.09
   3   4   1 2929.21   62.69
   4  -4   1  325.77   18.30
   4  -4   1  301.97   14.60
  -4  -4  -1  331.37   19.30
  -4   4  -1  305.47   15.60
   4   4   1  295.87   17.70
   5  -4   1 2627.94   56.59
   5  -4   1 2428.36   63.29
  -5  -4  -1 2522.65   70.49
  -5   4  -1 2559.84   59.29
   5   4   1 2509.45   64.39
   6  -4   1   -4.10    2.90
  -6  -4  -1    0.90    2.10
   6  -4   1    2.20    2.80
  -7  -4  -1   11.50    6.00
   7  -4   1    4.60    4.10
   8  -4   1  602.84   29.50
  -8  -4  -1  614.64   37.40
   9  -4   1  241.98   19.50
 -10  -4  -1   57.29   13.60
  10  -4   1   67.19   13.20
  10   4   1   38.60   10.80
  11  -4   1    6.60    6.10
  11   4   1   -4.50    4.80
 -12  -4  -1    3.50    8.30
  12  -4   1   22.50    9.10
  12   4   1   -8.90    5.90
  12  -5  -1   30.60    9.70
  11  -5  -1    7.80    5.60
  10  -5  -1   31.30   14.20
 -10  -5   1   12.20    9.60
  -9  -5   1  124.69   25.90
   9  -5  -1  122.29   13.10
   8  -5  -1   38.00    8.20
  -8  -5   1   48.90   13.00
   7  -5  -1   91.29    9.90
  -7  -5   1   88.79   15.60
  -6  -5   1   98.69   15.10
   6  -5  -1   80.39    8.40
   6  -5  -1   92.99   11.20
  -5  -5   1  386.06   25.40
   5  -5  -1  369.66   20.30
   5  -5  -1  409.86   17.40
  -5   5   1  389.06   18.40
   5   5  -1  376.66   22.30
  -4  -5   1  365.26   20.80
   4  -5  -1  387.66   15.20
   4  -5  -1  387.06   18.40
   4   5  -1  347.17   20.00
  -4   5   1  368.76   15.90
  -3  -5   1   73.39    8.60
   3  -5  -1   81.39    6.00
   3   5  -1   72.19    9.20
  -3   5   1   73.59    6.10
   2  -5  -1  373.96   12.30
  -2  -5   1  382.56   18.00
  -2   5   1  377.96   12.40
   2   5  -1  354.96   17.30
  -1  -5   1  803.02   25.50
   1  -5  -1  783.82   19.80
  -1   5   1  820.42   18.90
   1   5  -1  801.22   24.50
   0  -5   1 5751.72   93.19
   0  -5  -1 5616.94   91.29
   0   5  -1 5647.83   90.39
   0   5   1 5771.22   89.19
  -1  -5  -1  830.32   24.40
   1  -5   1  833.22   22.00
  -1   5  -1  815.72   21.50
   1   5   1  798.82   24.10
  -2  -5  -1  268.87   14.30
   2  -5   1  269.47   11.90
   2   5   1  258.67   14.30
  -2   5  -1  270.07   11.90
  -3  -5  -1  223.68   14.80
   3  -5   1  258.97   12.20
   3   5   1  222.28   14.60
  -3   5  -1  239.38   12.50
  -4  -5  -1  687.03   29.50
   4  -5   1  637.64   27.00
   4  -5   1  656.63   22.60
   4   5   1  686.63   30.20
  -4   5  -1  699.23   24.80
   5  -5   1  411.86   18.90
  -5  -5  -1  410.16   24.40
   5  -5   1  404.26   22.70
  -5   5  -1  386.66   19.60
   5   5   1  379.96   22.50
   6  -5   1   89.49    9.50
  -6  -5  -1   86.89   14.40
   7  -5   1    1.00    3.00
  -7  -5  -1    2.50    5.30
  -8  -5  -1  300.07   25.60
   8  -5   1  262.67   19.20
   9  -5   1   38.70    9.20
  -9  -5  -1   46.40   12.80
 -10  -5  -1    2.50    7.50
  10  -5   1    6.90    4.70
 -11  -5  -1   -4.10    5.00
  11  -5   1   -2.50    3.80
  11   5   1    1.50    5.80
  12  -5   1   -4.70    6.00
 -12  -5  -1    6.20    8.20
  12   5   1    4.30    7.70
 -12  -6   1   31.80   11.90
  12  -6  -1   32.50    9.20
  11  -6  -1    3.00    4.40
 -11  -6   1    4.40    7.20
  10  -6  -1   -4.60    3.80
 -10  -6   1  -11.30    4.20
   9  -6  -1    2.20    4.60
   8  -6  -1  264.27   18.30
  -8  -6   1  271.97   24.30
  -7  -6   1  138.69   16.60
   7  -6  -1  116.09   11.10
   6  -6  -1  113.09   10.30
   6  -6  -1   95.19   11.70
  -6  -6   1  105.79   13.30
  -5  -6   1  478.25   26.90
   5  -6  -1  460.25   18.70
   5  -6  -1  442.26   22.60
  -5   6   1  462.45   20.50
   5   6  -1  433.66   29.80
   4  -6  -1   91.89    7.20
  -4  -6   1   79.99    9.90
   4  -6  -1   96.49    9.50
   4   6  -1  117.99   12.40
  -4   6   1   88.99    7.70
   3  -6  -1    6.80    2.60
  -3  -6   1    0.30    2.70
   3   6  -1    0.60    4.40
  -3   6   1    7.50    2.70
  -2  -6   1  306.87   17.20
   2  -6  -1  305.87   12.00
   2   6  -1  315.77   17.10
  -2   6   1  311.17   11.80
   1  -6  -1   -0.40    2.80
  -1  -6   1   -0.60    3.90
  -1   6   1    0.30    1.60
   1   6  -1    0.20    3.20
   0  -6  -1 1933.11   41.90
   0  -6   1 1931.61   43.20
   0   6   1 1915.11   38.90
   0   6  -1 1868.91   39.90
  -1  -6  -1   78.99    7.90
   1  -6   1   77.69    7.30
  -1   6  -1   80.49    6.50
   1   6   1   76.09    8.00
   2  -6   1 1064.79   27.50
  -2  -6  -1 1075.09   32.80
   2   6   1 1064.09   32.20
  -2   6  -1 1043.90   27.30
  -3  -6  -1 1162.28   37.50
   3  -6   1 1163.98   30.50
   3   6   1 1201.98   37.20
  -3   6  -1 1177.78   31.60
   4  -6   1 1389.56   35.80
  -4  -6  -1 1412.86   45.30
   4   6   1 1412.06   43.90
  -4   6  -1 1339.37   39.00
  -5  -6  -1  290.97   21.00
   5  -6   1  281.57   19.20
  -5   6  -1  309.97   17.80
  -6  -6  -1   62.19   12.00
   6  -6   1   52.49    8.70
  -7  -6  -1  242.18   21.90
   7  -6   1  248.38   17.40
   8  -6   1  448.16   25.00
  -8  -6  -1  482.55   33.30
  -9  -6  -1   19.50    8.60
   9  -6   1    2.40    5.40
  10  -6   1    2.70    3.80
 -10  -6  -1   10.40    8.00
 -11  -6  -1   96.79   19.10
  11  -6   1   50.59   11.50
  12  -6   1   39.90   12.40
 -12  -6  -1   54.89   16.60
  12   6   1   67.89   14.80
 -12  -7   1   30.10   10.20
  12  -7  -1    9.90    7.20
  11  -7  -1   10.90    5.40
 -11  -7   1    6.90    7.00
  10  -7  -1    4.80    6.00
 -10  -7   1   12.90    9.10
  -9  -7   1   23.30    9.30
   9  -7  -1   26.90    7.90
   8  -7  -1   30.80    7.70
  -8  -7   1   24.00    9.80
   7  -7  -1   21.90    6.10
  -7  -7   1    8.30    6.40
  -6  -7   1   40.70   10.40
   6  -7  -1   61.99    7.70
   6  -7  -1   58.69   10.60
  -6   7   1   83.29    9.60
   5  -7  -1  160.68   11.00
  -5  -7   1  140.99   14.90
   5  -7  -1  172.18   15.00
  -5   7   1  138.39   14.00
  -4  -7   1   89.69   11.00
   4  -7  -1   84.19    7.60
   4   7  -1   67.99   11.70
  -4   7   1   88.29    8.00
   3  -7  -1  210.38   10.90
  -3  -7   1  201.68   15.20
   3   7  -1  213.68   16.20
  -3   7   1  202.48   10.80
  -2  -7   1  191.78   14.60
   2  -7  -1  180.88   10.30
   2   7  -1  164.68   13.50
  -2   7   1  157.68    8.90
  -1  -7   1 1305.37   38.20
   1  -7  -1 1308.57   32.50
   1   7  -1 1325.87   35.30
  -1   7   1 1327.17   29.90
   0  -7  -1  130.29   10.30
   0  -7   1  130.79   11.70
   0   7   1  124.99    9.10
   0   7  -1  144.19    9.70
  -1  -7  -1  839.22   28.00
   1  -7   1  883.01   26.50
  -1   7  -1  826.22   24.20
   1   7   1  860.21   27.40
   2  -7   1  677.13   22.50
  -2  -7  -1  659.23   26.20
   2   7   1  685.33   26.50
  -2   7  -1  696.23   22.20
   3  -7   1  142.89   10.10
  -3  -7  -1  156.58   13.30
  -3   7  -1  159.08   10.70
   3   7   1  135.69   13.30
   4  -7   1   31.30    6.10
  -4  -7  -1   46.10   11.10
  -4   7  -1   27.80    5.80
   4   7   1   34.50    8.40
   5  -7   1    4.00    3.90
  -5  -7  -1    3.00    3.30
   5  -7   1    8.60    4.20
  -5   7  -1    6.20    3.90
   6  -7   1   62.59    9.40
  -6  -7  -1   48.30   10.90
  -7  -7  -1  121.99   19.00
   7  -7   1  142.09   13.00
   8  -7   1   -2.30    3.20
  -8  -7  -1   -0.20    3.80
  -9  -7  -1   -3.00    3.00
 -10  -7  -1    2.40    6.30
  10  -7   1    6.00    5.40
  11  -7   1   17.80    6.80
 -11  -7  -1   13.40    7.00
 -11  -8   1   -9.20    4.60
  11  -8  -1   -0.40    5.40
  10  -8  -1    0.40    4.80
 -10  -8   1   -8.30    4.10
  -9  -8   1   51.89   13.50
   9  -8  -1   33.50    8.00
   8  -8  -1   95.29   10.60
   7  -8  -1    1.80    4.10
  -7  -8   1   -6.60    5.00
   6  -8  -1    1.40    3.10
  -6  -8   1   -8.50    3.90
   6  -8  -1   -1.40    4.20
  -6   8   1    4.10    3.80
   5  -8  -1  842.92   33.30
   5  -8  -1  807.32   26.80
  -5  -8   1  827.32   37.90
  -5   8   1  811.42   29.00
  -4  -8   1  340.47   22.60
   4  -8  -1  335.57   15.50
  -4   8   1  350.86   16.50
   3  -8  -1  130.09    9.60
   3   8  -1  114.99   13.50
  -3   8   1  126.19    8.90
   2  -8  -1    0.50    3.30
  -2  -8   1   -2.90    3.70
   2   8  -1    5.10    5.00
  -2   8   1    3.00    2.00
   1  -8  -1  388.46   18.00
  -1  -8   1  378.86   20.80
   1   8  -1  388.26   18.50
  -1   8   1  392.46   15.30
   0  -8  -1   69.69    9.80
   0  -8   1   79.09   11.10
   0   8  -1   83.29    8.10
   0   8   1   84.99    8.50
  -1  -8  -1  396.56   20.00
   1  -8   1  379.06   18.60
   1   8   1  390.06   18.90
  -1   8  -1  383.06   16.60
   2  -8   1  216.48   13.10
  -2  -8  -1  221.28   15.50
  -2   8  -1  211.18   12.20
   2   8   1  222.88   16.30
  -3  -8  -1  489.35   24.90
   3  -8   1  519.35   20.60
   3   8   1  522.15   25.70
  -3   8  -1  529.25   21.10
   4  -8   1   55.39   10.20
  -4  -8  -1   58.39   10.60
  -4   8  -1   63.79    7.70
   4   8   1   62.39   14.10
  -5  -8  -1   34.00    8.80
   5  -8   1   33.70    7.10
   6  -8   1  112.69   11.10
  -6  -8  -1   97.59   16.70
  -7  -8  -1  242.28   23.10
   7  -8   1  241.28   17.40
  -8  -8  -1   33.10   11.10
   8  -8   1   45.70    9.60
   9  -8   1   12.50    6.70
  -9  -8  -1   16.40    7.50
  10  -8   1   39.20    9.80
 -10  -8  -1   47.30   11.50
  11  -8   1   70.09   13.80
  11  -9  -1    7.50    5.70
 -11  -9   1    5.70    7.70
  10  -9  -1   29.70    8.20
 -10  -9   1    5.40    7.60
   9  -9  -1   -1.20    3.30
  -9  -9   1   -5.80    4.90
   8  -9  -1   94.79   11.40
  -8  -9   1   99.19   18.30
  -7  -9   1  272.07   24.30
   7  -9  -1  273.87   17.30
  -6  -9   1   30.80    8.60
   6  -9  -1   46.50    8.30
  -5  -9   1  388.46   26.70
  -5   9   1  406.46   20.20
  -4  -9   1   61.39   11.90
   4  -9  -1   72.49    8.60
  -4   9   1   86.79   10.30
   3  -9  -1  139.69   10.50
  -3  -9   1  143.69   14.80
  -3   9   1  142.99    9.90
   2  -9  -1  797.12   26.30
  -2  -9   1  695.53   39.20
  -2   9   1  735.23   23.20
   2   9  -1  770.12   30.30
  -1  -9   1   57.49   11.30
   1  -9  -1   49.10    8.70
   1   9  -1   49.50    9.00
  -1   9   1   48.20    6.10
   0  -9   1    2.20    5.80
   0  -9  -1   -3.30    4.30
   0   9   1    3.90    3.60
   0   9  -1    0.80    3.10
   1  -9   1   -2.50    5.10
  -1  -9  -1    1.50    4.30
   1   9   1    3.50    4.50
  -1   9  -1   -4.90    2.50
  -2  -9  -1   29.30    7.30
   2  -9   1   32.00    7.10
  -2   9  -1   37.20    6.30
   2   9   1   26.70    7.90
  -3  -9  -1  433.56   24.30
   3   9   1  421.06   24.20
  -3   9  -1  393.36   18.90
  -4  -9  -1  256.07   19.90
   4  -9   1  271.27   16.00
  -4   9  -1  242.08   16.70
   5  -9   1  196.78   14.30
  -5  -9  -1  207.88   18.70
  -6  -9  -1   26.10    8.70
   6  -9   1   22.00    6.10
  -7  -9  -1   -4.20    3.50
   7  -9   1   -3.70    2.30
  -8  -9  -1  465.85   34.30
   8  -9   1  478.55   26.30
   9  -9   1   19.60    6.40
  -9  -9  -1   22.90    9.80
 -10  -9  -1   30.90   10.80
  10  -9   1    8.70    6.70
 -11  -9  -1    8.00    8.30
  11  -9   1    3.00    7.40
 -11 -10   1   29.30   12.40
  11 -10  -1   36.10    9.30
  10 -10  -1    0.00    4.30
 -10 -10   1   -8.20    4.70
  -9 -10   1    1.90    6.50
   9 -10  -1   17.40    6.00
   8 -10  -1   87.49   11.10
  -8 -10   1  110.19   20.20
   7 -10  -1  348.87   20.20
  -7 -10   1  426.86   49.60
   6 -10  -1   36.10    7.70
  -6 -10   1   46.00   11.50
  -5 -10   1  113.19   17.60
   5 -10  -1  117.39   11.40
  -5  10   1  103.29   10.70
   4 -10  -1    1.40    4.00
  -4 -10   1    4.30    4.50
  -4  10   1    3.10    2.40
  -3 -10   1  216.28   19.10
   3 -10  -1  227.78   15.00
  -3  10   1  224.38   13.30
   2 -10  -1  346.07   18.30
  -2 -10   1  355.86   22.80
  -2  10   1  339.17   15.90
  -1 -10   1  450.05   25.20
   1 -10  -1  462.45   22.90
  -1  10   1  447.36   18.50
   1  10  -1  449.95   22.10
   0 -10  -1  231.18   16.60
   0 -10   1  219.38   19.10
   0  10   1  190.88   20.80
   0  10  -1  222.68   14.40
  -1 -10  -1 1171.58   39.10
   1 -10   1 1076.39   44.30
  -1  10  -1 1085.69   32.90
   1  10   1 1116.09   35.10
   2 -10   1    8.20    5.80
  -2 -10  -1    1.10    3.60
  -2  10  -1    0.90    2.70
   2  10   1    7.00    6.90
   3 -10   1   67.79   10.50
  -3 -10  -1   55.19   11.00
  -3  10  -1   54.59    9.90
   4 -10   1  250.77   16.60
  -4 -10  -1  251.87   20.90
  -5 -10  -1  712.83   37.30
   5 -10   1  742.33   29.40
  -6 -10  -1  203.78   20.70
   6 -10   1  207.38   15.90
  -7 -10  -1   16.50    9.70
   7 -10   1   19.40    6.90
  -8 -10  -1   11.10    9.00
   8 -10   1    6.30    5.30
   9 -10   1   12.80    5.00
  -9 -10  -1   -7.10    5.90
  10 -10   1   40.90   10.40
  11 -10   1   11.00    8.80
 -11 -10  -1   12.90    9.60
 -10 -11   1  132.99   24.10
  10 -11  -1  131.09   15.40
  -9 -11   1    2.40    5.00
   9 -11  -1    1.70    4.70
  -8 -11   1  159.08   20.20
   8 -11  -1  166.18   14.90
  -7 -11   1   49.70   12.30
   7 -11  -1   38.60    8.10
  -6 -11   1  468.35   32.10
   6 -11  -1  398.96   21.30
  -5 -11   1  109.49   17.30
   5 -11  -1  115.49   11.80
   4 -11  -1  116.79   12.00
  -4 -11   1  113.59   17.70
  -4  11   1  115.49   10.80
  -3 -11   1    8.40    6.90
  -3  11   1   19.00    4.80
   2 -11  -1  488.45   24.80
  -2 -11   1  506.75   28.90
  -2  11   1  526.25   21.10
  -1 -11   1   -0.30    6.00
   1 -11  -1    0.00    6.40
  -1  11   1    0.10    3.10
   0 -11  -1  142.29   15.50
   0 -11   1  122.59   15.40
   0  11   1  142.29   11.80
  -1 -11  -1  160.38   15.40
   1 -11   1  183.58   16.90
   1  11   1  184.28   14.90
  -2 -11  -1   55.49   11.00
   2 -11   1   61.19   11.30
   3 -11   1   39.30    9.10
  -3 -11  -1   42.80    9.50
  -4 -11  -1  135.99   16.40
   4 -11   1  124.09   13.10
  -5 -11  -1   22.30    7.70
   5 -11   1   14.00    6.00
  -6 -11  -1   20.00    6.80
   6 -11   1   14.50    6.20
  -7 -11  -1   68.79   14.70
   7 -11   1   95.29   13.90
  -8 -11  -1    4.30    5.40
   8 -11   1   12.00    5.70
  -9 -11  -1    9.30    6.50
   9 -11   1    7.50    5.70
  10 -11   1   25.70    8.50
 -10 -12   1   17.10    9.70
  10 -12  -1   10.10    6.90
   9 -12  -1   45.30   10.50
  -9 -12   1   39.60   13.20
  -8 -12   1  210.48   23.70
   8 -12  -1  161.78   15.90
   7 -12  -1    5.10    5.10
  -7 -12   1    4.60    7.40
  -6 -12   1   -3.00    5.50
   6 -12  -1   -0.80    4.50
   5 -12  -1   12.30    5.80
  -5 -12   1    3.70    6.30
   4 -12  -1  323.17   20.00
  -4 -12   1  267.97   23.30
  -3 -12   1   62.19   13.30
   3 -12  -1   59.39   11.70
  -2 -12   1    1.50    6.00
   2 -12  -1    2.60    7.40
  -2  12   1    0.80    3.70
  -1 -12   1    4.50    8.10
   1 -12  -1    7.90    8.40
  -1  12   1    6.90    4.50
   0 -12   1  143.29   17.10
   0 -12  -1  165.58   16.30
  -1 -12  -1   45.50   10.80
   1 -12   1   35.70   10.50
   2 -12   1  163.18   16.60
  -2 -12  -1  160.68   16.50
   3 -12   1  187.98   16.50
  -3 -12  -1  198.68   18.70
   4 -12   1  216.28   17.10
  -4 -12  -1  200.28   19.60
  -5 -12  -1   13.50    6.10
   5 -12   1    0.60    4.40
   6 -12   1  136.69   14.00
  -6 -12  -1  123.19   31.60
  -7 -12  -1   -8.20    4.90
   7 -12   1   12.70    5.70
  -8 -12  -1   -0.90    5.40
   8 -12   1   -3.60    3.60
  -9 -12  -1   19.50   10.20
   9 -12   1   21.80    8.10
 -10 -12  -1    1.50    8.00
  10 -12   1    2.30    5.30
  -9 -13   1   16.80    8.60
   9 -13  -1    0.80    5.00
  -8 -13   1  190.28   28.20
   7 -13  -1  106.39   12.40
  -7 -13   1   81.29   16.70
  -6 -13   1  155.08   23.70
   6 -13  -1  124.69   13.50
   5 -13  -1   30.50    8.50
  -4 -13   1    5.40    5.60
   4 -13  -1    5.80    6.30
  -3 -13   1   40.70   11.10
   3 -13  -1   13.50    7.80
  -2 -13   1   10.50    7.60
   2 -13  -1   -1.20    7.50
   1 -13  -1  208.88   18.70
  -1 -13   1  232.78   22.30
   0 -13   1  490.25   30.00
   0 -13  -1  511.55   29.30
  -1 -13  -1  816.72   37.20
   1 -13   1  827.42   38.30
  -2 -13  -1  166.18   18.20
   2 -13   1  197.88   20.00
   3 -13   1  358.86   24.20
  -3 -13  -1  298.67   23.90
   4 -13   1    1.20    5.20
  -4 -13  -1    8.70    5.30
  -5 -13  -1    5.10    4.90
   5 -13   1    7.30    5.70
  -6 -13  -1   38.00   11.40
   6 -13   1   44.30   10.20
   7 -13   1   12.90    6.40
  -7 -13  -1    5.40    9.20
  -8 -13  -1    9.60    6.60
   9 -13   1  106.49   16.30
  -9 -13  -1   98.99   23.70
   9 -14  -1    0.30    6.00
  -9 -14   1   -7.30    6.80
  -8 -14   1   15.50    9.40
   8 -14  -1   17.10    6.30
  -7 -14   1   14.00    8.20
   7 -14  -1    3.60    5.80
  -6 -14   1    5.60    8.60
   6 -14  -1   12.50    6.70
   5 -14  -1  102.49   14.60
  -5 -14   1  107.69   18.90
   4 -14  -1   10.90    8.40
  -4 -14   1    6.40   10.70
  -3 -14   1  265.27   23.70
   3 -14  -1  270.97   21.40
  -2 -14   1    0.60    5.70
   2 -14  -1   -0.90    5.90
   1 -14  -1    6.10    8.00
  -1 -14   1   20.40   10.10
   0 -14  -1   55.99   13.20
   0 -14   1   42.70   12.00
   1 -14   1   -6.10    7.50
  -1 -14  -1   -5.60    6.40
   2 -14   1   79.09   14.80
  -2 -14  -1   75.79   14.40
   3 -14   1   77.09   14.60
  -3 -14  -1   67.99   14.20
  -4 -14  -1    6.20    5.70
   4 -14   1   12.90    7.40
  -5 -14  -1    9.20    5.70
   5 -14   1    9.90    6.40
  -6 -14  -1   36.30   10.80
   6 -14   1   46.70   10.90
   7 -14   1    7.80    6.60
  -7 -14  -1   -2.30    4.60
   8 -14   1   36.70    9.70
  -8 -14  -1   71.89   17.70
   9 -14   1    8.70    7.90
  -9 -14  -1    1.30    7.60
  -8 -15   1  -16.90    6.20
   8 -15  -1   13.00    6.80
   7 -15  -1   -5.90    5.20
  -7 -15   1   15.40    7.90
   6 -15  -1   16.40    7.80
  -6 -15   1   13.60    8.20
   5 -15  -1  106.69   15.60
  -5 -15   1   70.69   15.00
   4 -15  -1  207.18   20.00
  -4 -15   1  214.68   23.40
  -3 -15   1   -1.30    5.80
   3 -15  -1   -9.40    6.00
   2 -15  -1  258.47   22.90
  -2 -15   1  266.77   24.40
   1 -15  -1  144.69   18.40
  -1 -15   1  177.08   20.10
   0 -15  -1   79.69   14.50
   0 -15   1   51.89   13.90
  -1 -15  -1   28.60   10.10
   1 -15   1   20.10   10.00
   2 -15   1   38.00   12.80
  -2 -15  -1   53.49   12.60
   3 -15   1   20.50   10.30
  -3 -15  -1   19.40    8.30
  -4 -15  -1    2.10    5.50
   4 -15   1   18.20    9.20
   5 -15   1   22.10    8.10
  -5 -15  -1   26.90   10.10
  -6 -15  -1   27.20   10.50
   6 -15   1    7.20    7.20
   7 -15   1   -3.80    5.50
  -7 -15  -1   -2.40    6.60
   8 -15   1    4.50    6.40
   8 -16  -1    7.30    7.00
  -8 -16   1  -10.10    8.00
  -7 -16   1   33.40   12.30
   7 -16  -1   20.90    9.40
   6 -16  -1   -1.60    7.20
  -6 -16   1    9.00    8.10
   5 -16  -1    6.90    6.80
  -5 -16   1   -1.70    6.70
  -4 -16   1   19.80    8.00
   4 -16  -1   22.20   10.70
  -3 -16   1  177.48   20.80
   3 -16  -1  171.88   20.20
   2 -16  -1   17.00   10.30
  -2 -16   1   22.70    9.90
  -1 -16   1   38.40   19.30
   1 -16  -1   37.00   11.30
   0 -16  -1   42.90   12.50
   0 -16   1   73.29   16.10
  -1 -16  -1   37.00   11.80
   1 -16   1   44.10   13.20
   2 -16   1   20.60   11.50
  -2 -16  -1   26.70    9.80
   3 -16   1   12.60   15.40
  -3 -16  -1   -3.20    4.50
   4 -16   1   -7.10    6.70
  -4 -16  -1    3.40    5.40
   5 -16   1   13.50    9.00
  -5 -16  -1    3.80    6.70
  -6 -16  -1   -2.30    6.00
   6 -16   1   -2.10    7.50
   7 -16   1    4.30    7.60
  -7 -16  -1   -0.80    4.90
   7 -17  -1   14.30    9.60
  -7 -17   1   -5.90    6.90
  -6 -17   1    1.60    6.70
   6 -17  -1   16.00    8.90
   5 -17  -1  -18.00    6.90
  -5 -17   1    7.10    5.90
  -4 -17   1   44.80   12.30
   4 -17  -1   59.19   17.00
   3 -17  -1   -2.70    8.60
   2 -17  -1   -7.30    6.50
  -2 -17   1   -2.40    6.30
  -1 -17   1    3.00    8.90
   1 -17  -1   19.30    9.40
   0 -17   1  120.99   20.40
   0 -17  -1  114.99   19.10
  -1 -17  -1   10.90   11.70
   1 -17   1   32.60   12.00
   2 -17   1  -10.50    7.70
  -2 -17  -1    0.80    5.50
   3 -17   1    7.80    8.90
  -4 -17  -1   17.70    7.40
   4 -17   1   11.40   10.80
   5 -17   1   19.20   10.00
  -5 -17  -1   18.30    9.10
  -6 -17  -1    2.80    7.20
   6 -17   1    5.50    7.40
   7 -17   1   18.60    9.30
  -7 -17  -1   15.00    9.10
   6 -18  -1   13.50   10.40
  -6 -18   1  -14.90    8.00
  -5 -18   1   24.40    9.20
   5 -18  -1   -2.50    9.20
  -4 -18   1    1.90    6.70
   4 -18  -1   -1.30    9.00
  -3 -18   1   11.50    9.40
   3 -18  -1   14.60   10.50
  -2 -18   1    3.40    8.70
   2 -18  -1   22.80   10.70
  -1 -18   1   48.50   14.70
   1 -18  -1   60.89   14.30
   0 -18  -1  138.99   21.20
   0 -18   1  140.29   22.70
   1 -18   1   48.30   15.50
  -1 -18  -1   56.09   14.80
   2 -18   1    7.70   10.00
  -2 -18  -1    8.50    6.90
   3 -18   1    9.70    9.50
  -3 -18  -1    5.20    8.90
  -4 -18  -1   -1.90    7.80
   4 -18   1    3.80    9.50
   5 -18   1   44.70   14.00
  -5 -18  -1   46.00   12.60
   6 -18   1  -10.80    8.50
  -6 -18  -1    9.50    8.50
   4 -19  -1   28.90   12.70
  -4 -19   1   -1.70   13.20
   3 -19  -1   22.60    9.70
  -3 -19   1    2.10    6.20
  -2 -19   1   -0.50    7.40
   2 -19  -1   10.80    9.80
   1 -19  -1    3.20    7.70
  -1 -19   1   17.60    9.40
   0 -19  -1    3.90    8.10
   0 -19   1   10.60   11.30
   1 -19   1   19.40   10.40
  -1 -19  -1    2.00    7.80
   2 -19   1   10.70   10.60
  -2 -19  -1   17.30    9.40
   3 -19   1   -3.90    9.60
  -3 -19  -1  -17.50    6.30
   4 -19   1  -13.80    7.70
  -4 -19  -1   19.00    9.00
   2 -20  -1    9.40   10.90
  -2 -20   1  -13.40    7.90
  -1 -20   1   15.60    9.30
   1 -20  -1    2.50   10.30
   0 -20   1   -7.20    8.30
   0 -20  -1   21.60   10.40
   1 -20   1   20.10   12.80
  -1 -20  -1   33.40   12.30
   2 -20   1    0.60    9.90
  -2 -20  -1   10.10    7.50
  12   0  -2   65.99   13.90
 -12   0   2   72.29   15.60
 -11   0   2   30.00   11.50
  11   0  -2   36.90    9.80
  10   0  -2  153.68   17.40
 -10   0   2  154.58   19.00
   9   0  -2    5.30    4.40
  -9   0   2   18.80    6.80
  -8   0   2    0.70    3.30
   8   0  -2    3.00    4.00
   7   0  -2  975.00   46.90
  -7   0   2 1015.30   40.50
  -6   0   2  235.78   17.00
   6   0  -2  204.18   15.90
  -5   0   2   -0.50    1.90
   4   0  -2 1568.94   39.20
  -4   0   2 1573.04   40.20
   3   0  -2  176.78    9.80
  -3   0   2  156.68    9.50
   2   0  -2 2029.70   37.20
  -2   0   2 2061.59   37.80
   0   0  -2  131.89    4.60
   0   0   2  120.99    4.40
   1   0   2  306.97   11.40
  -1   0  -2  306.47   10.00
   1   0   2  286.67   11.60
  -2   0  -2 4997.40   84.89
   2   0   2 4958.50   84.99
  -2   0  -2 5017.80   81.49
   2   0   2 4961.50   80.49
   3   0   2  741.53   23.00
   3   0   2  783.62   26.30
  -3   0  -2  751.62   25.90
   4   0   2 1135.29   32.80
  -4   0  -2 1161.78   36.90
   4   0   2 1167.18   37.10
  -5   0  -2   48.20    8.90
   5   0   2   72.39    9.20
   5   0   2   61.69    7.60
   6   0   2  356.86   20.50
  -6   0  -2  377.46   23.50
   7   0   2  280.17   19.50
  -7   0  -2  289.87   22.40
  -8   0  -2  857.81   43.20
   8   0   2  794.72   36.70
   9   0   2    8.40    4.70
  -9   0  -2   16.00    6.80
  10   0   2   25.90    7.90
 -10   0  -2   26.50   10.10
  11   0   2  201.28   20.60
 -11   0  -2  185.28   22.80
  12   0   2   16.80   11.80
 -12  -1   2   61.49   14.60
  12  -1  -2   60.29   13.90
 -12   1   2   48.20   13.90
  12   1  -2   49.10   12.70
 -11  -1   2   16.10    7.60
  11  -1  -2   -5.40    5.30
 -11   1   2   -1.60    4.30
  11   1  -2    0.90    5.40
  10  -1  -2   14.90    6.30
 -10  -1   2   -3.20    4.30
 -10   1   2   -4.90    4.70
   9  -1  -2  432.66   27.20
  -9  -1   2  457.85   31.20
  -9   1   2  540.85   32.60
  -8  -1   2  473.95   29.00
   8  -1  -2  447.56   25.70
  -8   1   2  443.66   27.80
  -7  -1   2  368.36   23.90
   7  -1  -2  370.56   22.70
   7  -1  -2  416.66   22.60
  -7   1   2  356.86   23.10
   6  -1  -2    1.40    3.50
  -6  -1   2    2.30    3.60
   6  -1  -2    2.30    2.30
  -6   1   2    0.60    2.40
   6   1  -2    2.80    3.10
  -5  -1   2 1109.99   36.90
   5  -1  -2 1110.59   34.70
  -5   1   2 1098.09   35.20
   5   1  -2 1093.89   35.20
   4  -1  -2   13.10    3.80
  -4  -1   2    7.40    3.10
   4   1  -2   10.60    3.70
  -4   1   2    2.50    1.90
  -3  -1   2  852.51   25.20
   3  -1  -2  876.01   23.20
  -3   1   2  808.02   22.70
   3   1  -2  852.81   24.70
  -2  -1   2 3748.92   63.99
   2  -1  -2 3850.41   59.69
   2   1  -2 3824.72   63.69
  -2   1   2 3713.53   59.79
  -1  -1   2   54.29    5.00
   1  -1  -2   56.09    2.60
   1   1  -2   62.49    4.60
   0  -1  -2  186.68    5.40
   0  -1   2  181.98    6.40
   0   1   2  186.88    5.90
   0   1  -2  181.88    6.40
   0   1   2  186.08    5.10
   1  -1   2  145.69    6.70
  -1  -1  -2  156.08    8.30
   1   1   2  161.18    7.80
  -1   1  -2  154.88    7.00
   1   1   2  133.49    7.00
   2  -1   2  390.76   16.00
  -2  -1  -2  383.46   15.70
   2  -1   2  383.06   13.50
   2   1   2  385.56   15.60
   2   1   2  371.56   13.90
  -2   1  -2  399.36   14.20
   3  -1   2   19.40    4.10
   3  -1   2   17.10    4.50
  -3  -1  -2   17.20    4.60
  -3   1  -2   17.00    3.90
   3   1   2   17.50    4.40
   3   1   2   14.30    3.90
   4  -1   2  616.44   26.70
   4  -1   2  625.34   22.90
  -4  -1  -2  655.63   27.10
   4   1   2  651.63   26.60
   4   1   2  614.44   23.60
  -4   1  -2  625.84   26.20
  -5  -1  -2  361.96   21.60
   5  -1   2  369.36   18.80
   5  -1   2  368.16   21.30
   5   1   2  341.27   20.70
  -5   1  -2  350.76   20.90
   5   1   2  369.26   19.70
   6  -1   2   41.40    8.30
  -6  -1  -2   47.40   10.00
   6   1   2   54.79    9.50
  -6   1  -2   53.49   10.30
  -7  -1  -2   82.79   14.00
   7  -1   2   83.69   10.60
  -7   1  -2   76.09   13.70
   7   1   2   81.59   10.50
   8  -1   2  102.69   13.10
  -8  -1  -2   93.09   15.90
  -8   1  -2  103.39   17.10
   8   1   2  123.79   14.60
  -9  -1  -2  167.48   20.10
   9  -1   2  214.08   19.10
  -9   1  -2  234.38   22.20
   9   1   2  176.08   18.70
 -10  -1  -2   66.29   15.20
  10  -1   2   56.59   12.30
  10   1   2   54.99   12.40
 -11  -1  -2   -3.00    6.20
  11  -1   2   15.80    7.50
  11   1   2    9.80    5.30
  12  -1   2   49.50   13.30
 -12  -2   2    6.30    6.60
  12  -2  -2   15.60    8.00
  12   2  -2   15.80    7.90
  11  -2  -2   -1.60    5.20
 -11  -2   2  -10.10    5.30
  11   2  -2    9.80    6.60
 -11   2   2    5.60    7.10
  10  -2  -2   53.79   11.70
 -10  -2   2   39.80   11.50
 -10   2   2   67.89   14.90
   9  -2  -2   84.19   13.50
  -9  -2   2  120.39   18.70
  -9   2   2  123.59   16.00
  -8  -2   2   33.80    9.30
   8  -2  -2   36.90    8.40
  -8   2   2   33.60    8.60
  -7  -2   2  142.99   15.30
   7  -2  -2  172.28   13.90
   7  -2  -2  130.39   13.20
  -7   2   2  128.69   13.10
   6  -2  -2  423.36   22.50
  -6  -2   2  446.86   27.00
   6  -2  -2  427.96   20.50
   6   2  -2  394.76   22.60
  -6   2   2  412.66   22.10
   5  -2  -2  472.35   19.60
  -5  -2   2  515.55   24.60
   5  -2  -2  472.65   21.40
   5   2  -2  480.35   23.20
  -5   2   2  510.15   22.20
   4  -2  -2  192.88   11.50
   4  -2  -2  195.18   10.70
  -4  -2   2  209.08   13.70
   4   2  -2  202.98   13.50
  -4   2   2  205.08   12.00
  -3  -2   2  770.42   24.80
   3  -2  -2  763.42   19.50
   3   2  -2  778.02   24.60
  -3   2   2  786.62   21.40
  -2  -2   2 5315.67   87.79
   2  -2  -2 5377.46   79.99
   2  -2  -2 5366.16   77.79
  -2   2   2 5207.18   79.49
   2   2  -2 5419.06   87.49
  -1  -2  -2 3714.63   70.09
   1  -2   2 3720.63   60.39
   1   2   2 3868.21   62.89
  -1   2  -2 3791.02   60.99
  -2  -2  -2 1068.49   28.60
   2  -2   2 1027.30   24.90
  -2   2  -2 1021.80   25.50
   2   2   2 1066.39   28.30
   3  -2   2 3673.23   66.19
  -3  -2  -2 3638.74   72.59
   3  -2   2 3656.43   72.89
  -3   2  -2 3683.23   67.89
   3   2   2 3621.94   72.09
  -4  -2  -2 1679.93   47.20
   4  -2   2 1701.13   47.10
   4  -2   2 1745.13   41.70
   4   2   2 1663.53   46.40
  -4   2  -2 1668.03   42.70
   5  -2   2  330.77   20.60
   5  -2   2  323.07   17.40
  -5  -2  -2  305.97   20.10
   5   2   2  314.67   19.80
   6  -2   2  745.53   29.70
  -6  -2  -2  697.93   34.00
  -7  -2  -2   72.59   13.60
   7  -2   2   88.99   10.70
   7   2   2   76.39   12.50
   8  -2   2  785.22   35.30
  -8  -2  -2  733.23   39.90
   8   2   2  776.62   37.20
   9  -2   2  118.69   14.10
  -9  -2  -2   83.69   19.90
   9   2   2   71.89   16.70
  10  -2   2   35.80   10.50
 -10  -2  -2   18.30    9.10
  10   2   2   46.20   10.90
 -11  -2  -2    8.90    9.80
  11  -2   2   31.90    9.70
  11   2   2   19.80    9.10
  12  -2   2   36.40   12.30
 -12  -2  -2   26.30   12.50
  12   2   2   28.00    9.90
  12  -3  -2    3.90    6.00
 -12  -3   2   -5.70    6.90
  12   3  -2    0.20    6.30
  11  -3  -2   23.90    7.90
 -11  -3   2   20.80    8.90
 -10  -3   2   17.70    9.70
  10  -3  -2   27.20    8.40
   9  -3  -2  481.65   27.20
  -9  -3   2  452.55   31.30
  -9   3   2  508.95   31.20
  -8  -3   2  100.39   16.30
   8  -3  -2  110.99   12.40
  -8   3   2  111.49   13.20
  -7  -3   2   -4.90    3.30
   7  -3  -2    5.30    3.10
   7  -3  -2   -2.00    3.80
  -7   3   2    1.70    2.50
   6  -3  -2   64.89    9.90
  -6  -3   2   51.29   10.20
   6  -3  -2   63.79    7.60
  -6   3   2   47.30    8.40
   6   3  -2   52.99    9.80
   5  -3  -2    0.20    1.80
  -5  -3   2   -0.70    1.70
   5  -3  -2   -1.20    1.80
   5   3  -2   -4.30    3.70
  -5   3   2   -0.20    2.20
  -4  -3   2  165.08   12.90
   4  -3  -2  198.58   11.80
   4  -3  -2  195.48   10.20
   4   3  -2  189.78   13.50
   3  -3  -2  850.41   20.00
  -3  -3   2  852.51   27.70
   3   3  -2  878.51   27.60
  -2  -3   2  327.97   15.20
   2  -3  -2  303.37    8.40
   2  -3  -2  325.37   10.30
  -2   3   2  319.97    9.20
   2   3  -2  321.47   14.70
   1  -3  -2  159.98    5.40
  -1  -3   2  182.58   10.90
  -1   3   2  171.28    4.60
   1   3  -2  166.38    9.60
   0   3  -2 8244.58  121.49
   1  -3   2   11.40    2.90
  -1  -3  -2    9.50    2.60
   1   3   2    8.90    2.60
  -1   3  -2   15.20    3.10
  -2  -3  -2 5328.47   92.39
   2  -3   2 5351.46   86.49
   2   3   2 5470.65   91.69
  -2   3  -2 5416.86   87.69
   3  -3   2  875.31   25.00
  -3  -3  -2  851.81   29.30
   3   3   2  876.31   29.10
  -3   3  -2  908.01   26.50
  -4  -3  -2  525.45   24.90
   4  -3   2  542.15   20.80
   4  -3   2  585.24   25.60
  -4   3  -2  571.24   22.40
   4   3   2  545.15   24.60
   5  -3   2    2.40    1.70
   5  -3   2   -1.70    1.60
  -5  -3  -2    3.50    2.80
  -5   3  -2    4.70    3.10
   5   3   2   -1.50    2.60
   6  -3   2  465.45   22.50
  -6  -3  -2  429.96   26.80
   7  -3   2  319.97   20.00
  -7  -3  -2  359.36   25.80
   8  -3   2  853.11   36.20
  -8  -3  -2  772.82   41.90
   8   3   2  840.82   40.00
   9  -3   2  209.08   18.40
  -9  -3  -2  193.78   31.60
   9   3   2  205.08   21.00
  10  -3   2  198.98   18.80
 -10  -3  -2  195.78   23.30
  10   3   2  201.68   21.30
 -11  -3  -2    6.00    5.00
  11  -3   2   -9.00    4.60
  11   3   2    6.80    6.60
 -12  -3  -2   13.00    9.00
  12  -3   2   29.30   17.10
  12   3   2    2.90    6.40
  12  -4  -2   -5.20    5.60
 -12  -4   2    4.30    8.80
  12   4  -2    5.10    7.80
  11  -4  -2    0.30    4.40
 -11  -4   2    5.90    8.00
  10  -4  -2  100.99   12.90
 -10  -4   2   85.59   17.10
  -9  -4   2  144.19   18.10
   9  -4  -2  135.59   14.00
   8  -4  -2  542.25   26.40
  -8  -4   2  564.74   34.10
   7  -4  -2    4.80    3.60
   7  -4  -2   -8.70    3.30
  -7  -4   2   -1.60    2.60
   6  -4  -2   32.50    6.60
  -6  -4   2   41.60    9.40
   6  -4  -2   32.30    7.50
  -5  -4   2  133.89   13.10
   5  -4  -2  128.39    9.30
   5  -4  -2  126.89   10.80
   5   4  -2  135.49   13.10
  -4  -4   2  579.54   25.40
   4  -4  -2  538.75   17.40
   4  -4  -2  568.54   21.00
   4   4  -2  572.64   24.60
   3  -4  -2  304.07   12.90
  -3  -4   2  304.07   16.70
   3  -4  -2  312.37   10.60
   3   4  -2  286.77   16.20
  -3   4   2  299.77   11.40
   2  -4  -2 1649.44   28.50
  -2  -4   2 1641.54   40.10
  -2   4   2 1656.23   29.20
   2   4  -2 1618.74   39.20
   1  -4  -2 1030.70   20.60
  -1  -4   2 1006.40   28.20
   1   4  -2 1109.79   27.40
  -1   4   2 1028.30   19.00
   0  -4  -2 3547.65   58.19
   0  -4   2 3500.85   61.99
   0   4   2 3610.64   57.79
   0   4  -2 3612.54   60.99
   1  -4   2  110.99    7.30
  -1  -4  -2  112.89    7.60
   1   4   2  112.39    7.70
  -1   4  -2  103.09    6.90
   2  -4   2  919.01   24.40
  -2  -4  -2  963.30   28.60
   2   4   2  942.81   27.70
  -2   4  -2  936.51   25.10
   3  -4   2  207.28   11.30
  -3  -4  -2  186.98   13.30
  -3   4  -2  203.98   11.80
   3   4   2  210.88   13.60
   4  -4   2   24.80    6.80
  -4  -4  -2   18.10    5.70
   4  -4   2   25.00    5.20
   4   4   2   35.10    7.20
  -4   4  -2   25.20    5.40
  -5  -4  -2   46.50    9.60
   5  -4   2   52.99    9.50
  -5   4  -2   65.99    8.30
   5   4   2   64.79   10.60
  -6  -4  -2  184.78   17.30
   6  -4   2  179.38   14.10
   7  -4   2   50.79    9.50
  -7  -4  -2   62.69   12.70
   8  -4   2    2.90    4.10
  -8  -4  -2    1.40    5.50
  -9  -4  -2    8.40    5.40
   9  -4   2   -2.30    4.10
   9   4   2    3.80    3.90
 -10  -4  -2   -0.90    5.90
  10  -4   2    8.30    6.30
  10   4   2   17.60    6.70
  11  -4   2    5.50    5.80
 -11  -4  -2   -0.20    6.00
  11   4   2   -2.60    5.20
  12  -4   2   -9.70    6.70
 -12  -4  -2   22.30    9.10
  12   4   2    2.20    7.90
 -12  -5   2    7.80    8.30
  12  -5  -2  -12.40    5.60
  11  -5  -2    8.20    5.80
 -11  -5   2   10.90    6.50
  10  -5  -2   16.50    7.70
 -10  -5   2   31.10    9.10
  -9  -5   2   33.60   11.40
   9  -5  -2   63.69   11.60
   8  -5  -2   54.49    9.30
  -8  -5   2   59.79   12.50
  -7  -5   2  250.27   21.60
   7  -5  -2  247.48   15.90
   7  -5  -2  261.27   19.10
  -6  -5   2   23.00    8.00
   6  -5  -2   25.30    5.70
   6  -5  -2   28.30    7.00
   5  -5  -2    4.20    2.30
  -5  -5   2    3.50    3.30
   5  -5  -2    4.50    2.90
   5   5  -2   17.30    6.30
  -4  -5   2  218.68   15.90
   4  -5  -2  208.58   10.30
   4  -5  -2  217.08   12.70
  -4   5   2  216.48   11.40
   4   5  -2  250.47   27.50
  -3  -5   2   76.59    8.90
   3  -5  -2   66.19    6.20
   3  -5  -2   73.89    5.10
   3   5  -2   70.89    9.10
  -3   5   2   65.99    5.40
   2  -5  -2  114.09    6.00
  -2  -5   2  100.49   10.00
   2   5  -2  112.19   10.10
  -2   5   2  124.29    6.10
  -1  -5   2  775.62   25.40
   1  -5  -2  703.23   18.20
  -1   5   2  732.63   16.40
   1   5  -2  707.33   22.40
   0  -5   2   16.40    4.80
   0   5  -2   12.80    3.70
   1  -5   2 1549.84   34.60
  -1  -5  -2 1531.65   35.50
  -1   5  -2 1512.85   33.70
   1   5   2 1509.95   34.90
   2  -5   2  839.52   24.00
  -2  -5  -2  860.81   27.80
   2   5   2  879.71   27.40
  -2   5  -2  813.82   24.00
   3  -5   2  661.93   21.90
  -3  -5  -2  673.73   27.00
   3   5   2  656.83   25.80
  -3   5  -2  651.43   22.70
   4  -5   2   77.09    7.80
  -4  -5  -2   86.89   10.30
  -4   5  -2   85.39    8.80
   4   5   2   64.29   12.80
  -5  -5  -2    6.90    4.40
   5  -5   2    0.70    3.70
   5  -5   2    0.00    2.30
   5   5   2    1.10    3.20
  -5   5  -2    3.60    3.40
  -6  -5  -2   31.30    8.70
   6  -5   2   34.30    7.50
  -7  -5  -2   20.60    8.10
   7  -5   2   33.70    7.70
  -8  -5  -2  157.38   19.10
   8  -5   2  150.98   14.80
  -9  -5  -2  180.08   22.00
   9  -5   2  165.28   20.50
 -10  -5  -2  197.38   23.40
  10  -5   2  208.28   19.50
  10   5   2  262.57   24.10
 -11  -5  -2    2.20    5.80
  11  -5   2   -1.20    5.70
  11   5   2   -6.40    5.30
 -12  -5  -2   15.80   10.00
  12  -5   2    3.20    6.20
  12   5   2    5.40    6.70
  12  -6  -2   26.20    8.20
 -12  -6   2   15.00   11.20
 -11  -6   2   17.90    9.40
  11  -6  -2   11.70    5.80
  10  -6  -2   23.60    7.10
 -10  -6   2   42.00   11.90
  -9  -6   2  -10.50    4.20
   9  -6  -2   -2.30    3.00
  -8  -6   2  351.16   28.00
   8  -6  -2  433.16   22.50
   7  -6  -2  450.65   25.50
  -7  -6   2  467.15   30.40
   7  -6  -2  494.85   22.20
   6  -6  -2   27.90    5.90
  -6  -6   2   28.20    8.10
  -5  -6   2  367.06   23.60
   5  -6  -2  428.46   16.90
   5  -6  -2  424.56   21.00
  -5   6   2  409.26   18.50
   4  -6  -2  118.79    9.80
   4  -6  -2  110.69    7.60
  -4  -6   2  103.49   11.40
  -4   6   2   87.59    7.60
   4   6  -2  107.49   12.50
   3  -6  -2  241.08   10.20
  -3  -6   2  240.68   16.60
   3   6  -2  224.48   16.00
  -3   6   2  261.57   11.10
  -2  -6   2  698.93   27.10
   2  -6  -2  705.33   18.40
   2   6  -2  715.93   26.00
  -2   6   2  702.03   17.70
  -1  -6   2 1599.24   41.40
   1  -6  -2 1551.24   33.20
   1   6  -2 1547.05   37.70
  -1   6   2 1522.15   30.10
   0  -6   2  296.17   15.20
   0  -6  -2  310.47   13.60
   0   6  -2  306.37   13.90
   0   6   2  316.27   12.90
   1  -6   2    8.10    3.70
  -1  -6  -2   -1.70    2.10
  -1   6  -2    4.40    2.60
   1   6   2    1.20    3.00
   2  -6   2  137.69    9.60
  -2  -6  -2  143.49   11.10
  -2   6  -2  138.79    9.40
   2   6   2  141.49   11.40
   3  -6   2  564.84   20.80
  -3  -6  -2  557.74   25.10
   3   6   2  562.74   24.50
  -3   6  -2  563.14   21.40
  -4  -6  -2  142.29   13.40
   4  -6   2  122.89   10.20
  -4   6  -2  121.09   10.50
   4   6   2  114.99   12.50
   5  -6   2   -3.90    1.60
  -5  -6  -2   -1.90    2.70
   6  -6   2    5.50    3.80
  -6  -6  -2    2.10    3.60
   7  -6   2   62.99   10.70
  -7  -6  -2   70.89   14.30
  -8  -6  -2   31.50   10.30
   8  -6   2   17.60    6.90
   9  -6   2    9.80    5.30
  -9  -6  -2   -7.60    4.70
  10  -6   2   55.99   11.80
 -10  -6  -2   52.79   14.40
  11  -6   2    5.90    6.70
 -11  -6  -2   -4.80    5.60
  11   6   2    6.40    4.90
  12  -7  -2   30.10    9.90
 -12  -7   2   47.40   13.50
  11  -7  -2   64.39   11.10
 -11  -7   2   50.99   12.60
  10  -7  -2   27.60    8.60
 -10  -7   2    8.50    8.10
   9  -7  -2   50.59    9.80
  -9  -7   2   32.20   11.30
   8  -7  -2   21.80    6.30
  -8  -7   2   10.60    5.60
  -7  -7   2  272.77   23.60
   7  -7  -2  330.17   18.00
   6  -7  -2  230.08   16.90
   6  -7  -2  224.88   13.60
  -6  -7   2  204.68   19.30
   5  -7  -2  224.78   15.30
  -5  -7   2  190.58   17.50
   5  -7  -2  192.08   11.50
  -5   7   2  203.58   12.90
   4  -7  -2  911.91   24.60
  -4  -7   2  805.92   34.50
   4  -7  -2  885.91   29.10
  -4   7   2  865.61   25.80
   4   7  -2  817.82   34.40
  -3  -7   2   -0.10    3.60
   3  -7  -2   10.80    3.50
   3   7  -2    1.00    5.10
  -2  -7   2    8.40    5.20
   2  -7  -2   14.30    4.00
  -2   7   2   13.00    2.70
   2   7  -2    4.20    5.10
   1  -7  -2  131.09    9.90
  -1  -7   2  157.98   13.00
  -1   7   2  137.29    7.90
   1   7  -2  141.09   11.10
   0  -7   2  117.89   10.90
   0  -7  -2  108.99    9.20
   0   7   2  112.29    8.50
   0   7  -2  119.49    9.30
   1  -7   2 4724.53   84.69
  -1  -7  -2 4728.13   86.29
   1   7   2 4690.93   84.69
  -1   7  -2 4721.03   82.89
   2  -7   2  370.66   16.80
  -2  -7  -2  329.97   18.00
  -2   7  -2  330.97   15.60
   2   7   2  356.16   18.60
   3  -7   2  199.28   12.60
  -3  -7  -2  218.28   16.00
   3   7   2  220.68   16.00
  -3   7  -2  223.18   13.40
  -4  -7  -2 2225.88   65.09
   4  -7   2 2184.38   51.09
  -4   7  -2 2185.48   52.89
   4   7   2 2204.28   59.39
   5  -7   2 2466.55   57.49
  -5  -7  -2 2493.25   70.59
   6  -7   2  291.27   17.90
  -6  -7  -2  305.57   23.60
  -7  -7  -2   41.90   10.70
   7  -7   2   63.39   10.60
   8  -7   2   29.10    7.90
  -8  -7  -2   74.39   19.10
  -9  -7  -2  333.37   29.80
   9  -7   2  286.97   21.50
 -10  -7  -2   24.30   11.00
  10  -7   2   44.60    9.70
  11  -7   2   56.89   12.90
 -11  -7  -2   34.90   10.90
  11   7   2   60.69   15.30
 -11  -8   2    6.10    6.90
  11  -8  -2    5.80    5.80
 -10  -8   2   46.00   11.20
  10  -8  -2   30.50   10.00
   9  -8  -2   36.60    7.90
  -9  -8   2   38.70   11.60
  -8  -8   2  820.42   70.99
   8  -8  -2  683.63   28.90
   7  -8  -2  647.24   26.20
  -7  -8   2  682.73   38.60
   6  -8  -2   40.50    8.10
   6  -8  -2   47.40    8.00
  -6  -8   2   53.99   12.00
  -6   8   2   39.40    7.90
   5  -8  -2  132.19   11.90
   5  -8  -2  137.89   10.20
  -5  -8   2  156.98   15.90
  -5   8   2  129.89   10.50
   4  -8  -2  456.65   17.40
  -4  -8   2  440.06   25.90
  -4   8   2  467.45   18.60
  -3  -8   2    4.20    4.40
   3  -8  -2    2.90    2.90
   3   8  -2    4.40    5.90
  -3   8   2    1.40    1.70
  -2  -8   2   65.59   10.90
   2  -8  -2   60.39    8.00
   2   8  -2   66.19   10.30
  -2   8   2   67.39    5.90
   1  -8  -2 1005.40   29.20
  -1  -8   2  987.20   35.10
   1   8  -2 1027.10   31.90
  -1   8   2 1038.30   25.80
   0  -8  -2  595.74   22.50
   0  -8   2  600.64   25.50
   0   8  -2  502.15   32.10
   0   8   2  585.34   20.20
  -1  -8  -2   40.50    7.30
   1  -8   2   46.50    8.40
   1   8   2   52.79    8.40
   2  -8   2  465.65   20.00
  -2  -8  -2  478.95   22.80
   2   8   2  406.86   21.10
  -2   8  -2  457.35   19.20
  -3  -8  -2   29.20    7.20
   3   8   2   47.00    9.40
  -3   8  -2   45.00    7.30
   4  -8   2  121.99   11.40
  -4  -8  -2  114.89   13.50
   4   8   2  130.59   19.40
   5  -8   2   74.19    9.20
  -5  -8  -2   70.89   13.00
   6  -8   2    1.50    3.60
  -6  -8  -2   -2.70    3.70
   7  -8   2    4.60    3.60
  -7  -8  -2    5.80    3.40
   8  -8   2  719.93   32.90
  -8  -8  -2  782.82   44.70
   9  -8   2    3.70    4.60
  -9  -8  -2   -4.00    6.00
 -10  -8  -2   32.90   11.00
  10  -8   2   15.70    7.10
  11  -8   2   -3.90    4.10
 -11  -8  -2   -7.40    5.30
 -11  -9   2   -5.90    4.80
  11  -9  -2   13.80    6.70
  10  -9  -2    2.10    4.20
 -10  -9   2   -5.40    7.20
  -9  -9   2    4.20    7.10
   9  -9  -2    7.70    5.00
   8  -9  -2  212.58   15.90
  -8  -9   2  215.58   23.80
   7  -9  -2   -3.70    2.80
  -7  -9   2   -6.70    3.60
   6  -9  -2  216.68   14.30
  -6  -9   2  241.08   22.10
   6  -9  -2  260.07   18.60
  -6   9   2  249.78   16.50
  -5  -9   2   39.00   10.20
   5  -9  -2   27.60    8.20
   5  -9  -2   35.80    6.90
  -5   9   2   24.80    5.70
  -4  -9   2   40.50    9.90
   4  -9  -2   43.80    7.20
  -4   9   2   46.50    6.90
  -3  -9   2  103.09   13.20
   3  -9  -2   87.39    8.70
  -3   9   2   98.99    8.00
  -2  -9   2   24.50    8.00
   2  -9  -2   29.60    7.00
   2   9  -2   24.60    7.40
  -2   9   2   25.80    4.70
   1  -9  -2   77.59    9.60
   1   9  -2   56.49    8.70
  -1   9   2   66.69    6.60
   0  -9  -2 2075.29   49.80
   0  -9   2 1982.80   54.09
   0   9   2 2079.69   45.60
   0   9  -2 2070.99   49.00
  -1  -9  -2  880.21   31.20
   1  -9   2  835.52   33.80
   1   9   2  891.21   30.10
  -1   9  -2  866.71   28.20
   2  -9   2   96.19   10.60
  -2  -9  -2   69.19   10.80
  -2   9  -2   98.49    9.30
   2   9   2   91.19   12.60
  -3  -9  -2  106.99   12.50
   3  -9   2  115.79   11.90
   3   9   2  104.49   12.90
   4  -9   2   53.39    9.20
  -4  -9  -2   55.29   10.40
  -5  -9  -2  106.19   16.50
   5  -9   2   90.19   10.40
  -6  -9  -2  277.97   24.00
   6  -9   2  291.67   18.90
  -7  -9  -2    9.40    5.60
   7  -9   2   -4.20    2.70
   8  -9   2   11.00    8.70
  -8  -9  -2   -3.30    5.00
   9  -9   2  243.58   20.00
  -9  -9  -2  269.17   26.90
  10  -9   2    6.80    5.40
 -10  -9  -2   16.60    9.20
  11  -9   2   49.50   12.70
 -11  -9  -2   39.20   13.30
 -11 -10   2    2.30    8.60
  11 -10  -2    9.00    4.80
 -10 -10   2    8.10    8.80
  10 -10  -2   -3.20    4.50
   9 -10  -2   10.90    5.60
  -9 -10   2   16.20    9.40
   8 -10  -2  108.49   11.70
  -8 -10   2  102.29   19.10
   7 -10  -2  124.19   11.80
  -6 -10   2    1.50    5.00
   6 -10  -2   -4.70    2.60
  -5 -10   2   16.70    7.20
   5 -10  -2    8.70    5.00
  -5  10   2    3.70    3.90
  -4 -10   2  299.57   23.30
   4 -10  -2  312.67   16.40
  -4  10   2  255.57   18.20
   3 -10  -2  252.97   15.50
  -3 -10   2  238.88   20.40
  -3  10   2  239.78   13.00
  -2 -10   2  264.47   20.80
   2 -10  -2  252.47   16.40
  -2  10   2  270.97   13.30
   1 -10  -2  184.88   14.60
  -1 -10   2  175.48   17.50
  -1  10   2  183.68   11.30
   0 -10   2 2822.02   68.69
   0 -10  -2 2750.72   63.19
   0  10   2 2792.32   57.69
   0  10  -2 2666.93   72.79
   1 -10   2  236.48   17.50
  -1 -10  -2  209.18   16.00
   1  10   2  188.68   15.60
   2 -10   2  707.73   28.60
   2  10   2  694.43   29.90
  -3 -10  -2  142.89   14.30
   3 -10   2  151.38   13.20
   4 -10   2  564.64   25.60
  -4 -10  -2  562.14   30.70
   5 -10   2   63.99   10.60
  -5 -10  -2   70.49   13.40
   6 -10   2   67.69   11.40
  -6 -10  -2   57.39   12.50
   7 -10   2   18.00    6.70
  -7 -10  -2   33.70   17.60
  -8 -10  -2  278.87   27.20
   8 -10   2  291.77   21.30
   9 -10   2    2.30    5.40
  -9 -10  -2   -2.20    5.50
  10 -10   2    0.20    3.90
 -10 -10  -2  -13.00    6.60
 -10 -11   2    4.00    7.60
  10 -11  -2   22.00    7.10
  -9 -11   2   26.00   11.80
   9 -11  -2   42.20    8.90
   8 -11  -2    8.00    5.70
  -8 -11   2   -5.60    4.00
   7 -11  -2   74.69    9.60
  -7 -11   2   46.50   12.40
   6 -11  -2   27.40    7.10
  -6 -11   2   23.20    8.00
  -5 -11   2   26.60    9.10
   5 -11  -2   23.90    6.90
  -5  11   2   23.20    5.50
   4 -11  -2   57.39    9.80
  -4 -11   2   59.89   12.30
  -4  11   2   69.89    8.20
   3 -11  -2    9.70    6.90
  -3 -11   2    2.90    6.50
  -3  11   2    5.20    3.10
   2 -11  -2  276.67   18.40
  -2 -11   2  260.57   21.70
  -2  11   2  255.87   17.40
   1 -11  -2  163.18   15.00
  -1 -11   2  163.18   18.00
   0 -11   2  128.49   16.20
   0 -11  -2  120.99   13.60
   0  11   2  115.99   10.30
   1 -11   2  460.05   25.80
   1  11   2  479.55   22.70
  -2 -11  -2   20.90    6.90
   2 -11   2   29.50    8.80
  -3 -11  -2   -1.20    3.60
   3 -11   2   -6.70    3.90
  -4 -11  -2  176.18   17.70
   4 -11   2  194.88   15.70
   5 -11   2   23.90    7.20
  -5 -11  -2   44.10   10.70
   6 -11   2   70.49   12.00
  -6 -11  -2   82.39   16.70
  -7 -11  -2   80.89   16.20
   7 -11   2   57.89   14.10
   8 -11   2    4.00    5.70
  -9 -11  -2    7.40    7.60
   9 -11   2   -3.30    3.80
  10 -11   2   19.80    7.90
 -10 -11  -2   21.20   10.70
 -10 -12   2   49.80   15.50
  10 -12  -2   40.80    9.90
  -9 -12   2   52.09   13.30
   9 -12  -2   42.80   14.50
   8 -12  -2   40.90    8.90
  -8 -12   2   28.80   11.00
   7 -12  -2   -1.30    3.90
  -7 -12   2    9.40    5.40
   6 -12  -2   19.00    6.10
  -6 -12   2   37.20   12.00
   5 -12  -2  106.09   12.10
  -5 -12   2  121.39   19.10
   4 -12  -2    2.90    5.60
  -4 -12   2    7.30    7.50
  -4  12   2   13.50    4.50
  -3 -12   2   63.89   14.40
   3 -12  -2   55.09   14.10
  -3  12   2   48.10    7.70
   2 -12  -2  431.36   25.60
  -2 -12   2  430.76   28.40
  -2  12   2  445.86   19.50
   1 -12  -2  147.39   27.70
  -1 -12   2  166.68   18.80
  -1  12   2  153.68   11.80
   0 -12  -2  282.67   20.00
   0 -12   2  256.47   22.20
   0  12   2  243.48   15.40
  -1 -12  -2    4.40    5.10
   1 -12   2    2.70    7.90
  -2 -12  -2   -3.90    4.20
   2 -12   2    4.00    6.80
   3 -12   2  961.80   37.50
  -3 -12  -2  999.10   42.10
  -4 -12  -2  221.58   20.20
   4 -12   2  186.78   16.20
   5 -12   2   41.20    9.70
  -5 -12  -2   62.79   12.80
   6 -12   2  129.79   13.90
   7 -12   2   -0.40    4.00
  -7 -12  -2   -0.60    5.70
  -8 -12  -2  122.19   21.20
   8 -12   2  122.39   14.90
   9 -12   2   12.20    5.70
  -9 -12  -2   -1.40    8.70
  10 -12   2   48.80   11.10
 -10 -12  -2   48.80   13.90
  -9 -13   2   12.60   14.80
   9 -13  -2    5.20    5.60
   8 -13  -2  110.09   13.60
  -8 -13   2   92.09   19.80
  -7 -13   2   14.60    7.20
   7 -13  -2    7.30    5.80
   6 -13  -2    8.80    5.70
  -6 -13   2    3.20    6.30
  -5 -13   2   48.00   13.00
   5 -13  -2   47.20    9.90
  -4 -13   2   12.50    7.90
   4 -13  -2   11.20    7.10
  -3 -13   2    7.90    8.30
   3 -13  -2    7.80    7.90
  -2 -13   2   -4.50    7.10
   2 -13  -2   -2.60    6.40
   1 -13  -2   -1.50    6.40
  -1 -13   2    9.00   10.40
   0 -13  -2  163.88   16.10
   0 -13   2  156.68   19.40
  -1 -13  -2   14.90    7.10
   1 -13   2   23.00   10.40
   2 -13   2  150.38   17.30
  -2 -13  -2  129.19   15.80
   3 -13   2  403.76   25.00
  -3 -13  -2  429.26   28.10
  -4 -13  -2   13.80    6.00
   4 -13   2   -4.00    4.80
  -5 -13  -2   26.60    9.80
   5 -13   2   26.80    8.60
   6 -13   2   11.80    6.40
  -6 -13  -2   11.20    7.80
   7 -13   2   58.49   11.40
  -7 -13  -2   54.29   13.60
   8 -13   2    0.80    4.70
  -8 -13  -2   10.00    6.20
   9 -13   2  146.99   16.80
   9 -14  -2   26.00    8.20
  -9 -14   2   38.70   12.30
  -8 -14   2    0.00    8.10
   8 -14  -2   10.90    6.00
   7 -14  -2   50.19   10.50
  -7 -14   2   64.19   15.00
   6 -14  -2    6.90    6.10
  -6 -14   2   13.50    7.40
  -5 -14   2   31.10   11.60
   5 -14  -2   16.10    7.60
  -4 -14   2   30.80   10.20
   4 -14  -2   17.20    8.10
   3 -14  -2   10.10    8.00
  -3 -14   2   12.50    7.70
   2 -14  -2   51.59   11.60
  -2 -14   2   52.89   13.30
  -1 -14   2   -6.10    7.20
   1 -14  -2   -9.70    5.20
   0 -14  -2  202.18   18.40
   0 -14   2  193.38   21.10
  -1 -14  -2   98.09   15.80
   1 -14   2  136.09   17.50
   2 -14   2  201.08   21.20
  -2 -14  -2  246.48   20.60
   3 -14   2   83.69   14.80
  -3 -14  -2   91.19   16.00
   4 -14   2  327.57   23.70
  -4 -14  -2  282.87   24.70
   5 -14   2    7.10    6.00
  -5 -14  -2    0.40    4.50
   6 -14   2   22.10    8.40
  -6 -14  -2   36.70   10.60
   7 -14   2   41.70    9.70
  -7 -14  -2   43.80   11.80
   8 -14   2    4.60    6.50
  -8 -14  -2    4.50    7.10
   9 -14   2   -0.20    6.40
  -9 -14  -2    9.80    8.00
   8 -15  -2   15.00    7.50
  -8 -15   2   -4.10    7.90
   7 -15  -2  -11.00    5.40
  -7 -15   2  -18.00    6.70
   6 -15  -2   -1.30    6.90
  -6 -15   2    5.70    7.50
   5 -15  -2    0.20    5.50
  -5 -15   2    5.90    5.20
  -4 -15   2   12.40    8.60
   4 -15  -2   -2.40    7.20
   3 -15  -2   22.10    9.90
  -3 -15   2   18.90   10.40
   2 -15  -2    6.50    7.20
  -1 -15   2   54.29   14.00
   1 -15  -2   41.70   11.30
   0 -15  -2    8.70    7.50
   0 -15   2    1.20    7.10
  -1 -15  -2   59.09   12.70
   1 -15   2   46.60   13.00
   2 -15   2   17.40   10.20
  -2 -15  -2   12.30    7.10
  -3 -15  -2   36.90    9.60
   3 -15   2   20.80    9.50
  -4 -15  -2   23.00    8.70
   4 -15   2   21.50    9.70
   5 -15   2   75.79   15.10
  -5 -15  -2   88.99   18.20
  -6 -15  -2   19.30    8.70
   6 -15   2   20.50    8.70
  -7 -15  -2    7.80    5.60
   7 -15   2   -0.40    4.90
   8 -15   2   -1.90    6.20
   7 -16  -2    6.90    8.00
   6 -16  -2   10.50    8.50
  -6 -16   2   23.80    8.50
   5 -16  -2  171.18   19.20
  -5 -16   2  141.39   22.80
   4 -16  -2   58.99   13.30
  -4 -16   2   49.00   14.90
   3 -16  -2   37.70   11.80
  -3 -16   2   41.20   12.50
   2 -16  -2   14.30    9.20
  -2 -16   2    8.80    8.10
   1 -16  -2  282.07   22.30
  -1 -16   2  220.08   25.00
   0 -16   2   22.10   10.50
   0 -16  -2    4.00    6.60
   1 -16   2   39.70   13.50
  -1 -16  -2   39.00   10.50
  -2 -16  -2   15.70    7.60
   2 -16   2    9.50    9.70
  -3 -16  -2  151.68   22.70
   3 -16   2  172.98   20.50
  -4 -16  -2    3.00    7.20
   4 -16   2    1.00    7.90
   5 -16   2   19.10    8.50
  -5 -16  -2   19.10    8.10
   6 -16   2   18.60    9.10
  -6 -16  -2   -2.30    6.90
   7 -16   2   33.40   10.40
  -7 -16  -2    2.70    9.90
   7 -17  -2    0.30    8.90
  -7 -17   2    7.30    9.40
   6 -17  -2    4.20    8.90
  -6 -17   2   19.20    9.70
  -5 -17   2    9.60    8.30
   5 -17  -2   20.80   11.30
   4 -17  -2   59.59   13.70
  -4 -17   2   32.00   12.30
  -3 -17   2   -1.40    6.60
   3 -17  -2   -9.90    7.40
   2 -17  -2   -0.30    7.00
  -2 -17   2   -7.90    7.00
   1 -17  -2   64.39   14.00
  -1 -17   2   61.29   15.30
   0 -17   2   -0.30    9.60
   0 -17  -2    9.50    7.20
  -1 -17  -2   22.70    9.20
   1 -17   2   16.00   10.40
  -2 -17  -2   29.20   10.60
   2 -17   2   27.80   12.30
   3 -17   2   32.80   13.30
  -3 -17  -2   42.80   11.70
  -4 -17  -2   16.30    8.70
   4 -17   2   15.30   10.00
  -5 -17  -2   -6.10    7.40
   5 -17   2    3.40    8.30
   6 -17   2   21.80   10.60
  -6 -17  -2   24.60   10.80
   6 -18  -2   -3.90    9.20
  -6 -18   2   13.10    8.30
   5 -18  -2   17.10   10.80
  -4 -18   2    9.30    6.80
   4 -18  -2    6.80   10.10
   3 -18  -2   29.50   12.60
  -3 -18   2   12.60    8.50
   2 -18  -2    0.70    6.00
  -2 -18   2   -8.00    6.20
  -1 -18   2    4.20    8.50
   1 -18  -2  -16.40   10.30
   0 -18   2    3.30    8.10
   0 -18  -2   24.00    8.70
  -1 -18  -2   17.20    9.20
   1 -18   2   16.70   11.40
   2 -18   2  -10.30    7.30
  -2 -18  -2   -6.80    5.70
   3 -18   2    1.00    9.10
  -3 -18  -2    9.60    7.40
   4 -18   2    9.20    9.80
  -4 -18  -2    0.80    7.30
   5 -18   2  -12.00    7.60
  -5 -18  -2    0.30    8.30
   4 -19  -2   57.09   13.60
  -4 -19   2   50.89   14.80
  -3 -19   2   -6.90    7.90
   3 -19  -2   -2.90    8.30
  -2 -19   2    0.30    7.30
   2 -19  -2    7.40    8.20
  -1 -19   2   -1.50    8.20
   0 -19  -2   -4.80    7.70
   0 -19   2  -17.40    7.50
  -1 -19  -2    6.20    7.60
   1 -19   2    8.50    8.90
   2 -19   2   31.20   13.00
  -2 -19  -2   11.10    9.00
   3 -19   2   10.30   10.50
  -3 -19  -2   -1.20    6.60
  -4 -19  -2   35.80   12.80
   4 -19   2   31.90   14.00
   2 -20  -2   21.30   12.30
  -2 -20   2   37.70   14.00
   1 -20  -2    4.30    7.80
  -1 -20   2   15.70   11.90
   0 -20  -2  -12.20    8.40
   0 -20   2    7.70   13.30
  -1 -20  -2   18.70    9.10
   1 -20   2   23.50   12.90
  -2 -20  -2   -5.70    8.30
   2 -20   2   15.90   12.90
 -12   0   3  -11.90    4.70
  12   0  -3    6.30    6.70
  11   0  -3  -11.50    4.40
 -11   0   3   -1.80    5.50
 -10   0   3    4.50    5.40
  10   0  -3    6.20    6.60
  -9   0   3    0.50    3.20
   9   0  -3    2.40    4.60
  -8   0   3   -3.50    4.30
   7   0  -3    1.10    4.70
  -7   0   3    5.90    3.60
  -6   0   3    3.70    2.90
   6   0  -3    0.20    3.10
  -5   0   3    0.00    2.10
   5   0  -3    7.00    3.10
  -4   0   3   -0.10    1.80
   4   0  -3   -1.10    1.80
  -3   0   3    3.10    1.80
   3   0  -3    2.00    2.20
   2   0  -3    1.80    2.70
  -2   0   3    1.80    1.70
   1   0  -3    7.30    2.00
  -1   0   3   -0.30    2.50
   0   0  -3    0.20    0.90
   0   0   3   -0.70    1.00
  -1   0  -3    0.30    1.30
   1   0   3   -1.00    0.90
   1   0   3    1.10    1.20
  -2   0  -3    0.00    1.40
   2   0   3   -0.40    1.10
   2   0   3    1.20    1.60
   3   0   3   -0.70    1.10
   3   0   3   -1.70    1.00
  -3   0  -3    0.90    1.60
   4   0   3    0.60    2.00
   4   0   3   -0.10    1.50
  -4   0  -3   -0.90    1.90
   5   0   3    4.10    2.60
  -6   0  -3    4.80    3.40
   6   0   3    4.60    2.90
   7   0   3   -0.10    3.20
  -7   0  -3   -3.20    2.20
  -8   0  -3    5.30    4.80
  -9   0  -3    1.00    4.60
   9   0   3   -2.10    3.00
  10   0   3    2.20    4.90
  11   0   3   -8.40    4.20
  12   0   3   11.20    7.60
  12  -1  -3   14.70    7.50
 -12  -1   3    6.20    7.70
  12   1  -3   16.10    7.50
 -12   1   3   11.40   10.30
  11  -1  -3   19.30    9.10
 -11  -1   3   33.40   10.40
  11   1  -3   23.80    9.50
 -11   1   3   24.90   11.10
  10  -1  -3   12.70    5.70
 -10  -1   3    9.40    6.80
  10   1  -3   13.70    7.40
 -10   1   3   14.40    8.00
   9  -1  -3  260.47   20.50
  -9  -1   3  250.37   23.40
  -9   1   3  265.57   23.00
   8  -1  -3  336.77   22.20
  -8  -1   3  353.86   24.90
  -8   1   3  316.67   22.70
   7  -1  -3  139.99   14.20
  -7  -1   3  146.29   15.10
  -7   1   3  125.89   13.90
   6  -1  -3  121.09   11.40
  -6  -1   3  109.59   11.70
  -6   1   3  111.09   11.40
   6   1  -3  100.39   11.10
   5  -1  -3 1895.61   47.30
  -5  -1   3 1964.40   51.19
  -5   1   3 1894.81   48.00
   5   1  -3 1968.10   49.60
   4  -1  -3 2783.52   55.79
  -4  -1   3 2814.52   59.99
   4   1  -3 2835.82   58.59
  -4   1   3 2824.92   57.19
   3  -1  -3 1751.72   37.20
  -3  -1   3 1765.62   39.70
  -3   1   3 1762.92   36.60
   3   1  -3 1759.82   38.90
  -2  -1   3 1710.73   36.20
   2  -1  -3 1835.32   31.50
   2   1  -3 1786.32   41.80
  -2   1   3 1810.02   32.00
  -1  -1   3 2948.70   50.69
   1  -1  -3 3053.89   43.50
  -1   1   3 3035.20   44.90
   1   1  -3 3000.30   48.70
  -1  -1  -3 1670.73   34.00
   1  -1   3 1707.93   32.50
  -1   1  -3 1717.83   33.10
   1   1   3 1670.53   32.00
   1   1   3 1567.94   40.20
  -2  -1  -3  145.59    9.80
   2  -1   3  142.59   10.00
   2  -1   3  148.19    8.60
   2   1   3  147.59    9.80
  -2   1  -3  160.28    9.30
   2   1   3  156.68    9.00
   3  -1   3 4529.65   86.99
   3  -1   3 4498.55   79.59
  -3  -1  -3 4583.84   86.49
  -3   1  -3 4518.75   81.59
   3   1   3 4455.75   80.29
   3   1   3 4487.45   85.89
  -4  -1  -3 1232.38   40.30
   4  -1   3 1397.06   37.60
   4  -1   3 1239.68   40.60
   4   1   3 1357.46   37.90
   4   1   3 1346.07   42.10
  -5  -1  -3    5.40    6.30
   5  -1   3   25.40    6.60
   5   1   3   13.60    4.30
  -6  -1  -3  115.19   13.50
   6  -1   3  114.19   11.70
   6   1   3  102.09   11.30
  -7  -1  -3   72.59   13.50
   7  -1   3   95.69   11.60
   7   1   3   79.49   12.70
  -8  -1  -3  245.18   23.10
   8  -1   3  262.67   20.40
   8   1   3  243.98   20.70
   9  -1   3    7.70    5.80
  -9  -1  -3    3.70    5.20
   9   1   3   16.40    5.90
 -10  -1  -3    7.40    8.80
  10  -1   3   38.80   10.60
  10   1   3   14.30    6.80
 -11  -1  -3   36.10   10.50
  11  -1   3   22.00    9.00
  11   1   3   19.30    8.40
  12  -1   3   46.10   12.40
  12   1   3   70.39   15.10
 -12  -2   3   35.90   13.80
  12  -2  -3   24.60    8.40
  12   2  -3    8.40   10.40
 -11  -2   3   43.60   13.60
  11  -2  -3   37.10    9.50
  11   2  -3   33.80   11.80
 -11   2   3   33.30   10.30
  10  -2  -3   26.40    8.40
 -10   2   3   34.90   10.60
  -9  -2   3  637.54   36.80
   9  -2  -3  619.04   31.50
  -9   2   3  606.84   34.00
   8  -2  -3   -2.30    3.30
  -8  -2   3   -4.70    3.70
  -8   2   3    2.00    3.70
  -7  -2   3  879.01   38.30
   7  -2  -3  848.82   34.50
  -7   2   3  743.13   35.50
   6  -2  -3   17.40    5.00
   6  -2  -3   17.30    4.80
  -6  -2   3   12.00    4.70
   6   2  -3   12.60    5.50
  -6   2   3   12.00    4.10
   5  -2  -3  249.18   13.70
  -5  -2   3  286.87   17.70
   5  -2  -3  269.37   15.30
   5   2  -3  283.37   17.20
  -5   2   3  272.07   15.30
   4  -2  -3 3191.48   57.69
  -4  -2   3 3135.19   66.29
   4  -2  -3 3059.69   59.49
  -4   2   3 3112.29   60.19
   4   2  -3 3144.79   64.99
  -3  -2   3  298.77   14.90
   3  -2  -3  321.47   11.80
   3   2  -3  323.97   15.40
  -3   2   3  297.97   12.30
  -2  -2   3 2706.13   52.79
   2  -2  -3 2813.22   42.80
   2   2  -3 2823.82   52.29
  -2   2   3 2776.12   43.10
   0  -2   3  109.19    6.90
   0  -2  -3   97.79    4.90
   0   2   3   96.59    4.90
   0   2   3   93.29    4.20
   0   2  -3  100.39    6.00
   1  -2   3 1142.99   25.60
  -1  -2  -3 1179.68   27.30
   1   2   3 1086.19   24.40
   1   2   3 1160.98   27.30
  -1   2  -3 1145.19   26.00
   2  -2   3  697.53   20.50
  -2  -2  -3  723.13   23.70
   2   2   3  698.53   21.10
  -2   2  -3  708.23   21.50
   2   2   3  707.93   23.10
   3  -2   3  229.48   14.80
   3  -2   3  221.68   12.10
  -3  -2  -3  237.98   14.80
   3   2   3  249.18   14.70
  -3   2  -3  225.08   12.80
   3   2   3  242.28   13.40
   4  -2   3 5673.03  111.49
   4  -2   3 5811.02  102.29
  -4  -2  -3 6086.79  113.89
   4   2   3 5971.70  111.69
   4   2   3 5894.61  105.79
  -4   2  -3 5753.32  105.39
  -5  -2  -3    2.00    3.40
   5  -2   3    1.50    3.60
   5  -2   3    3.00    2.50
   5   2   3   -1.50    1.60
   5   2   3   -3.60    2.10
  -6  -2  -3   43.90    9.80
   6  -2   3   32.40    7.40
   6   2   3   35.80    8.10
  -7  -2  -3   -0.50    3.90
   7  -2   3    3.10    2.90
   7   2   3   -1.10    2.10
  -8  -2  -3    6.00    5.10
   8  -2   3   -3.70    3.00
   8   2   3    3.10    3.70
   9  -2   3  236.88   20.00
  -9  -2  -3  291.47   26.10
   9   2   3  253.97   21.90
  10  -2   3   17.10    7.10
 -10  -2  -3   15.30    8.70
  10   2   3   14.70    7.00
  11  -2   3   -5.10    2.70
 -11  -2  -3  -14.10    6.50
  11   2   3   -1.90    5.20
  12  -2   3   28.80    8.60
 -12  -2  -3   29.50    9.00
  12   2   3   24.20   10.10
  12  -3  -3   30.30    9.80
 -12  -3   3   46.70   12.50
  12   3  -3   14.90    9.00
  11  -3  -3   18.40    6.80
 -11  -3   3   -3.40    6.70
 -10  -3   3   44.80   12.90
  10  -3  -3   43.70   10.50
  -9  -3   3   16.70    7.60
   9  -3  -3    4.50    4.40
  -9   3   3   14.60    6.70
  -8  -3   3  627.64   35.50
   8  -3  -3  647.04   28.90
  -8   3   3  639.94   32.30
   7  -3  -3 1162.28   40.80
   7  -3  -3 1146.69   37.60
  -7  -3   3 1183.18   46.30
  -7   3   3 1113.29   40.30
   6  -3  -3   95.39    9.20
   6  -3  -3   89.59   10.00
  -6  -3   3   82.39   12.90
   6   3  -3   83.19   12.80
  -6   3   3   78.69    9.30
   5  -3  -3   -2.60    1.40
   5  -3  -3   -1.30    2.40
  -5  -3   3    5.30    3.10
  -5   3   3   -0.50    1.70
   5   3  -3    0.10    4.90
  -4  -3   3  788.92   29.10
   4  -3  -3  821.82   24.30
   4  -3  -3  818.32   21.70
   4   3  -3  801.02   28.70
  -4   3   3  775.02   23.50
   3  -3  -3  737.43   19.00
  -3  -3   3  722.93   25.40
   3   3  -3  692.53   24.60
   2  -3  -3  338.77    7.20
   2  -3  -3  342.47    8.50
  -2  -3   3  342.77   15.90
   2   3  -3  336.77   15.00
  -1  -3   3   -0.40    3.90
   1   3  -3    2.50    2.70
   0  -3   3 3250.27   56.79
   0  -3  -3 3180.48   51.99
   0   3  -3 3411.86   56.89
   0   3   3 3247.97   51.59
   1  -3   3  301.47   12.20
  -1  -3  -3  327.17   13.00
   1   3   3  282.37   15.30
  -1   3  -3  312.57   12.30
   2  -3   3   56.29    5.60
  -2  -3  -3   62.29    6.80
   2   3   3   52.19    6.20
  -2   3  -3   56.89    5.80
  -3  -3  -3  157.78   12.00
   3  -3   3  156.28   10.30
  -3   3  -3  175.08   11.20
   3   3   3  160.28   12.10
  -4  -3  -3  171.58   14.10
   4  -3   3  187.08   15.70
   4  -3   3  174.48   11.80
   4   3   3  184.48   14.30
  -4   3  -3  169.78   13.30
  -5  -3  -3    9.00    4.70
   5  -3   3   11.70    4.10
   5  -3   3   14.20    4.90
   5   3   3   16.50    5.30
  -5   3  -3   11.20    3.90
  -6  -3  -3   99.59   15.40
   6  -3   3  113.69   11.50
   6   3   3   99.89   11.70
  -7  -3  -3    0.70    4.50
   7  -3   3    0.20    3.30
   7   3   3    4.00    4.00
  -8  -3  -3   37.00   12.20
   8  -3   3   59.39   11.30
   8   3   3   50.39   11.30
  -9  -3  -3  168.58   19.90
   9  -3   3  144.69   15.90
   9   3   3  187.18   18.50
  10  -3   3    9.10    6.20
 -10  -3  -3   13.80    7.80
  10   3   3   14.10    6.70
  11  -3   3    6.10    6.00
  11   3   3    5.30    4.70
 -12  -3  -3   12.80    9.50
  12  -3   3   -3.60    5.50
  12   3   3    9.80    6.90
  12  -4  -3   -1.40    5.50
 -12  -4   3    6.50    7.20
  11  -4  -3   12.90    5.40
 -11  -4   3   11.00    6.70
 -10  -4   3   53.59   14.10
  10  -4  -3   50.69   10.30
  -9  -4   3   17.10    6.80
   9  -4  -3    3.30    4.10
   8  -4  -3  120.99   11.90
  -8  -4   3  120.29   18.60
  -7  -4   3    2.00    4.00
   7  -4  -3    3.20    2.60
   7  -4  -3    1.10    3.90
  -6  -4   3   14.20    5.60
   6  -4  -3    5.00    3.00
   6  -4  -3    8.30    4.40
   5  -4  -3  250.47   14.40
  -5  -4   3  273.87   18.90
   5  -4  -3  262.47   12.70
   5   4  -3  237.18   17.30
   4  -4  -3  895.71   25.60
   4  -4  -3  856.11   21.70
  -4  -4   3  852.81   31.80
   4   4  -3  864.71   31.40
  -3  -4   3  178.48   13.00
   3  -4  -3  177.18    7.40
   3  -4  -3  175.88    8.50
   3   4  -3  176.58   13.10
  -2  -4   3  922.61   29.00
   2  -4  -3  891.01   18.00
   2  -4  -3  913.21   16.10
   2   4  -3  846.02   26.40
  -2   4   3  900.01   16.70
   1  -4  -3   61.69    3.40
  -1  -4   3   70.19    8.20
  -1   4   3   62.09    2.80
   1   4  -3   67.09    6.70
   0  -4   3 1171.48   29.10
   0  -4  -3 1203.28   25.20
   0   4   3 1233.78   24.70
   0   4  -3 1180.38   28.10
   1  -4   3   65.09    6.20
  -1  -4  -3   74.29    6.40
  -1   4  -3   67.89    6.00
   1   4   3   67.89    6.10
  -2  -4  -3  976.90   29.80
   2  -4   3  993.70   27.00
   2   4   3 1017.00   29.60
  -2   4  -3 1020.10   27.70
  -3  -4  -3  883.21   31.20
   3  -4   3  861.11   26.20
  -3   4  -3  862.71   27.40
   3   4   3  899.71   30.50
  -4  -4  -3  188.68   15.00
   4  -4   3  183.28   12.40
   4  -4   3  205.18   16.00
   4   4   3  198.18   23.30
  -4   4  -3  202.18   13.60
  -5  -4  -3  146.39   14.20
   5  -4   3  128.89   11.40
   5  -4   3  139.49   17.70
  -5   4  -3  110.99   16.30
   5   4   3  110.39   12.20
  -6  -4  -3  111.59   13.80
   6  -4   3   96.89   10.80
   7  -4   3  216.18   16.80
  -7  -4  -3  186.68   19.50
  -8  -4  -3  974.80   48.30
   8  -4   3  939.81   38.70
   8   4   3  924.71   42.40
  -9  -4  -3    4.50    4.60
   9  -4   3    2.00    3.80
   9   4   3    0.90    3.90
  10  -4   3   12.60    7.10
 -10  -4  -3   33.60   10.60
  10   4   3   19.30    7.50
  11  -4   3   32.80   10.20
 -11  -4  -3   27.00   11.00
  11   4   3   18.10    8.10
 -12  -4  -3   68.49   17.10
  12  -4   3   29.30   11.70
  12   4   3   35.90   10.60
 -12  -5   3   18.20   10.40
  12  -5  -3    9.10    7.00
  11  -5  -3    5.20    5.90
 -11  -5   3   19.10    9.10
 -10  -5   3   83.69   16.10
  10  -5  -3   58.69   11.30
  -9  -5   3   89.59   18.20
   9  -5  -3   81.29   12.10
  -8  -5   3  970.20   46.50
   8  -5  -3  989.40   34.80
   7  -5  -3   45.90    9.40
   7  -5  -3   42.60    7.30
  -7  -5   3   33.00    9.50
  -6  -5   3   60.79   11.90
   6  -5  -3   64.79    9.70
   6  -5  -3   53.59    6.70
  -5  -5   3 1702.43   52.69
   5  -5  -3 1739.73   38.20
   5  -5  -3 1756.12   44.30
   5   5  -3 1724.13   51.19
   4  -5  -3    7.50    2.90
   4  -5  -3   13.30    3.00
  -4  -5   3   16.50    6.00
   4   5  -3   20.40    7.40
  -3  -5   3    2.90    3.70
   3  -5  -3    0.40    1.10
   3  -5  -3   -1.00    1.20
   3   5  -3    1.80    4.60
  -3   5   3    2.00    1.30
   2  -5  -3    0.00    1.60
  -2  -5   3   -0.10    3.50
  -2   5   3    0.30    0.70
   2   5  -3    1.70    3.90
  -1  -5   3 1023.30   30.90
   1  -5  -3 1033.10   21.60
  -1   5   3 1033.00   19.40
   1   5  -3 1046.10   28.30
   0  -5  -3 3994.00   66.69
   0  -5   3 4009.10   72.89
   0   5   3 4017.20   65.79
   0   5  -3 4104.09   71.39
  -1  -5  -3  187.38   10.80
   1  -5   3  180.38   10.90
  -1   5  -3  199.38   10.80
   1   5   3  194.48   10.90
   2  -5   3  646.34   21.70
  -2  -5  -3  686.63   24.80
   2   5   3  683.33   23.90
  -2   5  -3  636.44   21.90
  -3  -5  -3  632.74   26.40
   3  -5   3  599.54   21.60
   3   5   3  590.84   24.60
  -3   5  -3  577.54   23.50
   4  -5   3   31.80   10.20
  -4  -5  -3   22.30    6.30
   4   5   3   31.20    6.90
  -4   5  -3   31.90    6.50
   5  -5   3   16.30    5.10
  -5  -5  -3   10.80    5.40
  -6  -5  -3    3.80    4.10
   6  -5   3   12.10    5.30
   7  -5   3  183.18   15.60
  -7  -5  -3  162.88   18.00
  -8  -5  -3 1036.70   50.19
   8  -5   3  917.11   38.20
   9  -5   3    2.30    3.80
  -9  -5  -3    3.60    4.40
 -10  -5  -3    5.60    4.90
  10  -5   3    1.30    4.30
  10   5   3   -5.70    3.70
 -11  -5  -3  113.69   21.50
  11  -5   3  105.29   16.90
  11   5   3  110.89   18.80
 -12  -6   3   -3.30    6.90
  12  -6  -3   -4.00    5.00
  11  -6  -3  112.69   13.80
 -11  -6   3   87.19   18.00
  10  -6  -3  202.58   17.50
 -10  -6   3  180.78   21.40
  -9  -6   3    5.40    5.30
   9  -6  -3   -5.30    2.80
   8  -6  -3   -3.10    2.90
  -8  -6   3    2.80    4.70
   7  -6  -3   87.89   13.00
  -7  -6   3   87.59   15.10
   7  -6  -3   90.39   11.60
   6  -6  -3  638.04   27.40
  -6  -6   3  713.23   35.00
   6  -6  -3  665.43   23.10
   5  -6  -3   65.69    6.20
   5  -6  -3   74.09    7.80
  -5  -6   3   77.09   12.40
  -4  -6   3  228.28   21.40
   4  -6  -3  252.37   13.30
   4  -6  -3  251.07   10.60
   4   6  -3  253.27   18.70
  -4   6   3  257.67   11.90
   3  -6  -3  251.97    9.60
  -3  -6   3  257.27   17.60
  -3   6   3  257.47   10.20
   2  -6  -3 1397.06   28.10
  -2  -6   3 1427.06   41.90
  -2   6   3 1433.06   26.80
   2   6  -3 1411.16   38.30
  -1  -6   3 1883.51   47.30
   1  -6  -3 1876.81   36.30
  -1   6   3 1871.61   33.20
   1   6  -3 1875.61   43.00
   0  -6  -3 2957.30   53.89
   0  -6   3 2838.22   59.09
   0   6  -3 2868.51   56.49
   0   6   3 2881.11   52.09
   1  -6   3 1520.35   38.00
  -1  -6  -3 1639.94   39.00
  -1   6  -3 1644.64   38.20
   1   6   3 1612.24   37.90
   2  -6   3   31.60    5.90
  -2  -6  -3   24.30    5.30
  -2   6  -3   24.00    4.90
   2   6   3   15.70    5.10
   3  -6   3 1017.40   30.40
  -3  -6  -3  983.00   34.90
  -3   6  -3  980.20   30.80
   3   6   3  990.10   34.10
   4  -6   3 1258.17   36.10
  -4  -6  -3 1256.77   43.60
   4   6   3 1237.68   41.70
  -4   6  -3 1216.78   37.80
  -5  -6  -3  198.38   17.60
   5  -6   3  186.08   13.70
  -6  -6  -3  185.98   18.20
   6  -6   3  171.18   13.90
  -7  -6  -3  199.48   20.20
   7  -6   3  189.98   15.80
   8  -6   3   58.39   11.20
  -8  -6  -3   49.10   12.50
   9  -6   3    6.50    5.50
  -9  -6  -3   -8.30    5.60
 -10  -6  -3   22.20    9.10
  10  -6   3   17.00    7.90
  10   6   3   12.80    7.20
 -11  -6  -3   -1.90    7.30
  11  -6   3   19.70   10.10
  11   6   3   -0.60    7.10
  11  -7  -3    5.70    5.20
 -11  -7   3   -0.10    6.10
  10  -7  -3   36.60    8.70
 -10  -7   3   31.50   12.60
  -9  -7   3  226.78   23.70
   9  -7  -3  207.28   16.40
   8  -7  -3   20.70    6.80
  -8  -7   3   34.50   10.20
   7  -7  -3    9.30    4.30
  -7  -7   3    4.40    5.10
   7  -7  -3    8.50    4.50
   6  -7  -3   19.70    5.60
  -6  -7   3   15.80    7.00
   6  -7  -3   19.10    4.50
   5  -7  -3   46.50    5.60
   5  -7  -3   39.70    6.80
  -5  -7   3   52.19   11.00
   4  -7  -3  278.57   11.70
  -4  -7   3  285.67   20.10
   4  -7  -3  264.77   14.00
   4   7  -3  268.57   20.90
  -4   7   3  270.47   12.50
  -3  -7   3   11.70    5.80
   3  -7  -3    5.20    2.80
  -3   7   3    4.60    1.90
   3   7  -3   10.50    6.30
   2  -7  -3  524.85   16.80
  -2  -7   3  528.65   25.70
  -2   7   3  493.75   14.20
   2   7  -3  498.75   22.20
  -1  -7   3   22.90    7.40
   1  -7  -3   30.90    5.10
  -1   7   3   25.40    3.90
   1   7  -3   25.20    6.10
   0  -7  -3   11.10    3.60
   0  -7   3    2.20    4.30
   0   7  -3    9.60    3.50
   0   7   3    5.20    3.70
   1  -7   3    1.10    3.20
  -1  -7  -3    2.80    2.20
   1   7   3    0.10    3.60
  -1   7  -3   -0.70    4.40
   2  -7   3  293.27   15.50
  -2  -7  -3  274.47   16.60
   2   7   3  262.57   15.80
  -2   7  -3  291.97   15.40
   3  -7   3  818.02   28.30
  -3  -7  -3  858.01   33.10
   3   7   3  847.32   33.60
  -3   7  -3  840.92   28.90
   4  -7   3   40.10    7.70
  -4  -7  -3   41.30    9.10
   4   7   3   37.60    8.50
   5  -7   3   25.70    6.20
  -5  -7  -3   20.70    7.10
  -6  -7  -3    7.10    5.60
   6  -7   3   -1.50    3.50
   7  -7   3   70.19   11.30
  -7  -7  -3   57.69   13.30
  -8  -7  -3   90.89   17.60
   8  -7   3   72.89   19.70
   9  -7   3   -2.60    4.00
  -9  -7  -3   -6.10    5.30
  10  -7   3   14.40    6.90
 -10  -7  -3   25.80   10.00
  10   7   3   12.90    7.70
 -11  -7  -3    2.30    8.60
  11  -7   3   10.20    7.30
  11   7   3   14.30    7.70
 -11  -8   3    9.00    7.70
  11  -8  -3   12.80    5.50
  10  -8  -3   43.10    8.70
 -10  -8   3   39.70   12.40
  -9  -8   3    7.90    6.20
   9  -8  -3   23.70    6.10
   8  -8  -3  194.28   14.40
   7  -8  -3   84.49   12.60
  -7  -8   3   86.79   16.00
   7  -8  -3   90.69    9.30
   6  -8  -3  314.07   20.50
   6  -8  -3  345.97   16.40
  -6  -8   3  346.37   26.40
   5  -8  -3    5.70    3.30
  -5  -8   3    1.80    4.20
   5  -8  -3    4.60    3.00
  -5   8   3    2.30    2.70
  -4  -8   3   -0.80    4.00
   4  -8  -3    0.80    2.60
  -4   8   3   -3.20    1.60
   3  -8  -3  141.59    9.20
  -3  -8   3  151.98   15.50
  -3   8   3  144.19    8.40
   3   8  -3  138.49   14.80
  -2  -8   3  383.76   24.60
   2  -8  -3  400.66   16.20
   2   8  -3  400.66   20.40
  -2   8   3  393.66   13.30
   1  -8  -3  185.58   11.40
  -1  -8   3  172.08   15.70
   1   8  -3  156.38   12.10
  -1   8   3  180.18    9.10
   0  -8   3 2510.65   59.09
   0  -8  -3 2397.86   52.39
   0   8  -3 2586.14   55.89
   0   8   3 2505.15   49.70
  -1  -8  -3  757.12   27.00
   1  -8   3  757.82   28.00
   1   8   3  774.42   26.60
  -1   8  -3  739.23   25.90
   2  -8   3  106.69   10.30
  -2  -8  -3   87.89    9.40
   2   8   3  118.69   11.50
  -2   8  -3  108.99    9.80
   3  -8   3  533.45   22.80
  -3  -8  -3  549.05   26.80
   3   8   3  532.15   25.70
  -4  -8  -3   49.10    9.90
   4  -8   3   27.40    7.00
   5  -8   3  353.46   19.80
  -5  -8  -3  325.17   23.60
   6  -8   3   -1.70    3.40
  -6  -8  -3   -0.20    4.70
  -7  -8  -3  143.89   18.60
   7  -8   3  148.79   14.30
  -8  -8  -3   43.00   11.90
   8  -8   3   37.00    9.50
   9  -8   3   17.70    6.30
  -9  -8  -3   14.10    7.20
 -10  -8  -3   17.50    9.70
  10  -8   3   22.70    8.40
 -11  -8  -3   13.40    9.70
  11   8   3    9.40    7.30
 -11  -9   3   -4.90    9.20
  11  -9  -3    8.50    5.90
 -10  -9   3   19.90    8.10
  10  -9  -3   35.50    8.30
   9  -9  -3    1.40    3.60
  -9  -9   3   -5.80    5.70
   8  -9  -3  252.57   16.50
  -8  -9   3  255.27   25.40
  -7  -9   3  120.09   19.30
   7  -9  -3  123.29   10.90
   7  -9  -3  110.49   12.20
   6  -9  -3   86.79   10.60
  -6  -9   3  103.79   17.40
   6  -9  -3   89.79    9.10
  -6   9   3   99.29    9.80
  -5  -9   3  253.97   21.50
   5  -9  -3  246.28   13.40
   5  -9  -3  236.78   15.50
  -5   9   3  245.98   14.30
  -4  -9   3    2.80    4.90
   4  -9  -3    0.50    3.30
  -4   9   3   -1.10    2.20
  -3  -9   3   -3.50    4.90
   3  -9  -3    2.40    4.30
   2  -9  -3   28.00    6.70
  -2  -9   3   27.80    9.40
  -2   9   3   34.80    5.00
  -1  -9   3   21.00    9.00
   1  -9  -3   30.30    6.70
  -1   9   3   32.50    5.10
   1   9  -3   36.30    7.20
   0  -9  -3   85.29    9.10
   0  -9   3   82.09   12.60
   0   9  -3   77.39    8.90
   0   9   3   84.49    8.60
  -1  -9  -3 1191.38   37.00
   1  -9   3 1163.38   37.70
  -1   9  -3 1185.38   35.30
   1   9   3 1186.38   35.40
   2  -9   3  960.10   32.50
  -2  -9  -3  903.81   33.90
   2   9   3  838.52   49.50
   3  -9   3   67.89   10.60
  -3  -9  -3   59.89   11.30
   3   9   3   76.39   12.40
   4  -9   3    6.50    4.80
  -4  -9  -3    4.40    4.40
   5  -9   3   20.00    6.40
  -5  -9  -3   34.90    8.80
  -6  -9  -3    4.90    5.20
   6  -9   3   -0.60    4.20
  -7  -9  -3   86.79   16.20
   7  -9   3   67.39   11.80
   8  -9   3  325.57   22.40
  -8  -9  -3  346.87   29.60
  -9  -9  -3   10.30    7.10
   9  -9   3   12.40    6.20
  10  -9   3   63.89   13.40
 -10  -9  -3   51.69   14.30
 -11  -9  -3   17.30    9.00
  11  -9   3    2.00    6.30
 -11 -10   3   -0.90    5.90
  11 -10  -3   -1.30    4.40
  10 -10  -3   15.90    6.70
 -10 -10   3   16.00    7.50
  -9 -10   3    6.10    7.10
   9 -10  -3    1.80    3.80
  -8 -10   3   68.69   15.50
   8 -10  -3   74.19   10.80
   7 -10  -3   22.20    5.60
  -7 -10   3   16.70    7.00
   6 -10  -3   93.79   10.50
   6 -10  -3   96.59   17.90
  -6 -10   3   92.89   16.50
  -6  10   3  105.29   10.70
   5 -10  -3   28.70    6.60
   5 -10  -3   20.40    5.70
  -5 -10   3   17.10    8.60
  -5  10   3   14.40    4.70
  -4 -10   3   98.89   16.30
   4 -10  -3  100.69   10.20
  -4  10   3  100.29    8.50
  -3 -10   3   46.40   12.00
   3 -10  -3   56.79    9.20
  -3  10   3   50.79    6.10
   2 -10  -3   14.40    6.00
  -2 -10   3    8.40    7.90
  -2  10   3   20.00    4.30
  -1 -10   3   49.00   11.60
   1 -10  -3   31.40    7.50
  -1  10   3   37.20    5.90
   0 -10   3   21.50    8.80
   0 -10  -3   30.20    7.20
   0  10   3   23.00    6.10
   1 -10   3  216.68   18.10
  -1 -10  -3  232.98   16.00
   1  10   3  223.38   15.30
  -2 -10  -3   68.79   11.10
   2 -10   3   94.09   11.90
   2  10   3   94.79   13.50
  -3 -10  -3   56.29   10.70
   3 -10   3   57.49   10.10
   4 -10   3  112.39   12.50
  -4 -10  -3  141.49   15.20
   5 -10   3  151.08   14.40
  -5 -10  -3  157.98   16.60
  -6 -10  -3  185.98   20.50
   6 -10   3  163.88   15.40
  -7 -10  -3   67.59   15.00
  -8 -10  -3    5.60    6.30
   8 -10   3   13.80    5.80
  -9 -10  -3   11.40    8.40
   9 -10   3    4.70    4.50
  10 -10   3   -0.50    5.40
 -10 -10  -3   19.30   16.40
 -10 -11   3  -10.80    7.50
  10 -11  -3   -1.10    5.10
  -9 -11   3   46.80   13.90
   9 -11  -3   66.29   11.00
   8 -11  -3   53.39    9.40
  -8 -11   3   55.99   14.00
   7 -11  -3  181.18   14.00
  -7 -11   3  189.48   21.60
   6 -11  -3   20.60    6.10
  -6 -11   3    7.30    6.70
   6 -11  -3   26.20    7.10
  -6  11   3   26.80    6.40
   5 -11  -3    2.70    4.20
   5 -11  -3    4.80    3.80
  -5 -11   3   -0.50    5.00
  -5  11   3    5.80    3.20
   4 -11  -3  111.09   11.40
  -4 -11   3  131.29   16.80
  -4  11   3  116.29    9.90
   3 -11  -3  570.24   24.00
  -3 -11   3  514.15   31.80
  -3  11   3  558.44   20.40
  -2 -11   3   64.59   14.30
   2 -11  -3   73.89   11.30
  -2  11   3   69.29    7.00
   1 -11  -3  204.88   15.50
  -1 -11   3  223.98   21.00
  -1  11   3  233.08   13.00
   0 -11   3  270.87   21.80
   0 -11  -3  227.88   16.50
   0  11   3  251.67   15.60
  -1 -11  -3  128.09   13.00
   1 -11   3  118.99   15.30
   1  11   3  109.59   12.40
   2 -11   3    7.80    7.00
  -2 -11  -3    1.10    4.10
   2  11   3   12.10    8.30
  -3 -11  -3  153.28   16.00
   3 -11   3  193.98   16.80
   4 -11   3   18.70    7.10
  -4 -11  -3   18.20    8.00
   5 -11   3   32.70    8.60
  -5 -11  -3   26.60   10.00
   6 -11   3   -2.40    3.30
  -6 -11  -3   -2.70    3.90
  -7 -11  -3   10.10    6.00
   7 -11   3   15.50    6.50
  -8 -11  -3    6.60    6.20
   8 -11   3    5.80    4.90
   9 -11   3   13.90    7.60
  -9 -11  -3   13.70    8.30
  10 -11   3    7.50    5.70
 -10 -11  -3   -5.30    6.60
  10 -12  -3   -5.20    4.90
 -10 -12   3   15.40    9.90
   9 -12  -3  307.17   20.20
   8 -12  -3   20.70    6.00
  -8 -12   3   15.80    8.80
  -7 -12   3  123.89   21.30
   7 -12  -3  116.39   11.60
   6 -12  -3   37.20    8.10
  -6 -12   3   47.40   11.60
  -5 -12   3  102.39   17.70
   5 -12  -3  126.49   12.50
  -5  12   3  131.59   11.40
  -4 -12   3  138.99   17.60
   4 -12  -3  123.09   12.90
  -4  12   3  153.98   11.40
   3 -12  -3   16.20    7.60
  -3 -12   3   25.10   10.40
  -3  12   3   33.80    5.90
   2 -12  -3    4.30    6.90
  -2 -12   3   -5.60    6.60
  -2  12   3    4.00    3.80
   1 -12  -3  828.32   32.50
  -1 -12   3  870.91   40.80
  -1  12   3  867.11   27.30
   0 -12   3    4.70    8.60
   0 -12  -3    5.70    5.40
   0  12   3   12.50    5.30
  -1 -12  -3    3.00    4.20
   1 -12   3    1.10    8.30
   1  12   3   -4.20    5.20
   2 -12   3  277.77   21.30
  -2 -12  -3  290.57   20.50
   3 -12   3   13.30    7.40
  -3 -12  -3   29.80    8.40
  -4 -12  -3  174.68   18.40
   4 -12   3  176.78   16.10
   5 -12   3   37.70    9.90
  -5 -12  -3   40.10   11.80
  -6 -12  -3   12.40    5.80
   6 -12   3   16.30    6.60
  -7 -12  -3   89.89   17.10
   7 -12   3   63.49   12.20
  -8 -12  -3   42.70   13.00
   9 -12   3   72.29   13.70
  -9 -12  -3   99.09   19.50
  -9 -13   3   91.99   31.70
   9 -13  -3   89.49   13.60
   8 -13  -3   -2.50    5.10
  -8 -13   3   -0.20    6.80
  -7 -13   3    9.50    7.10
   7 -13  -3    3.30    5.60
   6 -13  -3    0.60    5.00
  -6 -13   3   -0.10    3.70
   5 -13  -3   57.19   10.70
  -5 -13   3   44.70   11.80
   4 -13  -3  170.68   15.90
  -4 -13   3  170.78   20.50
  -4  13   3  177.98   12.80
   3 -13  -3  320.17   26.10
  -3 -13   3  340.17   27.40
  -3  13   3  325.97   16.80
   2 -13  -3  244.88   29.90
  -2 -13   3  255.87   23.90
  -2  13   3  312.67   16.00
  -1 -13   3  111.59   18.60
   1 -13  -3   92.79   13.60
  -1  13   3  106.29    9.80
   0 -13  -3   -0.70    5.20
   0 -13   3   -1.40    8.80
   0  13   3    3.40    4.20
  -1 -13  -3   66.29   11.50
   1 -13   3   47.40   13.10
   2 -13   3  147.79   17.10
  -2 -13  -3  139.89   15.10
  -3 -13  -3   47.10   11.10
   3 -13   3   50.19   11.50
   4 -13   3    2.20    5.40
  -4 -13  -3    1.00    4.90
   5 -13   3   37.90   11.30
  -5 -13  -3   57.69   14.10
  -6 -13  -3   69.69   14.50
   6 -13   3   64.19   12.90
  -7 -13  -3   -9.30    5.10
   7 -13   3    7.20    5.50
  -8 -13  -3   16.90    8.80
   8 -13   3    6.40    5.80
  -9 -13  -3   -1.70    5.50
   9 -13   3    1.30    5.40
   9 -14  -3    0.20    6.50
  -9 -14   3    4.60   10.30
  -8 -14   3    8.50    5.20
   8 -14  -3   11.10    6.70
   7 -14  -3    4.40    6.00
  -7 -14   3   15.80    8.60
  -6 -14   3  -13.20    5.30
   6 -14  -3   -2.70    5.40
  -5 -14   3   19.40    9.20
   5 -14  -3    2.70    6.40
   4 -14  -3  406.36   24.70
  -4 -14   3  451.75   33.00
   3 -14  -3   11.80    7.20
  -2 -14   3  184.38   20.60
   2 -14  -3  182.18   17.10
  -1 -14   3   77.69   16.00
   1 -14  -3   61.09   12.20
   0 -14  -3  225.98   19.10
   0 -14   3  228.28   22.60
   1 -14   3   47.70   13.40
  -1 -14  -3   42.10   10.00
  -2 -14  -3    0.10    3.70
   2 -14   3    4.30    7.20
   3 -14   3    1.70    6.40
  -3 -14  -3    0.00    4.50
  -4 -14  -3  152.68   17.10
   4 -14   3  155.58   17.80
  -5 -14  -3   30.80    9.90
   5 -14   3   31.10    9.40
   6 -14   3    8.40    5.90
  -6 -14  -3   -3.80    5.40
  -7 -14  -3   15.40    9.50
   7 -14   3   12.00    7.10
  -8 -14  -3    0.20    8.60
   8 -14   3   27.90    9.70
  -8 -15   3   29.30   10.80
   8 -15  -3   61.89   12.10
  -7 -15   3   -5.30    6.10
   7 -15  -3   18.70    7.90
  -6 -15   3   14.70    8.10
   6 -15  -3   14.90    8.80
   5 -15  -3   11.30    8.10
  -5 -15   3   -6.00    5.70
  -4 -15   3  159.88   24.00
   4 -15  -3  178.28   17.40
  -3 -15   3    2.40    7.20
   3 -15  -3   17.00    8.20
   2 -15  -3    2.80    6.60
  -2 -15   3    1.70    7.70
   1 -15  -3    9.60    6.80
  -1 -15   3   11.00   10.10
   0 -15  -3  289.47   21.90
  -1 -15  -3   11.90    7.00
  -2 -15  -3    3.90    5.50
   2 -15   3    5.00    8.00
  -3 -15  -3   23.40    9.30
   3 -15   3   25.60   10.90
   4 -15   3   73.59   15.20
   5 -15   3   39.10   10.80
  -5 -15  -3   42.80   11.10
   6 -15   3   -5.40    6.50
  -6 -15  -3  -15.60    6.50
   7 -15   3   -6.20    4.70
  -7 -15  -3    4.10    6.50
  -8 -15  -3   13.30   10.30
   8 -15   3   24.20    8.30
  -7 -16   3   32.50   13.20
   7 -16  -3   59.09   13.00
  -6 -16   3   13.90    9.80
   6 -16  -3   44.80   11.80
   5 -16  -3    7.20    8.20
  -5 -16   3    8.20    6.80
   4 -16  -3    6.90    8.90
  -4 -16   3    0.40    6.90
  -3 -16   3   21.20   11.20
   3 -16  -3   20.90   10.30
  -2 -16   3   43.50   13.20
   2 -16  -3   31.60   10.10
  -1 -16   3   42.40   12.60
   1 -16  -3   28.50   10.10
   0 -16  -3   42.30   11.10
   0 -16   3   57.99   15.30
  -1 -16  -3    5.10    4.40
   1 -16   3   -4.90    7.10
  -2 -16  -3   18.30    6.80
   2 -16   3   24.90   11.30
  -3 -16  -3    4.70    9.60
   3 -16   3   25.10   10.90
  -4 -16  -3  198.18   21.90
   4 -16   3  194.58   22.20
   5 -16   3    1.40    8.20
  -5 -16  -3   17.10    7.20
   6 -16   3    8.30    8.30
  -6 -16  -3   14.70    6.20
   7 -16   3    5.10    8.50
  -7 -16  -3   -4.40    8.30
  -6 -17   3   36.10   12.00
   6 -17  -3   38.60   12.00
  -5 -17   3   10.40    8.10
   5 -17  -3   21.40    9.80
  -4 -17   3   46.30   14.60
   4 -17  -3   70.49   14.00
  -3 -17   3   16.20    8.50
   3 -17  -3   18.80    8.90
   2 -17  -3   14.30    8.10
  -2 -17   3    1.40    9.40
  -1 -17   3   10.80    9.30
   1 -17  -3   14.30    7.00
   0 -17   3   11.50    8.50
   0 -17  -3  -16.30    6.20
  -1 -17  -3    2.90    5.40
   1 -17   3    4.20    8.00
   2 -17   3    5.50    8.90
  -3 -17  -3  -10.50    5.90
   3 -17   3   -1.70    7.40
  -4 -17  -3   63.09   14.30
   4 -17   3   24.70   11.60
  -5 -17  -3    8.10    7.50
   5 -17   3    7.60    9.80
  -6 -17  -3   -0.50    9.40
   6 -17   3    0.90    8.30
   5 -18  -3   23.30   10.40
  -5 -18   3   31.80   11.50
  -4 -18   3   -3.90    8.40
   4 -18  -3   23.50   10.90
  -3 -18   3  -14.30    7.30
   3 -18  -3    4.00    7.10
  -2 -18   3   -4.20    6.40
   2 -18  -3   -2.90    7.10
  -1 -18   3   -0.70    8.60
   1 -18  -3  -10.00    6.80
   0 -18  -3   -1.40    5.60
   0 -18   3   14.80   11.50
   1 -18   3    5.20    9.70
  -1 -18  -3   15.10    7.10
   2 -18   3   -7.80    7.50
  -2 -18  -3   -5.80    5.90
   3 -18   3   50.29   14.80
  -3 -18  -3   92.49   16.50
   4 -18   3   30.00   13.00
  -4 -18  -3   41.80   10.10
   5 -18   3   -1.40    8.90
  -5 -18  -3   14.70    8.60
   4 -19  -3    6.80    7.90
  -4 -19   3    6.20    7.80
  -3 -19   3    5.50   13.10
   3 -19  -3   28.60   13.20
   2 -19  -3    0.40    8.40
  -2 -19   3   12.30    9.30
  -1 -19   3  -10.10    7.20
   1 -19  -3   -5.70    6.90
   0 -19   3    0.30    8.80
   0 -19  -3    6.20    8.00
   1 -19   3   34.60   14.60
  -1 -19  -3    7.20    7.70
   2 -19   3    3.10    9.50
  -2 -19  -3   -1.50    6.90
   3 -19   3   74.19   19.50
  -3 -19  -3   70.09   15.00
   1 -20  -3   10.10    9.70
  -1 -20   3    3.10   10.90
   0 -20  -3   16.00    9.40
   0 -20   3   26.10   12.90
  -1 -20  -3   -1.60    9.40
   1 -20   3   14.90   12.40
 -12   0   4   54.99   14.50
  12   0  -4   83.69   14.90
 -11   0   4   41.80   12.30
  11   0  -4   14.60    7.20
  10   0  -4   73.69   13.90
 -10   0   4   69.69   13.60
  -9   0   4    4.80    5.60
  -8   0   4  655.23   33.30
   7   0  -4 1512.45   48.40
  -7   0   4 1569.94   50.89
  -6   0   4   79.69    9.60
   6   0  -4   68.49   10.80
   5   0  -4  307.27   16.70
  -5   0   4  323.67   17.60
  -4   0   4  375.66   17.00
   4   0  -4  404.76   17.20
   3   0  -4 1199.28   28.50
  -3   0   4 1133.69   28.60
  -2   0   4 2110.49   39.70
   2   0  -4 2122.99   37.60
   1   0  -4 2637.74   42.50
   0   0   4 3189.18   50.49
   0   0  -4 3007.60   52.19
   1   0   4   76.09    5.60
  -1   0  -4   96.29    6.50
  -2   0  -4   26.40    4.90
   2   0   4   22.70    4.90
   2   0   4   23.10    4.30
   3   0   4 1135.39   31.30
  -3   0  -4 1116.49   32.50
   3   0   4 1080.19   35.30
   4   0   4  417.16   24.30
   4   0   4  391.26   19.10
   5   0   4  168.78   15.10
   5   0   4  172.58   13.60
  -6   0  -4  158.68   16.60
   6   0   4  157.18   14.00
   7   0   4  121.89   13.20
   8   0   4    9.90    4.90
   9   0   4  111.99   17.30
  10   0   4   -3.40    4.50
  11   0   4   38.30    9.80
  12   0   4   74.29   15.90
  12  -1  -4   -2.10    5.80
 -12  -1   4    0.20    6.40
 -12   1   4    5.20    6.70
  12   1  -4   -1.00    5.70
  11  -1  -4   26.60    8.70
 -11  -1   4   47.00   13.40
  11   1  -4   35.70   10.20
 -11   1   4   28.20   10.30
  10  -1  -4   -1.10    3.90
 -10  -1   4    4.70    6.60
 -10   1   4   -0.10    5.10
  -9  -1   4   95.49   16.10
   9  -1  -4   61.79   12.30
  -9   1   4   87.49   15.20
  -8  -1   4   23.80    7.80
   8  -1  -4   22.80    7.50
  -8   1   4   33.80    9.00
  -7  -1   4  280.67   20.20
   7  -1  -4  299.87   19.40
   7   1  -4  265.07   19.30
  -7   1   4  294.87   20.10
   6  -1  -4  624.04   26.20
  -6  -1   4  599.64   28.00
   6   1  -4  629.14   28.00
  -6   1   4  652.93   27.50
   5  -1  -4  361.36   17.50
  -5  -1   4  362.96   19.60
  -5   1   4  336.47   17.30
   5   1  -4  364.86   19.10
   4  -1  -4  226.98   12.00
  -4  -1   4  222.38   13.30
  -4   1   4  212.08   11.80
   4   1  -4  203.08   13.00
   3  -1  -4 3341.47   56.59
  -3  -1   4 3285.67   62.59
  -3   1   4 3272.37   57.79
   3   1  -4 3310.07   61.09
  -2  -1   4  130.49    8.80
   2  -1  -4  146.39    6.10
  -2   1   4  152.58    6.80
   2   1  -4  161.68    8.60
   1  -1  -4 3629.54   53.29
  -1  -1   4 3501.05   59.69
   1   1  -4 3631.94   57.89
  -1   1   4 3609.74   54.29
   0  -1  -4  336.97   10.30
   0  -1   4  332.97   11.40
   0   1  -4  336.37   11.30
   0   1   4  284.87   10.90
  -1  -1  -4  138.89    7.90
   1  -1   4  135.59    7.60
   1   1   4  141.19    8.80
   1   1   4  138.79    7.40
  -1   1  -4  137.09    7.90
   2  -1   4  903.61   24.80
   2  -1   4  924.71   29.50
   2   1   4  872.81   27.90
   2   1   4  884.71   24.60
  -2   1  -4  927.61   26.20
   3  -1   4  654.63   22.50
   3  -1   4  646.74   26.50
  -3  -1  -4  678.63   26.70
   3   1   4  654.43   26.00
   3   1   4  700.23   23.50
  -3   1  -4  666.83   23.90
   4  -1   4   73.89    7.90
  -4  -1  -4   79.89    9.50
   4  -1   4   73.89   11.40
  -4   1  -4   64.49    7.80
   4   1   4   46.80   10.60
   4   1   4   64.09    7.60
   5  -1   4   38.50    7.60
   5  -1   4   29.60    7.60
  -5  -1  -4   28.40    7.50
   5   1   4   41.80    9.20
   5   1   4   34.50    7.10
  -6  -1  -4    5.20    3.90
   6  -1   4    9.40    3.90
   6   1   4    7.70    4.10
   7  -1   4   20.60    6.80
  -7  -1  -4   28.20    9.10
   7   1   4   26.10    7.70
   8  -1   4  565.24   30.90
  -8  -1  -4  582.74   36.20
   8   1   4  547.05   30.60
   9  -1   4   72.39   13.30
  -9  -1  -4   56.29   14.00
   9   1   4   76.89   14.40
  10  -1   4   10.10    7.30
  10   1   4   19.80    8.30
  11  -1   4   80.79   15.40
  11   1   4   83.99   15.20
  12  -1   4   13.90    6.60
  12   1   4    2.30    6.50
 -12  -2   4   -3.40   10.40
  12  -2  -4   -2.20    6.00
 -12   2   4   -0.10    6.40
  12   2  -4   11.50    7.20
  11  -2  -4    5.40    5.40
 -11  -2   4   12.50    8.40
 -11   2   4    2.70    7.00
  10  -2  -4    5.60    4.90
 -10  -2   4   -3.90    6.30
 -10   2   4    4.70    6.00
  -9  -2   4   15.30    8.00
   9  -2  -4   28.50    7.80
  -9   2   4    9.60    6.30
   8  -2  -4  197.28   15.80
  -8  -2   4  216.68   19.30
  -8   2   4  171.18   16.10
   7  -2  -4   -1.90    3.10
   7  -2  -4   21.00    6.00
  -7  -2   4    1.70    4.20
  -7   2   4    3.40    3.10
   6  -2  -4   70.79    8.40
  -6  -2   4   58.49   10.50
   6  -2  -4   76.99    9.30
   6   2  -4   67.69   10.80
  -6   2   4   65.39    8.10
  -5  -2   4   -1.60    1.90
   5  -2  -4   -3.70    1.90
   5   2  -4    0.40    4.10
  -5   2   4    3.90    2.30
  -4  -2   4  717.13   26.30
   4  -2  -4  690.13   21.10
  -4   2   4  681.83   21.40
   4   2  -4  709.13   25.80
   3  -2  -4   19.00    3.30
  -3  -2   4   19.80    5.30
  -3   2   4   21.10    3.30
   3   2  -4   19.40    5.30
  -2  -2   4  309.17   14.70
   2  -2  -4  310.07    7.00
  -2   2   4  317.37    8.00
   2   2  -4  298.47   12.70
  -1  -2   4 1793.52   37.70
   1  -2  -4 1854.31   28.00
   1   2  -4 1893.21   36.30
  -1   2   4 1836.12   28.80
  -1   2   4 1849.11   27.90
   0  -2   4 1430.56   30.70
   0   2  -4 1449.85   30.30
   0   2   4 1448.56   28.50
   0   2   4 1431.06   25.60
  -1  -2  -4 2641.34   50.69
   1  -2   4 2663.13   49.00
   1   2   4 2620.54   46.90
   1   2   4 2601.64   50.29
  -1   2  -4 2613.14   49.40
  -2  -2  -4  384.16   17.30
   2  -2   4  361.56   14.80
   2   2   4  341.67   14.40
  -2   2  -4  350.56   15.20
   2   2   4  370.16   17.00
   3  -2   4 1088.99   30.70
  -3  -2  -4 1121.29   35.40
   3  -2   4 1114.09   36.50
   3   2   4 1108.29   31.50
  -3   2  -4 1101.09   32.20
   3   2   4 1069.49   34.80
  -4  -2  -4   46.30    8.80
   4  -2   4   49.20    7.80
   4  -2   4   44.60    8.70
   4   2   4   38.00    9.70
   4   2   4   41.00    7.50
  -4   2  -4   45.50    7.90
  -5  -2  -4  288.27   20.20
   5  -2   4  237.58   15.50
   5   2   4  217.68   15.60
   5   2   4  251.37   19.00
  -6  -2  -4   90.79   14.60
   6  -2   4   94.29   10.40
   6   2   4   87.09   10.60
   7  -2   4  814.32   34.30
  -7  -2  -4  776.02   39.90
   7   2   4  827.92   36.20
  -8  -2  -4    1.70    5.60
   8   2   4   -2.80    3.70
   9  -2   4   19.20    7.60
  -9  -2  -4    8.90    6.90
   9   2   4   16.50    7.20
 -10  -2  -4   52.89   13.30
  10  -2   4   67.39   13.40
  10   2   4   58.59   12.80
  11  -2   4   -1.90    4.10
 -11  -2  -4    1.40    4.80
  11   2   4    5.80    5.70
  12  -2   4   10.50    6.10
  12   2   4    2.00    5.20
  12  -3  -4   14.30    8.90
 -12  -3   4  -10.40    7.50
  12   3  -4   13.40    7.30
  11  -3  -4    1.40    5.60
 -11  -3   4   10.60    7.80
  10  -3  -4  -10.40    3.90
 -10  -3   4    0.60    5.00
 -10   3   4   -4.30    4.50
   9  -3  -4   57.79   10.80
  -9  -3   4   54.19   12.80
  -9   3   4   53.79   11.80
   8  -3  -4   12.60    4.70
  -8  -3   4    3.30    4.10
  -8   3   4    9.90    3.80
   7  -3  -4    6.20    4.10
  -7  -3   4    2.20    3.60
  -7   3   4    6.90    3.00
   6  -3  -4  105.89    9.20
   6  -3  -4  107.59   10.40
  -6  -3   4  107.59   12.10
   6   3  -4  103.49   12.80
  -6   3   4  100.49   10.10
  -5  -3   4 1319.67   42.50
   5  -3  -4 1390.46   33.20
   5  -3  -4 1347.27   35.40
  -5   3   4 1342.17   35.50
   5   3  -4 1245.38   61.99
   4  -3  -4   75.59    5.70
  -4  -3   4   73.79    8.90
   4  -3  -4   62.79    6.00
  -4   3   4   73.89    6.20
   4   3  -4   66.99   10.00
  -3  -3   4  482.35   20.90
   3  -3  -4  517.95   12.20
   3  -3  -4  501.75   13.30
   3   3  -4  518.15   20.90
  -2  -3   4  494.25   20.10
   2   3  -4  465.55   17.60
  -1  -3   4   42.40    6.70
   1   3  -4   45.10    5.10
   0  -3   4  621.84   19.30
   0  -3  -4  678.33   16.50
   0   3   4  653.83   14.70
   0   3   4  645.94   16.30
   0   3  -4  675.03   19.40
   1  -3   4  148.09    8.90
  -1  -3  -4  131.09    8.50
   1   3   4  136.69    8.60
  -1   3  -4  142.39    8.80
   1   3   4  132.29    7.60
   2  -3   4 1110.39   29.10
  -2  -3  -4 1140.89   32.60
   2   3   4 1102.39   31.80
   2   3   4 1081.79   29.00
  -2   3  -4 1111.09   30.10
  -3  -3  -4 3099.79   68.29
   3  -3   4 3086.89   61.29
  -3   3  -4 3089.69   63.79
   3   3   4 3016.80   62.69
   3   3   4 3008.60   66.79
   4  -3   4    5.20    3.10
   4  -3   4    4.80    3.20
  -4  -3  -4    4.30    2.80
   4   3   4    2.10    2.60
   4   3   4    0.30    3.20
  -4   3  -4    4.50    2.90
  -5  -3  -4   29.30    7.70
   5  -3   4   30.00    6.50
   5   3   4   16.50    6.70
   5   3   4   20.70    6.20
   6  -3   4  221.88   16.30
  -6  -3  -4  198.68   18.40
   6   3   4  202.88   16.70
  -7  -3  -4   -2.20    2.70
   7  -3   4    1.10    3.50
   7   3   4    5.00    3.70
  -8  -3  -4   21.50    8.40
   8  -3   4   13.40    6.30
   8   3   4   -0.90    5.80
  -9  -3  -4   23.60    8.70
   9  -3   4   15.20    6.50
   9   3   4   15.60    7.70
  10  -3   4    5.10    4.10
 -10  -3  -4    6.00    6.30
  10   3   4   -5.20    4.90
  11  -3   4    9.70    5.50
 -11  -3  -4   18.80    7.20
  11   3   4    6.40    6.10
 -12  -4   4   16.40    8.00
  12  -4  -4    8.40    6.00
  11  -4  -4   39.80    9.30
 -11  -4   4   39.90   11.40
  10  -4  -4   84.99   13.80
 -10  -4   4   89.19   17.40
  -9  -4   4   31.20    9.80
   9  -4  -4   45.60    8.90
   8  -4  -4    3.20    3.60
  -8  -4   4   14.30    6.90
   8  -4  -4    2.00    5.80
   7  -4  -4   26.60    8.20
   7  -4  -4   29.60    6.10
  -7  -4   4   31.60    8.40
   6  -4  -4  243.88   13.40
  -6  -4   4  235.18   18.70
   6  -4  -4  240.68   15.10
   5  -4  -4   11.60    2.90
  -5  -4   4    9.60    4.50
   5  -4  -4   17.20    4.00
   5   4  -4   15.90    7.30
   4  -4  -4  138.49    9.80
   4  -4  -4  151.38    7.30
  -4  -4   4  127.79   12.40
   4   4  -4  156.28   14.30
  -3  -4   4   19.60    6.10
   3  -4  -4   16.50    2.50
   3  -4  -4   14.10    1.80
   3   4  -4   15.30    6.10
  -2  -4   4  732.83   26.40
   2   4  -4  748.13   23.90
  -1  -4   4   31.00    6.60
   1   4  -4   45.30    6.40
   0  -4  -4  891.11   20.80
   0  -4   4  881.91   25.40
   0   4  -4  895.91   24.50
   0   4   4  910.91   20.50
  -1  -4  -4  146.99    9.10
   1  -4   4  158.68    9.80
  -1   4  -4  147.89    9.40
   1   4   4  148.99    9.20
   2  -4   4  347.87   15.50
  -2  -4  -4  345.47   16.80
  -2   4  -4  319.67   15.30
   2   4   4  353.86   16.80
  -3  -4  -4  736.23   28.60
   3  -4   4  692.43   24.10
   3   4   4  712.43   27.60
  -3   4  -4  687.03   25.30
   4  -4   4 1109.19   33.70
  -4  -4  -4 1096.39   39.70
   4  -4   4 1131.09   41.20
   4   4   4 1134.69   39.20
  -4   4  -4 1058.39   35.20
   5  -4   4  548.55   24.30
  -5  -4  -4  554.24   29.70
   6  -4   4  107.89   11.40
  -6  -4  -4  126.59   14.60
   6   4   4  131.09   13.40
   7  -4   4   36.40    8.30
  -7  -4  -4   38.30    9.70
   7   4   4   28.30    8.30
  -8  -4  -4   49.99   12.70
   8  -4   4   52.09   10.30
   8   4   4   48.90   11.70
  -9  -4  -4   31.70    9.80
   9  -4   4   48.40   11.40
   9   4   4   41.20   10.70
  10  -4   4   -0.60    4.20
 -10  -4  -4   13.90    7.20
  10   4   4    4.60    5.50
  11  -4   4   94.59   15.60
 -11  -4  -4   70.99   17.00
  11   4   4   88.19   17.90
 -12  -5   4   13.20    9.70
  12  -5  -4   11.00    8.20
 -11  -5   4   11.70    6.90
  11  -5  -4   24.40    8.60
 -10  -5   4   37.10   11.80
  10  -5  -4   31.70    8.30
   9  -5  -4  334.07   20.30
  -9  -5   4  316.37   26.60
   8  -5  -4   15.30    5.50
   8  -5  -4   15.50    6.80
  -8  -5   4   17.60    7.40
  -7  -5   4    0.50    4.20
   7  -5  -4    4.60    2.90
   6  -5  -4    8.00    3.20
  -6  -5   4    3.10    3.60
   6  -5  -4    5.50    3.20
   5  -5  -4   53.09    5.30
  -5  -5   4   51.09    9.90
   5  -5  -4   53.49    6.50
   5   5  -4   67.79   12.20
   4  -5  -4   64.89    4.60
  -4  -5   4   65.39   10.70
   4  -5  -4   60.39    6.10
   4   5  -4   78.29   11.90
  -3  -5   4  218.48   15.90
   3  -5  -4  209.58    8.10
   3  -5  -4  213.38    6.80
   3   5  -4  208.58   14.70
  -2  -5   4   26.10    7.00
   2  -5  -4   29.00    1.90
   2  -5  -4   20.90    2.00
   2   5  -4   27.30    6.20
   1  -5  -4  637.04   14.10
  -1  -5   4  647.64   24.60
   1   5  -4  636.84   21.40
  -1   5   4  620.54   12.20
   0  -5  -4   14.20    2.90
   0  -5   4   12.00    4.60
   0   5   4   18.70    3.60
   0   5  -4   18.50    4.40
   1  -5   4  167.78   11.20
  -1  -5  -4  166.08   10.20
  -1   5  -4  167.98   10.60
   1   5   4  177.78   10.30
   2  -5   4   74.79    7.70
  -2  -5  -4   91.19    8.70
  -2   5  -4   83.19    7.90
   2   5   4   99.79    8.80
  -3  -5  -4   36.70    7.20
   3  -5   4   38.00    6.80
   3   5   4   36.10    6.80
  -3   5  -4   32.50    6.40
  -4  -5  -4 2088.39   57.99
   4  -5   4 2049.99   49.80
   4   5   4 2083.89   56.39
  -4   5  -4 1845.22   63.29
   5  -5   4  129.89   11.80
  -5  -5  -4  120.49   13.90
  -6  -5  -4   21.50    7.70
   6  -5   4   39.10    7.90
   7  -5   4  281.67   19.70
  -7  -5  -4  281.57   24.30
   7   5   4  265.87   21.20
   8  -5   4   90.39   23.10
  -8  -5  -4   78.29   18.70
   8   5   4   69.39   13.60
   9  -5   4   16.10    7.10
  -9  -5  -4   17.30    8.30
   9   5   4   15.70    6.90
  10  -5   4    4.70    5.50
 -10  -5  -4    3.70    6.50
  10   5   4    9.90    6.60
 -11  -5  -4  -22.60    9.70
  11  -5   4   -4.50    4.50
  11   5   4    0.30   11.10
 -12  -6   4   -5.30    8.80
  12  -6  -4    8.80    7.20
  11  -6  -4   54.09   13.30
 -11  -6   4   33.70   12.30
  10  -6  -4    7.00    4.60
 -10  -6   4  -12.60    4.60
  -9  -6   4    6.60    6.30
   9  -6  -4    7.50    5.00
   8  -6  -4  446.56   26.50
  -8  -6   4  515.45   33.20
   8  -6  -4  485.05   22.40
   7  -6  -4    5.50    3.10
  -7  -6   4    3.20    4.40
   6  -6  -4   55.99    6.50
  -6  -6   4   50.19   11.10
   6  -6  -4   67.79    8.40
   5  -6  -4    2.90    2.30
  -5  -6   4    1.00    3.70
   5  -6  -4    0.40    1.80
   4  -6  -4 1054.89   27.20
  -4  -6   4 1076.99   39.50
   4  -6  -4 1098.59   23.40
   4   6  -4 1073.49   37.90
  -3  -6   4  970.90   35.60
   3  -6  -4  967.30   22.30
   3  -6  -4  952.30   20.30
   3   6  -4  952.40   33.00
  -3   6   4  979.80   20.70
   2  -6  -4   15.20    2.80
  -2  -6   4    6.50    6.10
  -2   6   4   14.10    1.90
   2   6  -4   10.80    5.20
   1  -6  -4   40.60    3.90
  -1  -6   4   47.70    9.00
  -1   6   4   53.69    3.70
   1   6  -4   55.49    7.00
   0  -6   4  311.77   16.80
   0  -6  -4  312.47   12.90
   0   6   4  301.27   12.50
   0   6  -4  310.97   15.10
  -1  -6  -4  464.75   18.80
   1  -6   4  447.86   19.20
   1   6   4  491.85   18.50
   2  -6   4  133.89   10.60
  -2  -6  -4  135.49   11.20
   2   6   4  123.39   10.40
  -2   6  -4  158.38   11.00
   3  -6   4    1.40    2.80
  -3  -6  -4    5.50    3.20
   3   6   4    4.80    2.70
  -3   6  -4   -3.40    1.40
   4  -6   4  513.05   22.60
   4   6   4  547.45   26.90
   5  -6   4   22.90    5.90
  -5  -6  -4   34.50    8.80
   6  -6   4   30.70    7.10
  -6  -6  -4   22.50    7.60
   7  -6   4   18.10    6.60
  -7  -6  -4   -3.60    4.00
  -8  -6  -4   11.70    6.30
   8  -6   4   -1.30    3.70
   8   6   4    8.90    5.30
  -9  -6  -4    7.60    5.50
   9  -6   4   -6.90    3.50
   9   6   4    2.00    4.40
  10  -6   4    4.20    5.40
  10   6   4   10.60    8.60
 -11  -6  -4    8.00    7.60
  11   6   4   -2.90    5.00
 -11  -7   4   -5.80    8.40
  11  -7  -4    4.90    5.90
  10  -7  -4   37.00    8.80
 -10  -7   4   32.40   10.90
  -9  -7   4    0.90    6.60
   9  -7  -4    2.70    4.20
   8  -7  -4    5.30    6.40
  -8  -7   4    6.10    6.20
   8  -7  -4    1.00    3.90
   7  -7  -4   87.89    8.30
  -7  -7   4   83.39   15.50
   7  -7  -4   90.69   12.80
  -6  -7   4   -3.70    3.50
   6  -7  -4   -1.40    3.30
   6  -7  -4    2.90    2.40
  -5  -7   4   -2.00    3.60
   5  -7  -4   -0.40    1.90
   5  -7  -4    0.80    2.40
   4  -7  -4   59.49    6.00
  -4  -7   4   64.49   11.80
   4  -7  -4   47.20    5.00
   3  -7  -4    8.40    2.10
  -3  -7   4    7.50    5.80
   3  -7  -4    9.70    3.20
  -3   7   4    3.60    1.60
   3   7  -4    0.20    4.70
  -2  -7   4   27.50    8.80
   2  -7  -4   27.10    4.50
  -2   7   4   30.40    2.90
   2   7  -4   33.80    7.40
   1  -7  -4  209.88    9.80
  -1  -7   4  203.28   16.20
   1   7  -4  195.28   13.10
   0  -7   4    6.00    5.00
   0   7  -4    5.30    3.30
   0   7   4    0.10    3.20
  -1  -7  -4  345.17   16.80
   1  -7   4  355.66   18.00
  -1   7  -4  346.37   17.20
   1   7   4  340.07   16.50
  -2  -7  -4    2.60    2.40
   2  -7   4   -2.40    2.70
   2   7   4    1.80    3.90
  -2   7  -4    3.90    3.10
   3  -7   4  283.77   16.40
  -3  -7  -4  274.77   18.30
   3   7   4  252.47   26.90
   4  -7   4  732.03   28.40
  -4  -7  -4  768.92   34.20
   4   7   4  765.72   32.80
   5  -7   4  123.89   12.10
  -5  -7  -4  107.29   13.60
   6  -7   4  512.45   25.60
  -6  -7  -4  467.45   30.40
   7  -7   4  397.46   23.40
  -7  -7  -4  320.17   26.50
   8  -7   4   25.40    6.40
  -8  -7  -4    6.00    7.80
  -9  -7  -4   11.40    9.50
   9  -7   4   26.20    8.50
   9   7   4   20.70    8.70
  10  -7   4   10.20    6.00
 -10  -7  -4   13.70    9.70
  10   7   4   -2.80    5.10
 -11  -7  -4   39.80   12.60
  11  -7   4   58.39   13.10
  11   7   4   23.70   10.50
 -11  -8   4   35.20   12.50
  11  -8  -4   27.50    7.80
 -10  -8   4  -11.90    4.60
  10  -8  -4    4.10    4.20
  -9  -8   4   27.80   10.60
   9  -8  -4   38.70    7.30
  -8  -8   4  885.91   50.09
   8  -8  -4  918.91   31.30
   7  -8  -4   21.70    5.70
  -7  -8   4   24.30    8.00
   7  -8  -4   11.90    4.20
   6  -8  -4   75.19    7.30
   6  -8  -4   88.39    9.80
  -6  -8   4   96.79   16.00
   5  -8  -4    3.10    2.90
  -5  -8   4   10.40    6.10
   5  -8  -4    3.90    2.70
   4  -8  -4   69.09    6.60
  -4  -8   4   85.19   14.40
   4  -8  -4   73.99    6.90
  -4   8   4   72.59    6.20
   3  -8  -4  370.16   14.20
  -3  -8   4  372.06   23.90
  -3   8   4  381.56   12.90
  -2  -8   4   11.00    7.40
   2  -8  -4    3.70    3.30
   2   8  -4   -2.40    4.20
   1  -8  -4  288.07   13.10
  -1  -8   4  270.97   19.50
   1   8  -4  299.37   16.70
  -1   8   4  276.07   10.70
   0  -8  -4   -0.40    2.20
   0  -8   4    2.20    5.30
   0   8  -4    4.60    3.30
   0   8   4    5.00    3.90
   1  -8   4    3.90    4.50
  -1  -8  -4    8.40    3.40
  -1   8  -4    8.60    3.70
   1   8   4    4.50    5.20
  -2  -8  -4   27.80    6.50
   2  -8   4   28.90    6.60
   2   8   4   37.00    8.40
  -3  -8  -4  272.37   18.80
   3  -8   4  274.17   17.10
   3   8   4  269.27   18.00
  -4  -8  -4    4.10    4.50
   4  -8   4    1.10    3.80
  -5  -8  -4   31.70   10.20
   5  -8   4   52.39    9.40
   6  -8   4   43.20    8.80
  -6  -8  -4   13.90    9.00
  -7  -8  -4   59.59   13.90
   7  -8   4   54.69   10.20
  -8  -8  -4    3.40    7.60
   8  -8   4    4.10    4.60
  -9  -8  -4   -3.30    5.90
   9  -8   4    6.40    5.90
  10  -8   4   -2.70    3.90
 -10  -8  -4    5.90    7.90
  10   8   4   10.00    5.60
 -11  -8  -4   -4.80    8.90
  11  -8   4   -4.80    6.30
  11   8   4    9.00    6.90
 -11  -9   4    6.90    8.40
  11  -9  -4   -4.10    4.50
  10  -9  -4    5.80    4.50
 -10  -9   4    9.20    6.70
   9  -9  -4  121.59   12.30
  -9  -9   4  106.89   21.70
  -8  -9   4   27.80   10.40
   8  -9  -4   15.10    5.20
  -7  -9   4   10.30    5.80
   7  -9  -4   15.70    5.00
   7  -9  -4   13.10    5.90
   6  -9  -4   -1.40    2.70
  -6  -9   4   -0.30    4.40
   6  -9  -4    5.80    4.30
   5  -9  -4  123.59    9.20
   5  -9  -4  149.69   11.70
  -5  -9   4  184.98   19.10
  -5   9   4  157.88   10.50
  -4  -9   4   57.19   12.70
   4  -9  -4   58.79    6.50
   4  -9  -4   63.39    7.40
  -4   9   4   51.39    5.60
   3  -9  -4   65.69    8.30
  -3  -9   4   62.69   13.10
  -3   9   4   66.79    5.70
  -2  -9   4    4.00    7.30
   2  -9  -4    9.30    4.40
  -2   9   4    2.40    2.00
  -1  -9   4  105.09   15.20
   1  -9  -4  111.09    9.20
  -1   9   4   98.39    7.10
   0  -9   4  450.15   24.60
   0  -9  -4  437.26   19.30
   0   9   4  472.45   18.20
  -1  -9  -4   14.50    4.60
   1  -9   4    6.90    6.10
   1   9   4    2.40    5.50
  -2  -9  -4   87.69   10.30
   2  -9   4   90.49   11.00
   2   9   4  108.99   12.90
  -3  -9  -4  464.65   25.80
   3  -9   4  517.55   24.80
   3   9   4  463.55   25.20
   4  -9   4   60.69   10.50
  -4  -9  -4   93.29   14.30
  -5  -9  -4   65.89   13.10
   5  -9   4   78.99   10.20
  -6  -9  -4   37.50   10.40
   6  -9   4   35.00    8.00
   7  -9   4   42.30    9.90
  -7  -9  -4   73.09   18.60
   8  -9   4    3.00    4.00
  -8  -9  -4    4.50    6.20
   9  -9   4    5.20    4.30
  -9  -9  -4    0.50    7.20
  10  -9   4    5.50    6.10
 -10  -9  -4    3.40    8.50
 -10 -10   4   37.90   12.20
  10 -10  -4   27.00    8.00
   9 -10  -4   -5.10    3.30
  -9 -10   4   -2.60    3.90
  -8 -10   4    5.70    6.00
   7 -10  -4    5.80    4.30
  -7 -10   4    6.80    6.20
   7 -10  -4    3.10    5.50
   6 -10  -4  367.26   20.50
   6 -10  -4  351.46   16.90
  -6 -10   4  426.26   30.70
   5 -10  -4    4.20    3.90
  -5 -10   4   10.50    7.00
   5 -10  -4   -0.10    3.70
  -5  10   4   10.70    3.80
  -4 -10   4   -4.90    4.50
   4 -10  -4    6.90    4.60
  -4  10   4   -0.70    2.30
  -3 -10   4  105.39   17.00
   3 -10  -4  116.89   10.50
  -3  10   4   98.79    7.30
   2 -10  -4  457.65   19.10
  -2 -10   4  438.06   28.30
  -2  10   4  444.96   15.30
  -1 -10   4  737.83   35.30
   1 -10  -4  793.22   26.60
  -1  10   4  749.82   21.90
   0 -10  -4   48.50    8.10
   0 -10   4   45.40   11.90
   0  10   4   55.89    8.00
   1 -10   4    6.40    6.90
  -1 -10  -4   -1.40    2.80
   1  10   4   -1.60    5.20
  -2 -10  -4   54.99    9.90
   2 -10   4   66.29   11.80
   2  10   4   38.60    9.50
  -3 -10  -4   18.70    7.40
   3 -10   4   26.50    7.60
   4 -10   4  303.27   20.30
  -4 -10  -4  280.77   22.20
  -5 -10  -4  132.19   16.10
   5 -10   4  139.59   14.20
  -6 -10  -4   19.80    8.40
   6 -10   4   31.60    8.40
   7 -10   4   86.19   14.00
  -7 -10  -4   79.39   16.00
   8 -10   4   26.70    7.90
  -8 -10  -4   15.40   10.30
  -9 -10  -4   36.10   11.50
   9 -10   4   75.49   13.80
 -10 -10  -4   42.90   11.50
 -10 -11   4   20.60   12.30
  10 -11  -4   24.60    7.20
   9 -11  -4    7.80    5.10
  -9 -11   4   -4.80    8.50
  -8 -11   4    1.30    5.10
   8 -11  -4    1.50    3.70
   7 -11  -4   18.40    6.60
   7 -11  -4   25.20    6.20
  -7 -11   4   13.00    8.30
   6 -11  -4   28.40    6.90
  -6 -11   4    9.80    7.50
   6 -11  -4    6.90    5.10
  -6  11   4    9.60    4.20
  -5 -11   4  156.68   18.80
   5 -11  -4  134.59   11.00
   5 -11  -4  130.59   11.70
  -5  11   4  170.98   11.70
  -4 -11   4   64.79   13.70
   4 -11  -4   41.20    7.90
  -4  11   4   72.89    7.20
   3 -11  -4   12.20    5.80
  -3 -11   4   13.40    9.30
  -3  11   4   10.40    3.30
  -2 -11   4  108.69   17.90
   2 -11  -4  120.49   11.20
  -2  11   4  126.79    8.60
   1 -11  -4    1.50    4.10
  -1 -11   4   11.10    8.40
  -1  11   4   -0.10    3.00
   0 -11  -4   82.09    9.30
   0 -11   4   59.39   13.50
   0  11   4   68.39    8.40
  -1 -11  -4   -2.80    3.50
   1 -11   4    7.90    7.80
   1  11   4   11.30    7.00
  -2 -11  -4  687.03   31.30
   2 -11   4  637.44   30.60
   2  11   4  609.74   29.10
  -3 -11  -4  179.18   17.30
   3 -11   4  197.18   17.00
  -4 -11  -4  135.19   15.50
   4 -11   4  134.59   15.10
   5 -11   4  273.77   20.10
  -5 -11  -4  320.07   25.60
   6 -11   4   29.90    8.70
  -6 -11  -4   31.80    9.20
   7 -11   4   16.80    7.20
  -7 -11  -4   19.20   10.20
   8 -11   4   10.00    5.50
  -8 -11  -4    6.40    6.70
   9 -11   4    4.40    4.80
  -9 -11  -4    5.00    7.50
 -10 -12   4   31.20   11.50
  10 -12  -4   45.10    9.00
   9 -12  -4   18.30    6.90
  -9 -12   4   41.80   14.50
  -8 -12   4   15.40    7.90
   8 -12  -4   12.40    6.30
  -7 -12   4  -11.70    4.40
   7 -12  -4    1.40    4.40
  -6 -12   4   -4.20    5.00
   6 -12  -4   -4.00    4.10
  -6  12   4   -0.10    4.00
   5 -12  -4   80.99   11.10
  -5 -12   4   95.49   30.10
  -5  12   4   70.89   13.60
  -4 -12   4   23.90    9.10
   4 -12  -4    8.10    6.00
  -4  12   4   19.00    4.50
   3 -12  -4    2.00    5.10
  -3 -12   4   -9.60    5.40
  -3  12   4    3.30    2.50
  -2 -12   4   23.80   11.20
   2 -12  -4   27.00    7.30
  -2  12   4   44.70    6.30
   1 -12  -4  125.39   12.20
  -1 -12   4  131.59   19.80
  -1  12   4  148.99   10.50
   0 -12   4  113.69   18.20
   0 -12  -4  150.08   13.20
   0  12   4  126.39   10.70
   1 -12   4  641.44   33.40
  -1 -12  -4  678.43   32.10
   1  12   4  618.34   26.80
   2 -12   4   82.49   14.20
  -2 -12  -4   90.49   14.00
  -3 -12  -4  515.75   29.50
   3 -12   4  443.16   26.20
   4 -12   4   48.50   10.30
  -4 -12  -4   46.90   11.50
   5 -12   4   -2.90    4.20
  -5 -12  -4   -8.30    4.10
  -6 -12  -4  108.89   19.10
   6 -12   4   64.59   12.60
  -7 -12  -4   66.69   14.50
   7 -12   4   56.09   11.70
  -8 -12  -4   19.20    9.50
   8 -12   4    8.90    6.60
  -9 -12  -4   37.80   15.10
   9 -12   4   24.30    8.60
  -9 -13   4   99.79   20.60
   9 -13  -4   76.19   12.00
   8 -13  -4   29.30    7.80
  -8 -13   4   29.60   10.80
  -7 -13   4   15.80    8.90
   7 -13  -4   50.89    9.30
  -6 -13   4   -0.20    5.40
   6 -13  -4    0.50    5.40
   6 -13  -4   10.60    6.10
  -6  13   4   -7.00    4.10
   5 -13  -4   35.90   10.70
   5 -13  -4   34.20    7.90
  -5 -13   4   25.10   10.40
  -5  13   4   30.10    6.50
  -4 -13   4   33.00   11.30
   4 -13  -4   20.20    8.10
  -4  13   4   26.40    5.60
  -3 -13   4  165.98   20.30
   3 -13  -4  155.08   14.70
  -3  13   4  169.88   16.60
  -2 -13   4   34.00   11.80
   2 -13  -4   28.00    7.20
  -2  13   4   34.80    6.00
   1 -13  -4    2.40    4.90
  -1 -13   4    9.60    9.60
  -1  13   4    8.10    3.80
   0 -13   4   16.20   10.40
   0 -13  -4   15.30    6.60
   0  13   4    6.30    4.70
  -1 -13  -4   91.09   11.60
   1 -13   4   99.69   17.20
   2 -13   4   51.39   12.50
  -2 -13  -4   30.60    8.90
  -3 -13  -4    2.60    6.00
   3 -13   4    1.40    6.20
  -4 -13  -4   18.20    7.90
   4 -13   4    8.50    6.80
  -5 -13  -4   64.89   14.70
   5 -13   4   73.59   13.20
   6 -13   4   13.90    6.80
  -6 -13  -4    2.50    7.10
   7 -13   4    1.50    5.20
  -7 -13  -4  -11.10    5.80
   8 -13   4    6.60    6.60
  -8 -13  -4   16.20    8.70
   9 -13   4    6.50    5.80
  -9 -13  -4   12.20   10.30
  -9 -14   4   32.80   12.80
   9 -14  -4   16.20    7.20
  -8 -14   4   13.10   10.70
   8 -14  -4   13.40    7.00
  -7 -14   4   -3.50    6.90
   7 -14  -4    6.70    6.50
  -6 -14   4   -6.00    4.40
   6 -14  -4    2.90    6.20
   5 -14  -4   49.40   10.70
  -5 -14   4   23.50   10.70
  -5  14   4   38.00    7.90
  -4 -14   4   -4.50    7.10
   4 -14  -4    2.00    5.60
  -4  14   4    3.10    4.00
  -3 -14   4   34.00   11.90
  -3  14   4   38.50    6.80
  -2 -14   4   85.49   22.00
   2 -14  -4   85.99   13.40
  -2  14   4   88.99    8.80
  -1 -14   4    1.10    7.90
   1 -14  -4    3.60    4.40
  -1  14   4    6.20    4.20
   0 -14   4   19.70   11.20
   0 -14  -4   20.10    6.60
   1 -14   4   12.50   10.00
  -1 -14  -4   13.60    5.30
  -2 -14  -4   13.30    6.70
  -3 -14  -4   -0.10    5.30
   3 -14   4    1.50    6.40
  -4 -14  -4    0.20    5.00
   4 -14   4   -7.50    5.90
   5 -14   4   16.90    7.40
  -5 -14  -4   -5.70    5.70
   6 -14   4   28.40    9.10
  -6 -14  -4   21.70    9.10
  -7 -14  -4    6.70    7.80
   7 -14   4    2.60    6.70
   8 -14   4   -1.70    6.20
   8 -15  -4   12.70    8.10
  -8 -15   4   27.80   11.10
   7 -15  -4   11.50    7.90
  -7 -15   4   14.20   10.00
  -6 -15   4   61.59   15.70
   6 -15  -4   63.79   12.60
  -5 -15   4   -0.30    6.30
   5 -15  -4    8.10    8.00
   4 -15  -4   71.49   12.70
  -4 -15   4   64.09   16.20
  -3 -15   4   38.80   13.80
   3 -15  -4   31.10    9.50
  -2 -15   4   14.60    8.50
   2 -15  -4   11.30    6.40
  -1 -15   4   67.59   15.70
   1 -15  -4   64.19   11.80
   0 -15   4   22.70   11.60
   0 -15  -4    3.20    5.40
   1 -15   4   -0.20    8.90
  -1 -15  -4   -1.70    4.00
  -2 -15  -4   44.30   10.40
   2 -15   4   29.40   12.00
   3 -15   4    9.60    8.50
  -3 -15  -4    0.50    5.40
   4 -15   4    1.20    6.80
   5 -15   4    5.80    7.50
  -5 -15  -4   20.80    8.60
   6 -15   4   -2.40    5.80
  -6 -15  -4   13.40    7.90
  -7 -15  -4   19.20    9.40
   7 -15   4    8.80    7.30
   7 -16  -4  -16.60    6.60
  -7 -16   4    2.70    9.00
  -6 -16   4   33.30   10.70
   6 -16  -4   19.20    9.00
  -5 -16   4   49.70   14.70
   5 -16  -4   56.49   11.90
   4 -16  -4   18.30    8.20
  -4 -16   4   17.00   10.20
  -3 -16   4    5.80    8.30
   3 -16  -4   -1.60    5.60
  -2 -16   4    7.30    7.60
   2 -16  -4    5.80    7.60
   1 -16  -4    4.50    5.40
  -1 -16   4    2.70    9.50
   0 -16   4   11.40   11.00
   0 -16  -4    2.30    4.30
  -1 -16  -4    4.80    5.00
   1 -16   4    0.70    8.10
   2 -16   4   55.49   15.10
  -2 -16  -4   60.99   12.80
  -3 -16  -4    6.30    5.60
   3 -16   4   20.30    9.90
   4 -16   4    9.90    8.20
  -4 -16  -4   23.40    9.10
   5 -16   4   52.89   13.00
  -5 -16  -4   57.29   15.10
  -6 -16  -4   -0.10    5.00
   6 -16   4   10.70    9.30
   7 -16   4   18.00   10.30
  -6 -17   4   -3.00    8.40
   6 -17  -4   -1.60    7.80
   5 -17  -4  108.99   15.90
  -5 -17   4   91.99   19.70
   4 -17  -4    0.00    7.00
  -4 -17   4    0.90    6.70
  -3 -17   4    5.00    9.20
   3 -17  -4   -7.50    5.90
  -2 -17   4    5.00    7.90
   2 -17  -4    4.20    7.40
   1 -17  -4    7.90    6.60
  -1 -17   4    6.80    9.40
   0 -17  -4   50.09   11.20
   0 -17   4   58.19   16.10
  -1 -17  -4   -8.90    5.10
   1 -17   4    1.80    9.80
   2 -17   4   -3.60    7.10
  -2 -17  -4    3.80    6.10
  -3 -17  -4   23.20    8.90
   3 -17   4   17.70   11.10
  -4 -17  -4   15.30    8.10
   4 -17   4   15.10   10.60
   5 -17   4   -0.30    8.10
  -5 -17  -4   11.10    5.30
  -6 -17  -4   16.40   10.70
   6 -17   4   11.00   10.40
   5 -18  -4   18.60   10.10
  -5 -18   4   30.00   12.20
  -4 -18   4   78.69   30.50
   4 -18  -4   77.39   13.70
  -3 -18   4   -5.50    7.10
   3 -18  -4    2.20    7.50
  -2 -18   4  -10.40    7.60
   2 -18  -4   17.30    7.70
  -1 -18   4   30.30   12.00
   1 -18  -4   19.80    7.30
   0 -18   4  124.39   22.80
   0 -18  -4  122.49   18.70
   1 -18   4   18.60   10.80
  -1 -18  -4  -15.80    7.00
  -2 -18  -4   17.20    7.70
   2 -18   4   15.30    9.90
   3 -18   4   80.49   17.50
  -3 -18  -4   75.19   15.30
   4 -18   4   48.10   15.90
  -4 -18  -4   77.19   16.10
   3 -19  -4   -3.80    7.40
  -3 -19   4  -11.90    6.80
   2 -19  -4   -8.90    6.90
  -2 -19   4   -3.60    8.40
   1 -19  -4   53.29   12.70
  -1 -19   4   29.30   14.60
   0 -19   4    5.50   10.90
   0 -19  -4   12.00    7.60
   1 -19   4   26.40   13.00
  -1 -19  -4    1.40    9.50
  -2 -19  -4    2.80    7.10
   3 -19   4    7.60   13.80
  -3 -19  -4   27.50   10.10
 -12   0   5  -11.70    7.10
  12   0  -5    4.10    6.40
 -11   0   5   -9.30    5.80
  11   0  -5    3.00    5.30
 -10   0   5    0.40    4.50
  10   0  -5  -10.00    3.90
  -9   0   5   -4.60    5.60
  -8   0   5    5.40    4.40
   7   0  -5   -7.60    4.70
   6   0  -5    2.10    4.10
  -6   0   5   -0.30    2.80
   5   0  -5    2.20    3.60
  -5   0   5   -4.30    2.50
  -4   0   5    0.40    1.50
   4   0  -5    0.80    3.60
  -3   0   5   -0.80    1.60
   3   0  -5    0.20    2.90
  -2   0   5   -2.00    2.10
   2   0  -5   -0.20    1.70
  -1   0   5    0.50    2.30
   1   0  -5    0.40    1.30
   0   0   5   -0.10    1.30
   0   0  -5   -1.10    0.90
   1   0   5    0.20    1.20
  -1   0  -5   -0.70    1.20
   2   0   5   -1.70    1.00
   2   0   5   -0.50    1.80
  -2   0  -5    0.40    1.90
  -3   0  -5    0.00    2.00
   3   0   5    2.70    2.40
   3   0   5    1.40    1.40
   4   0   5    1.00    3.10
   4   0   5    4.00    2.30
   5   0   5    1.20    2.40
   6   0   5   -1.80    2.10
   7   0   5   -1.70    3.20
   8   0   5    3.10    3.90
   9   0   5    4.40    3.90
  10   0   5    2.90    3.90
  11   0   5    3.80    5.20
  12  -1  -5    9.90    7.40
 -12  -1   5    3.10    6.80
 -12   1   5    3.40    7.70
  12   1  -5   14.80    9.10
  11  -1  -5   25.90    8.50
 -11  -1   5   36.50   12.40
 -11   1   5   37.70   12.50
  11   1  -5   39.40   11.40
 -10  -1   5   77.59   15.80
  10  -1  -5   79.29   13.60
 -10   1   5   83.19   15.30
   9  -1  -5  589.04   30.40
  -9  -1   5  552.14   33.20
  -9   1   5  523.85   31.60
  -8  -1   5   -6.10    3.80
  -8   1   5   -7.10    3.20
  -7  -1   5   36.60    8.30
   7  -1  -5   24.60    6.80
   7   1  -5   31.70    8.20
  -7   1   5   21.60    6.50
   6  -1  -5  478.25   22.50
  -6  -1   5  478.25   24.40
  -6   1   5  474.75   22.70
   6   1  -5  421.56   28.10
   5  -1  -5 1367.66   36.50
  -5  -1   5 1409.86   41.20
   5   1  -5 1371.66   39.60
  -5   1   5 1386.76   38.10
  -4  -1   5   14.50    3.80
   4  -1  -5    7.90    3.90
  -4   1   5   19.10    4.20
   4   1  -5   19.00    5.70
   3  -1  -5  699.53   18.30
  -3  -1   5  658.83   22.40
   3   1  -5  708.23   21.70
  -3   1   5  703.83   19.50
  -2  -1   5  588.04   19.70
   2  -1  -5  585.14   13.50
  -2   1   5  599.84   15.80
   2   1  -5  582.64   16.90
   1  -1  -5 6594.94   94.49
  -1  -1   5 6410.26  100.69
  -1   1   5 6415.66   95.19
   1   1  -5 6514.25   98.69
   0  -1   5 1011.30   24.10
   0  -1  -5  977.80   23.80
   0   1   5 1015.60   21.60
   0   1  -5  993.70   24.00
   1  -1   5  834.82   22.40
  -1  -1  -5  804.62   22.50
   1   1   5  807.32   21.20
   1   1   5  822.02   25.10
  -1   1  -5  804.42   23.00
   2  -1   5 1848.42   41.00
  -2  -1  -5 1864.61   42.70
   2  -1   5 1826.32   47.30
  -2   1  -5 1866.11   43.00
   2   1   5 1857.91   40.50
   2   1   5 1845.52   46.20
   3  -1   5   86.69    7.80
   3  -1   5   80.59    9.40
   3   1   5   74.79    7.90
  -3   1  -5   69.19    7.70
   3   1   5   71.79    8.90
   4  -1   5  146.49   13.50
   4   1   5  176.58   12.70
  -4   1  -5  148.19   12.60
   4   1   5  182.78   15.20
   5  -1   5   10.90    4.40
   5   1   5    6.30    3.70
  -6  -1  -5    4.00    4.40
   6  -1   5   15.00    5.40
   6   1   5   29.60    7.70
   7  -1   5  326.57   21.50
   7   1   5  344.47   22.80
   8  -1   5   18.70    8.60
   8   1   5   22.40    7.30
   9  -1   5    1.30    5.20
   9   1   5   -1.10    4.00
  10  -1   5    9.20    5.60
  10   1   5   11.20    6.30
  11  -1   5   15.00    8.00
  11   1   5   16.40    8.90
  12  -2  -5   17.80    7.00
 -12  -2   5   35.70   11.60
 -12   2   5   32.60   10.80
  12   2  -5   25.40    9.90
  11  -2  -5    0.90    5.30
 -11  -2   5    6.00    7.40
 -11   2   5   13.90   11.00
 -10  -2   5   -2.80    4.80
  10  -2  -5    3.80    6.70
 -10   2   5   -1.50    5.90
  -9  -2   5  453.45   31.10
   9  -2  -5  433.86   25.50
  -9   2   5  477.45   28.60
   8  -2  -5  148.89   14.10
   8  -2  -5  140.89   18.20
  -8  -2   5  119.29   14.30
  -8   2   5  151.78   15.00
   7  -2  -5   37.10   10.40
   7  -2  -5   33.70    7.20
  -7  -2   5   27.70    8.50
  -7   2   5   39.10    8.10
  -6  -2   5  190.08   15.90
   6  -2  -5  226.58   15.00
   6   2  -5  210.98   17.20
  -6   2   5  227.88   14.80
  -5  -2   5   69.99    8.50
   5  -2  -5   51.99    7.70
   5   2  -5   65.39   10.60
  -5   2   5   57.39    6.50
  -4  -2   5   66.79    9.60
   4  -2  -5   54.69    6.10
  -4   2   5   57.29    5.60
   4   2  -5   45.90    8.30
  -3  -2   5 2621.64   56.29
   3  -2  -5 2661.03   43.70
   3   2  -5 2640.74   53.29
  -3   2   5 2680.63   45.70
  -2  -2   5  186.48   12.00
   2  -2  -5  182.38    5.10
   2   2  -5  178.48    9.80
  -2   2   5  168.38    5.90
   1  -2  -5  267.77    7.70
  -1  -2   5  245.78   12.40
   1   2  -5  273.47   11.40
  -1   2   5  254.77    7.50
  -1   2   5  254.17    8.40
   0  -2   5  850.71   23.00
   0  -2  -5  819.22   19.70
   0   2   5  819.22   21.30
   0   2   5  826.32   18.10
   0   2  -5  817.12   22.20
   1  -2   5 1815.32   38.90
   1   2   5 1788.22   36.10
   1   2   5 1798.72   40.60
  -1   2  -5 1835.22   39.70
   2  -2   5 1324.37   33.10
   2   2   5 1279.67   36.20
   2   2   5 1278.17   32.20
  -2   2  -5 1295.57   34.30
  -3  -2  -5    5.20    3.60
   3  -2   5    0.60    2.30
   3  -2   5   -3.20    2.50
   3   2   5    4.30    3.00
   3   2   5    5.20    3.10
   4  -2   5   64.39    7.90
  -4  -2  -5   71.89   11.40
   4  -2   5   77.69   12.30
   4   2   5   64.09   10.40
   4   2   5   69.89   10.00
  -4   2  -5   75.99    8.90
  -5  -2  -5   31.80    8.20
   5  -2   5   21.60    5.80
   5   2   5   30.80    6.80
   6  -2   5 1456.05   45.70
  -6  -2  -5 1373.96   52.29
   6   2   5 1429.46   46.70
   7  -2   5   45.20    9.30
  -7  -2  -5   47.40   11.80
   7   2   5   58.79   11.40
  -8  -2  -5  200.38   31.10
   8   2   5  215.08   20.40
  -9  -2  -5    4.30    4.90
   9   2   5    4.50    4.50
  10  -2   5   69.09   13.90
  10   2   5   55.39   12.90
  11  -2   5    8.70    9.00
  11   2   5    3.50    7.50
 -12  -3   5   -6.90    7.70
  12  -3  -5    5.70    6.30
  11  -3  -5   16.60    7.70
 -11  -3   5   15.20    7.60
  10  -3  -5   -7.80    4.30
 -10  -3   5    8.80    7.60
 -10   3   5   -3.10    4.60
   9  -3  -5   10.70    6.10
  -9  -3   5   11.80    6.90
  -9   3   5   11.70    5.20
  -8  -3   5    6.50    5.70
   8  -3  -5   12.80    5.90
  -8   3   5    8.80    4.80
   7  -3  -5  158.28   12.10
  -7  -3   5  168.38   16.50
   7  -3  -5  166.58   13.90
  -7   3   5  172.78   14.30
  -6  -3   5 1085.39   41.00
   6  -3  -5 1070.59   33.00
   6  -3  -5 1124.59   31.60
  -6   3   5 1083.59   33.60
   6   3  -5 1080.49   40.00
  -5  -3   5  267.97   18.10
   5  -3  -5  266.47   13.40
   5  -3  -5  288.57   12.70
  -5   3   5  276.67   13.80
   5   3  -5  277.17   19.20
   4  -3  -5   56.19    4.60
  -4  -3   5   72.59    9.10
   4  -3  -5   53.79    5.30
   4   3  -5   48.20    8.80
  -4   3   5   58.59    5.10
   3  -3  -5   42.60    2.60
   3  -3  -5   42.10    3.30
  -3  -3   5   29.60    6.80
   3   3  -5   43.00    7.30
  -2  -3   5 1283.07   35.80
   2   3  -5 1311.67   31.90
  -1  -3   5 2927.31   57.69
  -1   3   5 2991.80   43.20
  -1   3   5 2843.02   41.80
   1   3  -5 2942.41   54.39
   0  -3   5 1118.69   28.80
   0   3  -5 1141.89   28.20
   0   3   5 1170.98   25.40
   0   3   5  979.20   29.90
   1  -3   5   82.29    7.20
  -1   3  -5   75.99    7.00
   1   3   5   64.89    6.30
   1   3   5   69.89    5.60
  -2  -3  -5  272.07   15.30
   2  -3   5  292.57   14.40
   2   3   5  283.17   13.50
   2   3   5  277.77   15.20
  -2   3  -5  293.37   14.80
  -3  -3  -5   23.60    5.90
   3  -3   5   21.80    5.40
   3   3   5   15.70    4.60
   3   3   5   17.40    4.50
  -3   3  -5   12.20    4.00
   4  -3   5  404.96   19.80
  -4  -3  -5  390.26   22.80
   4  -3   5  369.66   24.20
   4   3   5  405.56   20.40
   4   3   5  388.26   22.60
  -4   3  -5  374.16   20.60
   5  -3   5   99.19   10.50
  -5  -3  -5  103.29   15.40
   5   3   5  105.59   11.40
   6  -3   5  114.59   12.10
  -6  -3  -5  102.09   16.20
   6   3   5  111.59   12.60
  -7  -3  -5   38.30   10.90
   7  -3   5   31.10    7.60
   7   3   5   41.90   10.30
   8  -3   5   39.40    8.60
  -9  -3  -5    8.00    6.70
   9   3   5    6.30    4.80
 -10  -3  -5    7.40    6.60
  10  -3   5   10.00    5.90
  10   3   5    0.90    4.40
  11   3   5   -2.40    8.00
 -12  -4   5   25.80   12.40
  12  -4  -5   46.60   10.70
 -11  -4   5   19.20    7.40
  11  -4  -5   -3.60    5.70
 -10  -4   5   -1.70    4.50
  10  -4  -5   -1.80    4.00
   9  -4  -5  127.59   13.00
  -9  -4   5  155.98   17.30
   8  -4  -5  845.52   34.40
  -8  -4   5  831.02   41.60
   8  -4  -5  824.22   31.00
   7  -4  -5  487.55   23.00
   7  -4  -5  389.26   18.80
  -7  -4   5  459.35   28.30
   6  -4  -5   96.09    9.00
  -6  -4   5   81.89   12.80
   6  -4  -5   80.09    7.50
   5  -4  -5   58.69    6.20
   5  -4  -5   50.49    5.10
  -5  -4   5   43.60   11.40
   5   4  -5   42.60    9.80
  -4  -4   5  337.77   20.10
   4  -4  -5  356.36   11.90
   4   4  -5  324.57   29.90
  -3  -4   5 2617.84   60.59
   3   4  -5 2564.94   55.99
  -2  -4   5 2514.05   56.69
   2   4  -5 2368.36   50.39
  -1  -4   5 1317.07   35.60
   1   4  -5 1310.27   32.40
   0  -4   5 2375.16   49.50
   0   4  -5 2393.76   48.30
   0   4   5 2378.86   42.20
   0   4   5 2148.19   43.10
  -1  -4  -5    4.70    2.70
   1  -4   5   10.80    4.40
  -1   4  -5   12.10    3.50
   1   4   5    7.40    2.30
   1   4   5    9.70    3.00
   2  -4   5  364.66   16.80
  -2  -4  -5  402.46   19.00
   2   4   5  372.06   17.80
  -2   4  -5  328.07   26.00
   2   4   5  375.26   16.20
  -3  -4  -5 1168.58   38.30
   3   4   5 1177.88   34.70
   3   4   5 1171.88   37.80
  -3   4  -5 1145.79   35.50
  -4  -4  -5   20.30    6.70
   4  -4   5   12.90    4.60
   4   4   5   16.00    5.50
   4   4   5   13.30    4.80
  -5  -4  -5    1.40    3.00
   5  -4   5    3.60    3.60
   5   4   5    4.30    3.40
  -6  -4  -5   87.69   14.70
   6  -4   5   80.99   10.30
   6   4   5   84.59   10.70
   7  -4   5  158.98   15.20
  -7  -4  -5  183.18   19.60
   7   4   5  159.18   16.00
   8  -4   5   99.09   12.50
  -8  -4  -5   80.89   16.50
   8   4   5   76.59   14.50
  -9  -4  -5   10.50    8.40
   9  -4   5   14.80    7.00
   9   4   5    7.60    6.20
 -10  -4  -5   -1.70    6.80
  10  -4   5   11.40    6.70
  10   4   5    5.40    6.00
 -11  -4  -5    5.60    6.90
  11  -4   5    6.60    5.30
  11   4   5   -1.70    5.50
  12  -5  -5    8.30    6.90
 -12  -5   5   47.50   11.70
 -11  -5   5   -2.60    5.40
  11  -5  -5    2.20    5.80
 -10  -5   5   61.79   14.30
  10  -5  -5   53.49   10.20
   9  -5  -5    2.20    3.90
  -9  -5   5   10.30    7.30
   8  -5  -5 1029.80   35.80
   8  -5  -5 1060.49   39.00
  -8  -5   5 1013.00   47.60
  -7  -5   5   55.19   11.70
   7  -5  -5   57.19    9.70
   7  -5  -5   52.09    6.70
  -6  -5   5   90.49   14.70
   6  -5  -5   80.49    8.40
   6  -5  -5   76.09    6.80
  -5  -5   5   97.19   12.40
   5  -5  -5  113.19    8.00
   5  -5  -5  114.29    6.80
   5   5  -5   91.39   14.40
  -4  -5   5  287.77   19.60
   4  -5  -5  299.57   10.40
   4  -5  -5  298.57    8.60
   4   5  -5  285.87   18.60
  -3  -5   5    0.10    4.90
   3   5  -5    5.40    5.60
  -2  -5   5   43.70    9.40
   2   5  -5   40.00    7.00
  -1  -5   5  727.43   27.00
   1   5  -5  662.43   22.90
   0  -5  -5  250.77   10.60
   0  -5   5  262.07   14.90
   0   5   5  256.87    9.90
   0   5   5  255.97   10.50
   0   5  -5  259.27   13.50
   1  -5   5 1015.50   30.50
  -1  -5  -5 1013.10   28.70
   1   5   5 1015.90   27.90
   2  -5   5  606.34   23.10
  -2  -5  -5  640.34   25.00
   2   5   5  636.24   24.10
  -2   5  -5  658.83   24.40
  -3  -5  -5   13.20    4.90
   3  -5   5    7.00    3.70
  -3   5  -5   17.40    5.10
   3   5   5   14.60    4.80
  -4  -5  -5    1.60    3.00
   4  -5   5    1.50    2.20
   4   5   5   -3.80    2.40
   5  -5   5   37.40    7.40
  -5  -5  -5   16.70    6.70
   5   5   5   24.80    7.10
   6  -5   5    7.20    3.80
  -6  -5  -5    2.90    4.20
   6   5   5    1.60    4.20
  -7  -5  -5   73.39   15.30
   7  -5   5   81.29   12.90
   7   5   5   98.49   15.40
   8  -5   5   41.40    9.40
  -8  -5  -5   50.99   12.10
   8   5   5   23.00    7.90
  -9  -5  -5   -3.10    4.40
   9  -5   5   -9.40    3.20
   9   5   5   10.00    5.30
  10  -5   5    4.10    5.80
 -10  -5  -5   19.80    7.90
  10   5   5   14.00    7.60
  11  -5   5    2.10    5.30
 -11  -5  -5    1.80    7.60
  11   5   5    5.60    6.60
  11  -6  -5   -2.70    3.90
 -11  -6   5   25.20    9.30
  10  -6  -5    9.20    4.70
 -10  -6   5    8.40    5.90
   9  -6  -5   39.50    7.80
  -9  -6   5   38.50   13.00
   8  -6  -5   32.00    8.50
   8  -6  -5   29.30   10.70
  -8  -6   5   28.30    9.50
   7  -6  -5  395.96   20.40
   7  -6  -5  311.27   15.50
  -7  -6   5  407.96   27.90
   6  -6  -5   96.59    9.10
  -6  -6   5  124.29   15.00
   6  -6  -5  106.89    7.60
  -5  -6   5  422.36   25.80
   5  -6  -5  420.96   13.30
   5  -6  -5  442.76   16.60
  -4  -6   5   96.89   12.50
   4  -6  -5   90.19    4.90
   4  -6  -5   91.89    5.80
   4   6  -5  107.89   13.20
  -3  -6   5   18.40    9.50
   3   6  -5   14.80    6.80
  -2  -6   5  226.78   17.20
   2   6  -5  203.98   13.70
   1  -6  -5   94.09    4.80
  -1  -6   5   88.69   11.40
   1   6  -5   90.49    8.80
  -1   6   5   95.59    4.00
   0  -6  -5   63.99    5.60
   0  -6   5   73.49   10.50
   0   6  -5   68.69    7.40
   0   6   5   65.29   11.30
  -1  -6  -5 3619.34   67.99
   1  -6   5 3390.36   69.59
   1   6   5 3477.95   65.59
  -1   6  -5 3405.66   68.49
   2  -6   5  913.71   30.00
  -2  -6  -5  856.61   30.30
   2   6   5  919.41   30.30
  -2   6  -5  881.41   29.80
  -3  -6  -5  113.99   11.70
   3  -6   5  128.39   11.10
   3   6   5   94.09   10.60
   4  -6   5   70.49   10.50
  -4  -6  -5   72.09   11.90
   4   6   5   82.89   10.20
   5  -6   5  395.96   21.50
  -5  -6  -5  377.56   25.40
  -6  -6  -5  886.61   42.80
   6  -6   5  927.31   35.70
   7  -6   5   16.30    5.90
  -7  -6  -5    0.60    4.90
   7   6   5    1.30    3.70
   8  -6   5   70.89   12.40
  -8  -6  -5   31.50   12.20
   8   6   5   68.59   14.10
  -9  -6  -5   41.10   11.10
   9  -6   5   45.30   10.40
   9   6   5   42.50   11.10
 -10  -6  -5   15.70    8.30
  10  -6   5   22.10    8.70
  10   6   5    8.60    5.90
  11  -6   5   25.80    9.80
 -11  -6  -5   21.40   11.60
  11   6   5   24.10   10.00
  11  -7  -5    6.00    5.20
  10  -7  -5   48.10    8.60
 -10  -7   5   33.80   13.60
  -9  -7   5   29.40    8.40
   9  -7  -5   22.70    6.80
  -8  -7   5   25.20    9.20
   8  -7  -5   46.90    9.70
  -7  -7   5    1.50    5.70
   7  -7  -5    9.70    4.20
   7  -7  -5    4.40    2.90
   6  -7  -5   54.29    5.60
  -6  -7   5   62.49   12.90
   6  -7  -5   86.79    8.30
   5  -7  -5   23.50    3.80
   5  -7  -5   27.00    4.30
  -5  -7   5   12.50    7.00
  -4  -7   5   22.30    7.60
   3  -7  -5   26.30    2.40
  -3  -7   5   24.30    9.40
   3  -7  -5   22.00    2.80
   2  -7  -5    6.00    1.30
  -2  -7   5    4.40    6.70
   2   7  -5   -1.20    3.50
  -2   7   5    4.10    1.00
  -1  -7   5  652.83   29.40
   1  -7  -5  602.04   19.20
  -1   7   5  638.34   14.30
   1   7  -5  628.54   24.20
   0  -7   5    3.60    5.40
   0  -7  -5    3.30    1.80
   0   7  -5    1.10    2.90
   0   7   5    3.10    3.40
  -1  -7  -5   -2.90    2.00
   1  -7   5    1.80    4.00
  -1   7  -5    0.00    2.60
   1   7   5    0.10    3.30
   2  -7   5   18.00    5.90
  -2  -7  -5   13.40    3.90
   2   7   5   13.80    5.50
  -3  -7  -5   19.50    5.90
   3  -7   5   11.90    5.10
   3   7   5   13.10    5.20
  -4  -7  -5    7.40    4.90
   4  -7   5   12.20    4.80
   4   7   5   20.20    7.60
   5  -7   5   -2.40    3.70
  -5  -7  -5    2.50    3.80
  -6  -7  -5    5.60    6.20
   6  -7   5    5.70    4.60
  -7  -7  -5   21.00    7.20
   7  -7   5   18.20    6.40
   8  -7   5   19.40    7.00
  -8  -7  -5   13.80    7.10
   8   7   5   25.60    8.80
  -9  -7  -5   18.50    9.40
   9  -7   5    9.70    6.10
   9   7   5   20.10    7.90
 -10  -7  -5   -9.20    4.50
  10  -7   5    4.10    4.60
  10   7   5   10.90    6.80
 -11  -8   5   65.79   15.40
  11  -8  -5   57.49   10.10
 -10  -8   5   -3.10    6.40
  10  -8  -5   -7.30    3.60
   9  -8  -5    0.90    4.10
  -9  -8   5   11.00    6.60
  -8  -8   5  120.79   20.10
   8  -8  -5   62.79   10.90
  -7  -8   5   74.99   15.00
   7  -8  -5   58.79    9.70
   7  -8  -5   53.89    6.50
   6  -8  -5    6.80    3.50
   6  -8  -5    8.60    3.10
  -6  -8   5    6.90    5.20
   5  -8  -5  176.18   10.70
  -5  -8   5  171.28   17.60
   5  -8  -5  160.08    8.60
   4  -8  -5    8.00    2.70
  -4  -8   5    3.80    6.10
   4  -8  -5    3.30    3.30
   3  -8  -5  324.77   11.10
   3  -8  -5  326.47   12.60
  -3  -8   5  335.37   23.70
  -3   8   5  329.87   10.00
   2  -8  -5   18.00    4.70
  -2  -8   5    9.30    7.80
  -2   8   5   19.00    2.60
  -1  -8   5    3.40    6.90
   1  -8  -5   -0.20    1.70
  -1   8   5    6.10    2.70
   0  -8   5   21.90    7.90
   0  -8  -5    8.60    3.00
   0   8   5    4.30    4.20
   1  -8   5 1095.29   36.60
  -1  -8  -5 1093.89   33.60
   1   8   5 1075.69   32.10
  -2  -8  -5  189.28   14.60
   2  -8   5  182.58   14.50
   2   8   5  199.98   14.80
  -3  -8  -5   18.70    6.20
   3  -8   5   18.20    6.30
   3   8   5   17.80    6.50
  -4  -8  -5   -1.00    3.80
   4  -8   5    0.60    3.50
  -5  -8  -5  916.51   41.90
   5  -8   5  920.71   35.70
   6  -8   5  549.85   28.30
  -6  -8  -5  589.34   35.60
  -7  -8  -5   45.80   11.70
   7  -8   5   44.40   10.00
   8  -8   5    2.90    5.30
  -8  -8  -5   -7.20    4.00
   9  -8   5   28.50    8.40
  -9  -8  -5   46.20   13.60
   9   8   5   53.39   13.50
 -10  -8  -5   -1.90    7.10
  10  -8   5    4.80    4.50
  10   8   5    5.80    5.70
 -11  -9   5   -4.60    7.90
  11  -9  -5    8.80    5.90
  10  -9  -5   15.60    5.70
 -10  -9   5   11.50    8.20
   9  -9  -5   73.99    9.30
  -9  -9   5   67.39   17.10
   8  -9  -5  183.18   16.30
   8  -9  -5  164.68   12.60
  -8  -9   5  174.38   21.70
   7  -9  -5    3.70    4.20
   7  -9  -5   -0.70    2.60
  -7  -9   5   -1.60    5.40
   6  -9  -5  172.88   10.40
   6  -9  -5  196.48   13.40
  -6  -9   5  184.08   19.30
   5  -9  -5   30.90    5.20
  -5  -9   5   27.30    9.50
   5  -9  -5   28.90    5.50
   4  -9  -5  224.38   11.40
   4  -9  -5  213.78   11.00
  -4  -9   5  226.28   21.80
  -3  -9   5    1.30    6.30
   3  -9  -5    0.50    2.80
  -2  -9   5  212.18   20.10
   2  -9  -5  191.48    9.90
  -2   9   5  191.88    8.00
   1  -9  -5   41.00    6.00
  -1  -9   5   45.30   11.20
  -1   9   5   43.30    4.90
   0  -9  -5   67.79    7.40
   0  -9   5   55.09   11.70
   0   9   5   74.89    8.60
  -1  -9  -5  319.77   18.00
   1  -9   5  318.57   20.70
   1   9   5  350.86   18.30
  -2  -9  -5  473.25   24.00
   2  -9   5  452.75   24.10
   2   9   5  444.96   23.10
  -3  -9  -5    3.50    3.50
   3  -9   5   -0.80    4.10
   3   9   5   -3.40    4.30
   4  -9   5  185.48   15.80
  -4  -9  -5  193.48   17.90
   5  -9   5   75.79   12.10
  -5  -9  -5   73.09   14.00
  -6  -9  -5   29.30    9.60
  -7  -9  -5    8.60    6.30
   7  -9   5   -1.40    4.20
  -8  -9  -5   29.60   11.00
   8  -9   5   22.30    7.60
  -9  -9  -5   -7.20    6.30
   9  -9   5   -5.00    4.00
   9   9   5   -3.00    5.80
 -10  -9  -5   14.70   10.10
  10  -9   5   17.10    7.30
  10   9   5   11.10    7.80
 -10 -10   5   -0.70    7.00
  10 -10  -5   -4.60    4.40
   9 -10  -5    7.60    4.90
  -9 -10   5    3.90    9.20
   8 -10  -5    4.30    6.00
  -8 -10   5   -1.60    6.70
   8 -10  -5   13.60    4.40
   7 -10  -5   14.80    5.90
  -7 -10   5   15.30    7.70
   7 -10  -5   16.80    5.30
  -6 -10   5    3.10    4.90
   6 -10  -5    2.60    4.20
   6 -10  -5   -1.40    3.00
   5 -10  -5    5.80    3.60
  -5 -10   5   17.60    8.10
   5 -10  -5   15.00    4.70
   4 -10  -5   58.39    6.00
  -4 -10   5   47.30   12.70
   4 -10  -5   39.80    6.70
  -4  10   5   50.09    5.20
  -3 -10   5  371.96   27.20
   3 -10  -5  392.96   15.70
  -3  10   5  390.86   13.40
   2 -10  -5  458.35   17.50
  -2 -10   5  480.65   30.00
  -2  10   5  493.45   14.90
  -1 -10   5    5.00    8.90
   1 -10  -5   27.80    5.10
  -1  10   5   20.70    4.10
   0 -10   5   25.70    9.70
   0 -10  -5   21.50    5.30
   0  10   5   36.30    6.50
   1 -10   5   93.19   14.50
  -1 -10  -5  117.89   11.30
   1  10   5  104.59   12.10
  -2 -10  -5   17.10    5.40
   2 -10   5   13.70    6.80
   2  10   5   38.70    9.80
   3 -10   5   10.10    6.20
  -3 -10  -5   29.50    8.00
   4 -10   5    1.90    4.40
  -4 -10  -5   -4.70    3.00
  -5 -10  -5   26.50    8.00
   5 -10   5   27.00    7.50
   6 -10   5   54.69   11.00
  -6 -10  -5   57.39   13.60
   7 -10   5    0.70    4.40
  -7 -10  -5   13.10    8.00
   8 -10   5   -4.50    3.80
  -8 -10  -5    2.60    6.40
   9 -10   5   40.40   10.10
  -9 -10  -5   15.30    9.80
 -10 -10  -5   -5.70    9.30
  10 -10   5   20.10    7.10
  10  10   5   -5.90    7.30
 -10 -11   5   -0.60    7.20
  10 -11  -5   14.00    5.50
  -9 -11   5   -9.00    5.30
   9 -11  -5    5.70    4.80
  -8 -11   5   -8.60    5.50
   8 -11  -5   -0.70    4.20
  -7 -11   5   49.90   13.40
   7 -11  -5   70.19    8.60
  -6 -11   5  343.97   28.20
   6 -11  -5  341.57   18.40
   6 -11  -5  315.67   16.00
   5 -11  -5   11.20    5.10
  -5 -11   5   11.10    7.50
   5 -11  -5   21.90    5.00
  -5  11   5   16.60    4.20
   4 -11  -5   11.10    4.80
   4 -11  -5    9.20    3.90
  -4 -11   5   11.90    8.60
  -4  11   5   22.60    4.10
  -3 -11   5    7.30    8.40
   3 -11  -5   -0.70    3.10
  -3  11   5    0.00    2.10
   2 -11  -5   27.70    5.80
  -2 -11   5   40.50   13.10
  -2  11   5   46.70    5.10
   1 -11  -5  129.69   10.50
  -1 -11   5  143.99   20.60
  -1  11   5  149.59    9.30
   0 -11   5  540.05   31.40
   0 -11  -5  448.46   21.70
   0  11   5  563.44   20.80
  -1 -11  -5  262.57   17.80
   1 -11   5  287.37   22.00
   2 -11   5   12.80    8.40
  -2 -11  -5   13.30    5.70
   2  11   5   22.60    8.60
   3 -11   5   13.60    7.50
  -3 -11  -5    6.40    4.60
   4 -11   5  175.68   16.80
  -4 -11  -5  197.88   19.00
  -5 -11  -5  279.37   24.20
   5 -11   5  272.67   20.70
  -6 -11  -5   -3.10    5.70
   6 -11   5   -4.50    3.40
   7 -11   5   12.60    7.00
  -7 -11  -5   18.30    9.30
   8 -11   5   13.60    7.40
  -8 -11  -5   16.70    8.20
  -9 -11  -5   23.60   10.50
   9 -11   5   14.00    8.10
  -9 -12   5    0.40    5.50
   9 -12  -5    8.40    5.60
  -8 -12   5   11.20    5.10
   8 -12  -5   10.10    5.50
  -7 -12   5   24.10   10.70
   7 -12  -5   33.90    7.80
   7 -12  -5   51.79    8.20
   6 -12  -5    2.70    5.10
  -6 -12   5   -1.40    5.10
   6 -12  -5   11.20    5.20
  -5 -12   5   -2.40    5.90
   5 -12  -5    0.80    3.40
   5 -12  -5    1.50    4.40
  -5  12   5    1.10    3.40
   4 -12  -5   87.09    9.50
  -4 -12   5   96.09   18.10
  -4  12   5   74.69    7.30
   3 -12  -5   46.00    7.50
  -3 -12   5   51.89   13.60
  -3  12   5   53.19    6.10
  -2 -12   5   17.10   10.00
   2 -12  -5   13.90    4.70
  -2  12   5   17.00    3.90
   1 -12  -5   38.10    6.90
  -1 -12   5   40.00   13.30
  -1  12   5   38.90    5.80
   0 -12  -5  257.77   16.80
   0 -12   5  330.57   25.50
   0  12   5  326.17   15.90
   1 -12   5   23.00    9.60
  -1 -12  -5   10.50    5.10
   1  12   5   31.20    7.90
   2 -12   5   21.30    9.80
  -2 -12  -5   21.60    7.10
  -3 -12  -5   91.69   14.80
   3 -12   5  103.49   16.00
  -4 -12  -5  297.87   24.30
   4 -12   5  292.57   21.70
  -5 -12  -5   22.20    9.30
   5 -12   5   16.50    7.50
   6 -12   5   10.40    7.00
  -6 -12  -5   16.60    7.60
  -7 -12  -5   -7.00    6.00
   7 -12   5    3.10    4.90
  -8 -12  -5   38.40   13.60
   8 -12   5   60.69   12.90
  -9 -12  -5  -10.90    8.40
   9 -12   5    2.10    5.90
  -9 -13   5   23.90   12.00
  -8 -13   5   31.10   11.30
   8 -13  -5   19.00    6.70
  -7 -13   5   -1.10    5.00
   7 -13  -5    3.90    5.40
  -6 -13   5  215.28   23.60
   6 -13  -5  195.98   14.90
   5 -13  -5   67.79   10.40
   5 -13  -5   60.39    8.90
  -5 -13   5   67.19   15.90
  -5  13   5   74.19    8.50
   4 -13  -5    7.70    5.50
  -4 -13   5   -9.10    4.70
  -4  13   5    3.90    3.50
   3 -13  -5   85.89    9.90
  -3 -13   5  106.09   19.70
  -3  13   5  109.09    8.40
   2 -13  -5  155.28   12.70
  -2 -13   5  215.08   23.00
  -2  13   5  201.08   11.40
   1 -13  -5  451.35   22.70
  -1 -13   5  457.55   31.80
  -1  13   5  484.15   19.10
   0 -13   5   91.79   17.60
   0 -13  -5   83.39   12.10
   0  13   5   77.99    8.60
  -1 -13  -5  197.88   16.60
   1 -13   5  206.88   21.50
   1  13   5  210.08   15.80
   2 -13   5  145.19   23.70
  -2 -13  -5  193.48   17.50
  -3 -13  -5   44.70   10.50
   3 -13   5   49.10   12.20
   4 -13   5   19.50    8.10
  -4 -13  -5    8.70    6.80
  -5 -13  -5  120.49   19.80
   5 -13   5  158.78   17.00
  -6 -13  -5    5.40    4.80
   6 -13   5   -3.70    5.10
   7 -13   5   14.10    8.50
  -7 -13  -5   24.70   10.00
   8 -13   5   15.30    8.50
  -8 -13  -5    2.70    7.10
   8 -14  -5   -0.30    6.00
  -8 -14   5    7.80    8.10
   7 -14  -5   24.50    7.60
  -7 -14   5   -0.70    6.30
  -6 -14   5    1.30    4.50
  -6  14   5   -5.80    5.10
   5 -14  -5  342.57   20.10
  -5 -14   5  323.57   30.50
  -5  14   5  350.06   19.90
  -4 -14   5    2.60    7.20
   4 -14  -5   -0.50    4.80
  -4  14   5   10.00    4.50
   3 -14  -5   -2.90    4.50
  -3 -14   5    7.10    7.20
  -3  14   5   -0.50    3.00
  -2 -14   5   39.80   12.70
   2 -14  -5   45.60    8.40
  -2  14   5   37.40    7.00
   1 -14  -5   56.59    9.70
  -1 -14   5   64.99   16.90
  -1  14   5   59.09    7.60
   0 -14  -5    5.00    4.60
   0 -14   5   11.50   10.40
   0  14   5    9.20    4.70
   1 -14   5   53.19   13.90
  -1 -14  -5   36.30    9.20
   2 -14   5   90.59   17.00
  -2 -14  -5   84.89   14.50
   3 -14   5   68.69   14.10
  -3 -14  -5   96.99   15.60
  -4 -14  -5   16.60    7.00
   4 -14   5   18.70    9.40
   5 -14   5    7.60    6.80
  -5 -14  -5   14.80    7.90
   6 -14   5   49.80   11.40
  -6 -14  -5   63.49   15.20
  -7 -14  -5   -7.40    5.10
   7 -14   5   14.70    8.40
  -8 -14  -5   36.90   14.80
   8 -14   5   -0.90    7.90
  -8 -15   5   -8.20    6.10
   7 -15  -5   17.40    7.90
  -6 -15   5   -0.60    4.40
   6 -15  -5   -1.50    6.30
  -5 -15   5   62.49   16.20
  -5  15   5   63.79    9.40
  -4 -15   5   40.20   13.00
   4 -15  -5   61.29   10.90
  -4  15   5   44.50    8.10
  -3 -15   5   21.40   10.50
   3 -15  -5   -0.20    6.50
  -3  15   5   11.60    4.70
  -2 -15   5   11.20    9.90
   2 -15  -5   21.20    6.80
  -2  15   5   12.80    4.80
   1 -15  -5  169.98   15.80
  -1 -15   5  211.08   24.70
  -1  15   5  172.18   15.30
   0 -15   5   27.00   12.80
   0 -15  -5   54.19    9.60
   1 -15   5   12.90   10.50
  -1 -15  -5   10.60    5.70
  -2 -15  -5   58.19   12.20
   2 -15   5   61.19   15.60
  -3 -15  -5    5.50    6.10
   3 -15   5   -9.60    5.80
  -4 -15  -5    3.50   11.50
   4 -15   5   11.20    7.60
   5 -15   5   -0.90    6.10
  -5 -15  -5   21.30    7.20
   6 -15   5   12.00    8.20
  -7 -15  -5   25.60   11.80
   7 -15   5   47.50   12.30
  -7 -16   5   -1.30    8.30
   6 -16  -5   13.00    7.60
  -5 -16   5    2.30    8.20
   5 -16  -5   17.40    8.00
  -4 -16   5   -4.50    8.20
   4 -16  -5   10.80    7.00
  -3 -16   5   -7.90    7.10
   3 -16  -5    0.30    5.60
  -2 -16   5    8.80    8.90
   2 -16  -5    9.60    6.60
   1 -16  -5   89.09   13.80
  -1 -16   5   72.99   17.60
   0 -16  -5   37.60    9.30
   0 -16   5    5.50   10.40
   1 -16   5   11.60   10.00
  -1 -16  -5   33.00    8.30
   2 -16   5   17.40   11.10
  -2 -16  -5    6.10    7.10
  -3 -16  -5   38.60   10.70
   3 -16   5   44.70   14.70
  -4 -16  -5   22.50    7.80
   4 -16   5   18.70    9.40
  -5 -16  -5   14.40   10.40
   5 -16   5   19.00    9.80
  -6 -16  -5  157.28   23.90
   6 -16   5  118.99   24.60
  -6 -17   5   60.19   15.40
  -5 -17   5   -1.40    5.00
   5 -17  -5   -3.10    7.10
  -4 -17   5   12.30   10.60
   4 -17  -5   13.40    7.10
  -3 -17   5    7.80   10.30
   3 -17  -5   19.40    8.10
   2 -17  -5  -10.00    4.90
  -2 -17   5   -5.10    7.50
  -1 -17   5   56.39   17.40
   1 -17  -5   62.69   11.70
   0 -17  -5   48.90   10.70
   0 -17   5   25.00   13.10
  -1 -17  -5    6.00    5.60
   1 -17   5   14.40   10.70
  -2 -17  -5   -4.60    6.30
   2 -17   5   -8.90    7.60
  -3 -17  -5    6.00    7.20
   3 -17   5    7.30   10.10
   4 -17   5   16.40   10.80
  -4 -17  -5   -0.90    6.70
  -5 -17  -5   13.50    9.40
   5 -17   5   12.00   11.20
   4 -18  -5   29.40    9.70
  -4 -18   5   27.40   13.50
  -3 -18   5   22.00   18.90
   3 -18  -5   30.30    8.10
  -2 -18   5   51.99   15.10
   2 -18  -5   60.99   11.80
   1 -18  -5    3.30    6.80
  -1 -18   5   10.80   11.00
   0 -18  -5   60.59   12.80
   0 -18   5   60.59   17.20
   1 -18   5   30.70   12.60
  -1 -18  -5   13.00    8.20
   2 -18   5   -3.80    8.50
  -2 -18  -5   13.70    8.10
  -3 -18  -5   -4.30    8.40
   4 -18   5  -10.60    7.70
  -4 -18  -5    6.20    6.60
   2 -19  -5    5.50    7.10
  -2 -19   5    4.00   11.10
  -1 -19   5   35.00   16.00
   1 -19  -5   44.70   10.10
   0 -19   5    1.60   12.40
   0 -19  -5    6.70    7.50
  -1 -19  -5  -15.50    8.30
   1 -19   5   -0.50    9.80
  -2 -19  -5   25.30   11.00
   2 -19   5   33.50   15.10
 -12   0   6  131.59   20.90
  12   0  -6  121.39   18.50
 -11   0   6  128.69   20.60
  11   0  -6  132.09   19.10
 -10   0   6   10.40    7.00
  10   0  -6   16.20    6.70
  -8   0   6  225.88   18.30
   7   0  -6  103.29   13.40
  -7   0   6   84.99   10.80
   6   0  -6  673.93   28.00
  -6   0   6  704.13   29.00
  -5   0   6  266.77   15.50
   5   0  -6  242.68   15.40
   4   0  -6  550.54   19.70
  -4   0   6  538.45   20.70
   3   0  -6  211.78   10.00
  -3   0   6  209.88   11.40
   2   0  -6   26.30    3.80
  -2   0   6   27.50    5.30
   1   0  -6 1380.66   28.70
  -1   0   6 1392.56   30.00
   0   0   6 5400.76   85.39
   0   0  -6 5298.67   86.19
   1   0   6   77.69    6.40
  -1   0  -6   69.09    6.70
  -2   0  -6  936.91   29.10
   2   0   6  946.81   32.50
   2   0   6  980.50   27.80
  -3   0  -6  450.75   21.30
   3   0   6  459.55   19.60
   3   0   6  454.15   23.70
   4   0   6  908.81   31.00
   4   0   6  870.81   36.60
   5   0   6   76.09    9.80
   6   0   6 1699.03   51.39
   7   0   6  620.84   31.10
   8   0   6   20.00    7.50
   9   0   6   84.99   15.40
  10   0   6  100.59   17.40
  11   0   6   83.59   15.90
  12  -1  -6    7.30    8.70
 -12  -1   6    4.90    8.20
  12   1  -6   26.50    8.30
 -12   1   6   11.00    8.60
 -11  -1   6   12.70    8.40
  11  -1  -6   -7.70    5.20
  11   1  -6   -0.60    6.50
 -10  -1   6   19.70    8.30
  10  -1  -6   16.10    6.50
 -10   1   6    7.70    6.80
   9  -1  -6    8.40    5.40
  -9  -1   6   32.10    9.10
  -9   1   6   14.50    6.90
  -8   1   6    2.60    5.00
  -7  -1   6    0.90    3.00
   7  -1  -6    1.30    4.30
   7   1  -6    1.30    6.50
  -7   1   6    6.70    3.80
  -6  -1   6   85.59   10.70
   6  -1  -6  107.89   11.40
  -6   1   6   95.69    9.80
   6   1  -6  124.29   18.50
  -5  -1   6  577.34   24.90
   5  -1  -6  597.94   22.30
  -5   1   6  605.54   23.10
   5   1  -6  586.14   24.40
   4  -1  -6    7.70    4.10
  -4  -1   6   20.20    5.00
   4   1  -6   16.80    5.90
  -4   1   6   14.50    3.60
  -3  -1   6  327.97   15.60
  -3   1   6  313.67   12.50
   3   1  -6  298.37   13.20
   2  -1  -6  111.69    5.60
  -2  -1   6  118.79    9.80
  -2   1   6  114.49    7.40
   2   1  -6  114.69    7.30
  -1  -1   6  469.65   16.90
   1   1  -6  453.25   14.90
  -1   1   6  457.95   13.70
   0  -1  -6   21.30    3.80
   0  -1   6   18.70    4.10
   0   1   6   22.70    3.70
   0   1  -6   18.40    3.80
  -1  -1  -6   50.19    5.50
   1  -1   6   46.40    5.60
  -1   1  -6   45.80    5.30
   1   1   6   58.69    6.50
   1   1   6   43.50    4.70
  -2  -1  -6  474.35   19.90
   2  -1   6  481.35   22.90
   2  -1   6  476.25   18.70
  -2   1  -6  467.45   19.80
   2   1   6  503.35   18.60
   2   1   6  487.95   22.10
   3  -1   6  109.29    9.40
   3  -1   6  104.99   11.40
  -3   1  -6  104.89    9.90
   3   1   6   91.29   18.80
   3   1   6  106.49    9.20
   4  -1   6  130.99   11.20
   4   1   6  112.39   10.40
   4   1   6  128.59   13.20
   5  -1   6   20.80    6.00
   5   1   6   11.80    4.50
   6  -1   6  323.17   20.50
   6   1   6  271.17   19.70
   7  -1   6   34.00    8.50
   7   1   6   32.60    8.30
   8  -1   6   13.60    6.30
   8   1   6   12.90    6.70
   9  -1   6    5.30    4.80
   9   1   6   13.30    6.00
  10  -1   6   11.70    6.00
  10   1   6    9.60    6.30
  11  -1   6    5.80    5.70
  11   1   6   -5.30    5.20
 -12  -2   6   41.20   11.30
  12  -2  -6   25.60    9.70
 -12   2   6   40.00   11.40
  11  -2  -6   26.70    8.60
 -11  -2   6   28.20   10.80
 -11   2   6   30.10   10.20
 -10  -2   6   17.10    9.20
  10  -2  -6   12.10    5.90
 -10   2   6   20.80    8.90
   9  -2  -6   20.20    6.90
  -9  -2   6   23.80    8.10
  -9   2   6    9.80    6.70
   8  -2  -6  638.24   30.00
   8  -2  -6  643.64   28.60
  -8  -2   6  609.74   33.00
  -8   2   6  636.74   30.30
  -7  -2   6  459.25   26.90
   7  -2  -6  355.96   19.10
   7  -2  -6  414.06   21.80
  -7   2   6  409.76   21.90
  -6  -2   6  216.58   17.00
   6  -2  -6  238.18   15.20
  -6   2   6  228.88   14.70
   6   2  -6  228.68   18.50
  -5  -2   6  130.89   12.10
   5  -2  -6  133.09   10.30
  -5   2   6  136.79    9.60
   5   2  -6  137.79   14.00
  -4  -2   6  566.44   23.90
   4  -2  -6  517.95   20.80
   4   2  -6  523.35   21.70
  -4   2   6  527.65   17.30
   3  -2  -6  495.95   12.00
  -3  -2   6  524.45   21.60
  -3   2   6  496.75   14.10
   3   2  -6  519.55   19.00
   2  -2  -6    5.90    1.30
  -2  -2   6    4.60    4.60
  -2   2   6    6.20    1.90
   2   2  -6    5.50    3.00
  -1  -2   6  985.80   27.60
   1  -2  -6  984.80   20.50
  -1   2   6  978.20   20.00
  -1   2   6 1005.20   22.50
   1   2  -6  986.80   25.50
   0  -2  -6  218.88    9.80
   0  -2   6  216.08   11.70
   0   2   6  207.48   10.60
   0   2  -6  207.18   11.00
   0   2   6  207.38    8.50
   1  -2   6  348.17   15.20
   1   2   6  342.27   13.20
   1   2   6  325.77   15.70
  -1   2  -6  330.57   15.20
   2  -2   6   49.70    6.00
   2   2   6   49.50    7.80
  -2   2  -6   52.19    6.50
   2   2   6   33.30    5.50
   3  -2   6  410.76   20.10
   3  -2   6  361.66   21.70
  -3   2  -6  365.36   19.00
   3   2   6  391.76   18.20
   3   2   6  379.76   21.40
   4  -2   6   40.30    7.40
   4   2   6   36.40    7.10
   4   2   6   41.80    8.20
   5  -2   6   56.29    9.50
   5   2   6   62.99   10.10
   6  -2   6  679.73   30.30
   6   2   6  664.43   31.00
   7  -2   6   -1.80    2.90
   7   2   6   -3.00    2.40
   8  -2   6  210.78   18.90
   8   2   6  217.68   19.70
   9  -2   6   80.29   17.20
  10  -2   6   -3.10    3.70
  10   2   6   -1.80    4.60
  11  -2   6   16.70    8.70
  11   2   6   -3.80    5.50
  12  -3  -6   38.70   10.20
 -12  -3   6   53.19   13.60
 -11  -3   6   20.50    9.30
  11  -3  -6   30.50    8.50
 -10  -3   6   11.00    8.10
  10  -3  -6    7.10    5.40
 -10   3   6    7.80    7.10
   9  -3  -6  221.98   17.10
  -9  -3   6  210.38   20.60
  -9   3   6  233.08   18.80
   8  -3  -6   34.40   10.00
  -8  -3   6   28.00    8.40
   8  -3  -6   11.40    7.00
  -8   3   6   26.60    8.90
  -7  -3   6  265.17   20.70
   7  -3  -6  247.98   16.70
   7  -3  -6  215.88   13.90
  -7   3   6  267.27   16.60
   6  -3  -6    1.20    2.60
  -6  -3   6    9.60    4.70
   6  -3  -6    5.10    4.50
   6   3  -6    6.60    6.50
  -6   3   6   11.90    3.80
  -5  -3   6  752.02   31.10
   5  -3  -6  747.63   21.10
   5  -3  -6  741.33   22.10
   5   3  -6  713.23   29.50
  -5   3   6  727.93   22.50
   4  -3  -6 1514.95   28.70
  -4  -3   6 1470.05   43.50
   4  -3  -6 1467.55   35.40
  -4   3   6 1501.35   30.00
   4   3  -6 1531.05   41.10
  -3  -3   6   10.50    5.20
   3   3  -6   14.40    5.20
  -2  -3   6  141.19   12.70
   2   3  -6  163.18   10.20
  -1  -3   6 2832.52   57.79
  -1   3   6 2829.32   45.10
   1   3  -6 2821.42   54.49
  -1   3   6 2788.52   42.70
   0  -3   6    3.10    3.20
   0   3  -6    2.80    2.30
   0   3   6    0.10    1.20
   1  -3   6  822.82   25.80
   1   3   6  852.81   26.20
  -1   3  -6  837.92   26.30
   1   3   6  828.02   22.10
   2  -3   6  347.77   16.80
   2   3   6  336.07   17.80
   2   3   6  329.17   15.10
  -2   3  -6  356.76   17.40
  -3  -3  -6  409.66   22.10
   3  -3   6  448.16   20.00
  -3   3  -6  382.76   20.20
   3   3   6  431.06   19.50
   3   3   6  432.96   22.70
  -4  -3  -6  689.03   31.70
   4  -3   6  702.13   27.40
   4   3   6  651.23   30.70
   4   3   6  738.63   28.30
   5  -3   6  161.28   13.80
  -5  -3  -6  164.78   16.00
   5   3   6  160.98   14.30
  -6  -3  -6  273.27   23.00
   6  -3   6  251.87   18.00
   6   3   6  251.67   19.10
  -7  -3  -6  413.36   30.50
   7  -3   6  404.76   24.60
   7   3   6  408.46   25.80
   8  -3   6   38.10    9.60
  -8  -3  -6   20.00    9.40
   8   3   6   38.70    9.00
  -9  -3  -6   39.20   11.60
   9  -3   6   30.90    9.40
   9   3   6   52.89   11.20
  10  -3   6   19.00    8.00
  10   3   6    9.60    7.90
  11  -3   6   -9.80    3.80
  11  -4  -6   10.80    5.60
 -11  -4   6    5.50    7.30
  10  -4  -6   -1.50    5.00
 -10  -4   6   -5.20    5.80
  -9  -4   6   20.00    7.80
   9  -4  -6   16.40    5.60
   8  -4  -6    2.60    5.20
   8  -4  -6    6.60    3.60
  -8  -4   6   -1.80    3.20
   7  -4  -6   87.99    8.40
   7  -4  -6   97.79   11.00
  -7  -4   6  104.49   15.90
   6  -4  -6   32.30    5.30
  -6  -4   6   36.90    9.00
   6  -4  -6   36.40    6.60
   5  -4  -6 1527.65   35.80
   5  -4  -6 1506.95   30.20
  -5  -4   6 1438.36   47.20
   5   4  -6 1458.65   45.40
   4  -4  -6   19.70    1.80
  -4  -4   6   16.10    6.50
   4  -4  -6   18.70    2.80
   4   4  -6   16.60    6.40
  -3  -4   6  433.86   22.80
   3   4  -6  390.66   18.60
  -2  -4   6  354.06   19.70
   2   4  -6  334.27   15.80
  -1  -4   6   46.50    8.40
   1   4  -6   34.10    5.80
   0  -4   6  346.77   17.00
   0   4  -6  312.37   15.00
   0   4   6  296.57   11.90
   0   4   6  322.87   10.30
   1  -4   6  112.89   10.10
   1   4   6  115.09    7.60
  -1   4  -6  114.69    9.90
   1   4   6   87.19    8.10
  -2  -4  -6   54.59    7.00
   2  -4   6   59.49    9.10
   2   4   6   51.79    8.50
  -2   4  -6   53.19    8.10
   2   4   6   61.19    6.60
   3  -4   6 1494.05   41.20
  -3  -4  -6 1538.15   46.20
   3   4   6 1477.15   45.30
   3   4   6 1489.65   40.50
   4  -4   6  243.08   16.30
  -4  -4  -6  219.48   17.50
   4   4   6  230.38   15.60
   4   4   6  214.88   17.10
  -5  -4  -6  145.59   15.20
   5  -4   6  136.59   12.80
   5   4   6  138.19   13.00
  -6  -4  -6    5.80    5.70
   6  -4   6    7.90    4.50
   6   4   6    7.00    4.80
  -7  -4  -6   17.30    7.80
   7  -4   6   28.30    8.00
   7   4   6   18.10    7.10
  -8  -4  -6   22.60   10.70
   8  -4   6   44.90    9.70
   8   4   6   23.10    8.60
  -9  -4  -6   21.00    8.10
   9  -4   6    0.20    4.00
   9   4   6    0.00    4.50
 -10  -4  -6   32.70   12.10
  10  -4   6    2.30    6.40
  10   4   6   22.20   10.20
  11  -4   6   52.49   13.00
  11   4   6   51.69   13.40
 -11  -5   6   10.80    7.40
  11  -5  -6    5.30    6.50
 -10  -5   6   10.00    7.00
  10  -5  -6   36.20    7.70
  -9  -5   6   61.49   14.00
   9  -5  -6   47.20    8.60
   8  -5  -6   24.30    6.80
   8  -5  -6   15.30    4.50
  -8  -5   6   31.50    9.70
   7  -5  -6   15.40    5.30
  -7  -5   6   19.50    7.40
   7  -5  -6   13.50    3.70
  -6  -5   6  260.47   21.00
   6  -5  -6  239.38   11.10
   6  -5  -6  279.97   13.80
   5  -5  -6  329.47   12.20
   5  -5  -6  334.77   10.40
  -5  -5   6  370.96   23.60
  -4  -5   6   62.69   11.90
   4   5  -6   45.90    9.40
  -3  -5   6   36.30    9.70
   3   5  -6   23.50    7.00
  -2  -5   6  792.62   31.00
   2   5  -6  744.53   25.80
  -1  -5   6   81.99   11.50
   1   5  -6   75.09    7.80
   0  -5   6   15.40    5.80
   0   5  -6   15.90    4.30
   0   5   6   13.00    2.50
   0   5   6   18.00    3.40
  -1  -5  -6  300.27   14.70
   1  -5   6  303.87   17.00
   1   5   6  325.37   15.00
  -1   5  -6  290.57   15.70
   1   5   6  292.67   12.80
  -2  -5  -6  757.22   28.20
   2  -5   6  768.12   27.70
   2   5   6  803.02   28.40
   2   5   6  791.22   25.30
  -2   5  -6  792.42   28.50
   3  -5   6    1.50    3.30
  -3  -5  -6    2.10    3.30
   3   5   6    4.20    5.10
   3   5   6    0.00    2.10
  -4  -5  -6   22.80    6.70
   4  -5   6   35.60    7.80
   4   5   6   28.30    6.50
   4   5   6   23.70    7.00
   5  -5   6  370.56   21.30
  -5  -5  -6  399.06   26.10
   5   5   6  351.36   21.30
   6  -5   6  174.08   15.70
  -6  -5  -6  164.58   18.10
   6   5   6  174.08   16.20
  -7  -5  -6   29.80    9.90
   7  -5   6   24.70    9.50
   7   5   6   21.50    7.20
   8  -5   6    1.20    4.60
  -8  -5  -6    5.10    4.70
   8   5   6    1.60    4.90
   9  -5   6   82.09   14.00
  -9  -5  -6   54.69   15.40
   9   5   6   73.59   14.40
 -10  -5  -6  101.39   20.30
  10  -5   6   99.89   16.40
  10   5   6   83.49   15.20
  11  -6  -6   70.79   11.30
 -11  -6   6   34.70   12.40
  10  -6  -6    8.50    3.80
 -10  -6   6  -10.50    5.80
  -9  -6   6  112.29   19.00
   9  -6  -6   98.39   10.10
   8  -6  -6  133.29   10.70
  -8  -6   6  139.39   17.40
   7  -6  -6   44.30    5.70
   7  -6  -6   43.90    7.40
  -7  -6   6   39.00   10.50
   6  -6  -6   36.10    5.60
  -6  -6   6   33.60    8.80
   6  -6  -6   34.90    4.30
   5  -6  -6  165.38    7.80
  -5  -6   6  137.49   15.20
  -4  -6   6  334.67   23.10
  -3  -6   6  120.69   14.80
   3   6  -6  134.59   12.30
  -2  -6   6   89.59   14.00
   2   6  -6   80.79    9.50
  -1  -6   6    0.80    9.50
   1   6  -6    3.60    3.30
   0  -6  -6    7.70    2.40
   0  -6   6    8.80    5.60
   0   6  -6    7.20    4.00
   0   6   6    9.00    2.30
  -1  -6  -6    6.30    2.80
   1  -6   6    1.70    4.20
  -1   6  -6    4.70    3.00
   1   6   6    4.70    3.20
   1   6   6    2.90    2.20
   2  -6   6    5.60    4.40
  -2  -6  -6    6.30    3.60
   2   6   6    7.90    3.20
   2   6   6   12.90    4.40
   3  -6   6  475.65   22.50
  -3  -6  -6  440.66   23.80
   3   6   6  450.05   23.20
   3   6   6  478.35   22.00
   4  -6   6    1.40    3.70
  -4  -6  -6    9.30    5.20
   4   6   6    5.60    3.30
   5  -6   6    0.70    3.50
  -5  -6  -6    7.70    6.20
   5   6   6    8.70    4.90
  -6  -6  -6  175.88   19.00
   6  -6   6  162.58   15.10
   6   6   6  154.58   15.60
  -7  -6  -6  178.18   19.60
   7  -6   6  156.48   15.60
   7   6   6  182.38   18.00
   8  -6   6   22.00    7.30
  -8  -6  -6   29.20    9.90
   8   6   6   44.70   11.70
   9  -6   6   15.10    6.90
  -9  -6  -6    9.00    6.60
   9   6   6   15.30    7.40
 -10  -6  -6    6.80    8.00
  10  -6   6    5.40    6.70
  10   6   6    9.10    6.60
 -11  -7   6   37.00   11.20
  11  -7  -6   16.10    6.80
  10  -7  -6   14.10    5.10
 -10  -7   6   11.70    7.20
   9  -7  -6   43.90    8.80
  -9  -7   6   71.39   15.70
   9  -7  -6   25.20    6.30
   8  -7  -6  184.08   14.40
  -8  -7   6  210.38   23.10
   8  -7  -6  195.48   12.30
  -7  -7   6   14.80    8.00
   7  -7  -6   31.60    6.00
   7  -7  -6   32.00    5.00
   6  -7  -6 1201.28   27.30
   6  -7  -6 1406.26   33.00
  -6  -7   6 1356.76   52.59
  -5  -7   6    7.50    6.60
   5  -7  -6    1.10    2.00
   5  -7  -6    6.20    2.50
  -4  -7   6  141.49   15.80
  -3  -7   6   18.00    8.90
  -2  -7   6   51.09   11.70
   1  -7  -6   28.90    2.70
  -1  -7   6   19.20    8.60
  -1   7   6   25.50    2.40
  -1   7   6   28.60    2.20
   0  -7   6  155.38   14.50
   0  -7  -6  155.08    9.20
   0   7   6  151.68    9.50
  -1  -7  -6  944.91   29.60
   1  -7   6  935.91   33.30
   1   7   6  900.91   28.00
  -2  -7  -6 1110.19   36.40
   2  -7   6 1081.89   36.50
   2   7   6 1082.09   34.80
  -3  -7  -6   -1.00    2.90
   3  -7   6    3.40    4.20
   3   7   6   -6.20    3.30
   4  -7   6  230.88   16.70
  -4  -7  -6  240.58   19.30
  -5  -7  -6  242.58   20.90
   5  -7   6  217.28   17.00
   5   7   6  223.18   18.10
  -6  -7  -6   54.09   12.60
   6  -7   6   51.99   10.10
   6   7   6   57.79   10.90
  -7  -7  -6   -2.40    4.40
   7  -7   6   -7.60    2.70
   7   7   6    3.20    4.70
  -8  -7  -6   53.19   13.90
   8  -7   6   51.09   10.70
   8   7   6   38.20   11.00
  -9  -7  -6   42.10   13.40
   9  -7   6   36.20    9.60
   9   7   6   27.70    9.10
 -10  -7  -6   62.39   20.70
  10  -7   6   51.49   11.70
  10   7   6   55.99   16.80
  11  -8  -6   26.00    7.00
 -11  -8   6   29.20   13.20
  10  -8  -6   -0.50    4.10
 -10  -8   6   12.50    7.60
   9  -8  -6   -1.30    3.20
  -9  -8   6   10.60    7.30
   8  -8  -6    4.60    3.20
  -8  -8   6   -2.90    4.10
   8  -8  -6    8.60    4.70
   7  -8  -6  303.77   16.00
   7  -8  -6  291.97   13.00
  -7  -8   6  280.07   25.10
  -6  -8   6   64.29   13.60
   6  -8  -6   72.59    7.20
   6  -8  -6   56.29    5.40
  -5  -8   6  447.56   29.10
   5  -8  -6  413.16   12.90
  -4  -8   6   32.30   10.40
  -3  -8   6   10.30    8.70
  -2  -8   6   10.30    8.40
  -1  -8   6  101.09   15.50
  -1   8   6  111.39    5.30
   0  -8  -6   -3.60    1.90
   0  -8   6   -8.90    4.90
   0   8   6   -1.90    3.80
  -1  -8  -6  145.49   11.10
   1  -8   6  148.69   14.20
   1   8   6  132.29   11.60
  -2  -8  -6   69.49   10.60
   2  -8   6   38.70    9.10
   2   8   6   73.99   10.50
   3  -8   6  257.77   18.50
   3   8   6  246.88   18.00
  -4  -8  -6    3.40    3.70
   4  -8   6    1.30    4.70
   5  -8   6   -1.40    3.40
  -5  -8  -6   -2.00    4.30
   6  -8   6   15.50    6.70
  -6  -8  -6   20.40    8.10
  -7  -8  -6  177.58   21.40
   7  -8   6  207.88   18.50
   7   8   6  206.28   21.10
   8  -8   6   -6.60    2.60
  -8  -8  -6    5.90    7.30
   8   8   6    2.20    5.10
   9  -8   6   71.39   13.50
  -9  -8  -6   61.49   14.40
   9   8   6   53.39   13.20
  10  -8   6    7.90    6.80
 -10  -8  -6   15.80   10.30
  10   8   6   20.40    9.50
 -10  -9   6   33.60   11.80
  10  -9  -6   17.40    6.10
  -9  -9   6    2.00    7.00
   9  -9  -6    4.90    4.00
   8  -9  -6    2.30    3.10
   8  -9  -6    3.10    5.20
   7  -9  -6   24.80    5.00
  -7  -9   6   47.50   12.50
   7  -9  -6   38.20    6.70
   6  -9  -6   20.90    4.10
   6  -9  -6   22.50    4.80
  -6  -9   6   18.40    8.60
  -5  -9   6   69.99   14.60
   5  -9  -6   66.39    5.30
  -4  -9   6   62.49   14.30
  -3  -9   6   66.59   14.40
  -2  -9   6   65.59   14.20
   2  -9  -6   54.29    4.00
  -2   9   6   68.19    3.40
  -1  -9   6  256.17   21.70
   1  -9  -6  260.87   11.70
  -1   9   6  270.17   12.90
   0  -9   6    1.20    7.60
   0  -9  -6    8.80    3.40
   0   9   6    3.60    4.70
  -1  -9  -6  482.85   22.20
   1  -9   6  522.65   27.90
   1   9   6  565.34   23.00
   2  -9   6  320.77   21.00
  -2  -9  -6  303.37   19.50
   2   9   6  340.07   21.10
   3  -9   6  145.09   14.80
  -3  -9  -6  129.09   13.30
   3   9   6  148.09   14.90
  -4  -9  -6   16.40    7.00
   4  -9   6    9.90    5.30
  -5  -9  -6  242.98   22.00
   5  -9   6  256.27   19.40
  -6  -9  -6  260.67   23.80
   6  -9   6  310.57   22.00
   7  -9   6   17.40    7.80
  -7  -9  -6   14.70    7.50
  -8  -9  -6   23.20   10.50
   8  -9   6   35.80    9.30
   8   9   6    9.20    6.50
  -9  -9  -6   49.30   13.90
   9  -9   6   43.90   10.80
   9   9   6   51.69   11.70
 -10 -10   6   14.50    9.90
  10 -10  -6    2.50    4.30
  -9 -10   6    2.80    8.10
   9 -10  -6   17.80    5.20
  -8 -10   6   -6.40    4.80
   8 -10  -6   11.60    4.50
   7 -10  -6   13.50    4.00
  -7 -10   6    2.00    6.10
   7 -10  -6   18.20    5.60
   6 -10  -6   40.50    5.60
   6 -10  -6   48.80    6.70
  -5 -10   6  723.73   39.50
   5 -10  -6  690.53   19.00
  -4 -10   6   31.80   10.50
   4 -10  -6   38.20    3.70
   4 -10  -6   35.80    4.30
  -3 -10   6   14.90   10.30
   3 -10  -6   23.80    3.20
   3 -10  -6   26.70    3.20
  -3  10   6   20.20    2.60
   2 -10  -6   56.09    5.20
  -2 -10   6   58.79   14.20
  -2  10   6   56.29    4.20
   1 -10  -6  124.79    8.70
  -1 -10   6  114.59   18.20
  -1  10   6  105.89    6.70
   0 -10  -6   75.59    8.00
   0 -10   6   88.39   15.10
   0  10   6   77.19    8.50
   1 -10   6   -3.20    5.90
  -1 -10  -6    0.80    3.10
   1  10   6   14.30    6.50
  -2 -10  -6   -6.30    2.90
   2 -10   6   -6.90    4.70
   2  10   6   -3.50    5.40
  -3 -10  -6  742.43   34.90
   3 -10   6  791.42   34.20
  -4 -10  -6  194.18   18.70
   4 -10   6  201.38   17.80
  -5 -10  -6   36.40   10.00
   5 -10   6   34.50    9.10
  -6 -10  -6   78.79   15.60
   6 -10   6   56.09   11.60
  -7 -10  -6   43.80   12.40
   7 -10   6   48.20   11.20
  -8 -10  -6   16.10    7.90
   8 -10   6   11.10    6.20
   8  10   6   -0.40    4.80
   9 -10   6    8.10    6.10
  -9 -10  -6    3.70    9.00
   9  10   6   -7.20    4.40
  -9 -11   6  -11.20    7.40
   9 -11  -6    7.40    4.90
   8 -11  -6   24.10    6.10
  -8 -11   6   29.50   10.50
  -7 -11   6    1.50    5.60
   7 -11  -6    8.40    4.60
   7 -11  -6    7.80    4.60
  -6 -11   6   12.30    7.70
   6 -11  -6   18.70    4.90
   6 -11  -6   23.00    5.10
  -5 -11   6  118.19   25.80
   5 -11  -6   86.79    7.20
   5 -11  -6   91.69    7.20
   4 -11  -6  343.07   12.80
  -4 -11   6  353.16   27.90
  -3 -11   6    8.80    8.50
   3 -11  -6   17.10    3.60
   2 -11  -6   38.20    5.40
  -2 -11   6   48.10   14.10
  -2  11   6   37.20    4.00
   1 -11  -6    1.50    2.50
  -1 -11   6    9.50    9.30
  -1  11   6    5.70    2.70
   0 -11   6    5.00    9.00
   0 -11  -6   29.70    6.10
   0  11   6   29.00    6.30
   1 -11   6   45.40   11.90
  -1 -11  -6   32.90    7.10
   1  11   6   37.10    8.80
   2 -11   6   10.10    7.00
  -2 -11  -6    5.70    4.30
   2  11   6   -6.50    5.30
   3 -11   6    9.90    6.40
  -3 -11  -6   12.20    5.00
  -4 -11  -6   -2.30    4.30
   4 -11   6    9.70    6.10
  -5 -11  -6   79.09   14.40
   5 -11   6   83.79   14.50
  -6 -11  -6   11.40    7.30
   6 -11   6   -2.60    5.40
  -7 -11  -6   41.10   14.40
   7 -11   6   87.79   15.10
  -8 -11  -6   12.60    7.60
   8 -11   6    3.20    5.00
   9 -11   6    5.40    4.80
   9  11   6   -9.30    5.80
  -9 -12   6    4.20   13.30
  -8 -12   6   32.10   12.60
   8 -12  -6   65.39    8.90
  -7 -12   6   90.79   16.60
   7 -12  -6  107.49   10.40
   6 -12  -6   73.59    9.10
  -6 -12   6   93.69   18.60
   6 -12  -6   81.19    8.20
   5 -12  -6   63.19    6.70
  -5 -12   6   58.09   15.30
   5 -12  -6   57.49    6.40
  -4 -12   6   52.99   14.00
   4 -12  -6   57.29    6.00
   4 -12  -6   55.89    5.70
  -4  12   6   63.19    5.70
  -3 -12   6  274.17   25.60
   3 -12  -6  239.38   12.20
  -3  12   6  243.48   10.50
   2 -12  -6    4.50    2.70
  -2 -12   6    7.30    8.40
  -2  12   6    1.80    2.40
   1 -12  -6   35.60    6.40
  -1 -12   6   28.00   11.00
  -1  12   6   29.70    5.10
   0 -12   6   19.10   10.10
   0 -12  -6   20.30    6.10
   0  12   6   19.30    5.30
   1 -12   6   41.30   11.10
  -1 -12  -6   28.50    7.50
   1  12   6   23.00    7.20
   2 -12   6   14.00    8.10
  -2 -12  -6   -7.90    3.00
  -3 -12  -6  474.25   28.70
   3 -12   6  481.45   28.90
  -4 -12  -6   10.00    5.80
   4 -12   6    8.30    6.20
   5 -12   6    0.00    5.40
  -5 -12  -6    2.90    6.30
  -6 -12  -6   64.89   14.20
   6 -12   6   77.19   13.70
  -7 -12  -6   64.99   15.00
   7 -12   6   48.60   13.20
  -8 -12  -6    0.80   10.50
   8 -13  -6   17.50    9.70
  -8 -13   6   16.80    8.60
  -7 -13   6   10.40    7.40
   7 -13  -6   -8.10    4.30
   6 -13  -6   32.10    7.10
  -6 -13   6   52.09   14.30
   5 -13  -6    7.30    4.50
   5 -13  -6   10.50    4.30
  -5 -13   6    1.40    6.90
   4 -13  -6    5.50    3.30
  -4 -13   6   14.20    8.50
   4 -13  -6    2.20    3.20
  -4  13   6    0.60    2.60
   3 -13  -6   34.70    5.70
  -3 -13   6   23.20   10.90
  -3  13   6   28.80    4.70
   2 -13  -6    1.50    2.50
  -2 -13   6    4.10    9.20
  -2  13   6   -0.60    2.20
   1 -13  -6   76.29    9.20
  -1 -13   6   68.79   16.20
  -1  13   6  101.99    8.00
   0 -13  -6    8.20    3.60
   0 -13   6    4.50    8.50
  -1 -13  -6   21.90    6.70
   1 -13   6   14.00    9.50
   1  13   6   13.10    6.10
  -2 -13  -6  406.16   25.30
   2 -13   6  376.86   27.40
   3 -13   6   15.50    9.20
  -3 -13  -6    5.10    5.30
  -4 -13  -6  140.89   20.30
   4 -13   6   92.89   16.00
   5 -13   6   -1.00    5.90
  -5 -13  -6   -4.40    5.50
   6 -13   6   65.59   13.80
  -6 -13  -6   65.69   14.70
  -7 -13  -6   11.50    6.60
   7 -13   6   -0.50    5.50
   8 -13   6   -5.40    6.40
  -8 -13  -6    8.00    8.60
  -8 -14   6    5.20   10.00
   7 -14  -6   -7.30    5.50
  -7 -14   6   10.50    6.50
   6 -14  -6    7.80    5.30
  -6 -14   6    0.90    6.50
   5 -14  -6    6.50    4.70
  -5 -14   6   -3.00    6.50
   4 -14  -6   19.10    6.00
   4 -14  -6   19.80    5.20
  -4 -14   6   17.30   10.00
  -4  14   6   32.20    5.40
   3 -14  -6   25.10    5.40
  -3 -14   6   10.80    9.80
  -3  14   6   19.60    4.10
   2 -14  -6   14.50    5.00
  -2 -14   6    8.90   10.00
  -2  14   6    1.80    3.50
  -1 -14   6    6.80   10.30
   1 -14  -6    2.20    4.40
  -1  14   6    2.20    3.30
   0 -14   6  182.28   22.90
   0  14   6  184.78   12.90
   1 -14   6    5.00    9.70
  -1 -14  -6   24.70    7.90
   2 -14   6  153.58   19.60
  -2 -14  -6  146.59   16.40
   3 -14   6   60.39   14.80
  -3 -14  -6   80.29   14.50
   4 -14   6   13.90    9.00
  -4 -14  -6   40.60   11.30
  -5 -14  -6   15.00    7.50
   5 -14   6   32.40   10.40
  -6 -14  -6   72.39   16.40
   6 -14   6   89.29   16.40
  -7 -14  -6   47.00   13.00
   7 -14   6   32.80   10.00
  -7 -15   6    4.90    7.10
  -6 -15   6   11.30    7.40
   6 -15  -6  -14.30    5.20
  -5 -15   6   12.50    8.30
   5 -15  -6    8.70    4.60
   4 -15  -6   -0.70    3.60
  -4 -15   6    3.40    7.20
  -4  15   6   -4.10    4.10
  -3 -15   6    1.40    8.10
   3 -15  -6   -2.50    3.70
  -3  15   6   -5.50    3.40
  -2 -15   6   10.60    9.60
   1 -15  -6    4.00    5.70
  -1 -15   6   27.40   11.60
  -1  15   6   21.90    5.40
   0 -15  -6    6.30    5.00
   0 -15   6   -0.20    8.60
   1 -15   6   -6.00    7.20
  -1 -15  -6   10.60    5.60
   2 -15   6   -7.40    6.80
  -2 -15  -6    1.30    5.60
   3 -15   6   41.70   12.20
  -3 -15  -6   41.10   11.40
   4 -15   6   19.70    9.90
  -4 -15  -6   40.60   14.80
  -5 -15  -6   -6.50    5.60
   5 -15   6   12.00    8.50
   6 -15   6   -2.30    8.50
  -6 -15  -6   -7.20    5.20
  -6 -16   6   -6.00    6.20
   5 -16  -6    6.60    6.50
  -5 -16   6   15.80    9.70
  -4 -16   6   18.30    9.90
   4 -16  -6   39.40    8.00
  -3 -16   6   -5.30    7.00
   3 -16  -6    9.00    5.30
  -2 -16   6    8.70    9.00
  -2  16   6    8.70    5.70
  -1 -16   6   14.20   11.10
   1 -16  -6    0.90    4.60
   0 -16  -6   13.30    7.00
   0 -16   6   11.20   10.10
  -1 -16  -6   16.40    5.90
   1 -16   6    0.00    9.00
   2 -16   6  -10.20    6.70
  -3 -16  -6   19.40    7.90
   3 -16   6   13.80   11.00
   4 -16   6   16.40    9.80
  -4 -16  -6   16.10    8.00
  -5 -16  -6    8.80    8.10
   5 -16   6    8.50    9.10
  -5 -17   6    1.70    9.80
  -4 -17   6    1.80    9.70
  -3 -17   6   -5.40    8.60
   3 -17  -6    6.10    5.50
  -2 -17   6    9.60   10.00
   2 -17  -6    0.40    5.50
  -1 -17   6   36.00   15.00
   1 -17  -6   23.40    7.80
   0 -17   6    6.20    8.00
   0 -17  -6   -6.70    5.30
  -1 -17  -6   17.50    7.90
   1 -17   6   15.40   11.00
  -2 -17  -6   15.00    8.50
   2 -17   6   24.80   11.90
  -3 -17  -6    0.50    6.30
   3 -17   6   -1.10    9.10
  -4 -17  -6   82.39   15.60
   4 -17   6   44.50   14.80
  -3 -18   6   13.00   11.80
  -2 -18   6    1.30   11.20
   2 -18  -6   -2.00    5.50
   1 -18  -6  112.19   13.40
  -1 -18   6   64.49   22.30
   0 -18  -6    3.90    7.00
   0 -18   6   -6.20   10.40
  -1 -18  -6   17.00    8.50
   1 -18   6    3.90    9.70
   2 -18   6   30.20   13.60
  -2 -18  -6    8.40   11.00
  -3 -18  -6  -15.00    5.90
   3 -18   6    0.40   10.70
  11   0  -7   -2.50    6.00
 -11   0   7   -5.90    6.80
 -10   0   7    1.20    6.20
  -9   0   7   -7.80    4.60
  -8   0   7    9.00    4.10
   7   0  -7   -3.20    5.20
  -7   0   7    8.60    3.90
  -6   0   7    4.50    2.70
   6   0  -7   -0.70    6.10
   5   0  -7    2.00    5.10
   4   0  -7   -0.40    3.20
  -4   0   7    3.10    2.40
  -3   0   7   -2.10    2.40
   3   0  -7    0.60    2.10
  -2   0   7   -0.10    3.50
   1   0  -7    0.20    1.50
  -1   0   7   -1.20    2.80
   0   0   7   -1.50    2.10
   0   0  -7    0.30    1.60
   1   0   7    4.50    2.50
  -1   0  -7    1.30    2.20
   1   0   7    2.20    2.40
   2   0   7    2.50    2.50
   2   0   7    3.00    3.00
  -2   0  -7   -1.80    2.10
  -3   0  -7    4.50    3.40
   3   0   7    3.60    3.20
   5   0   7    3.60    3.60
   6   0   7   -4.10    2.60
   7   0   7    4.80    4.30
   8   0   7    3.00    3.10
   9   0   7    2.90    4.40
  10   0   7    4.40    5.60
  11  -1  -7   10.10    7.70
 -11  -1   7    0.40    7.20
 -11   1   7   14.30    8.90
 -10  -1   7    7.90    6.70
  10  -1  -7   28.80    9.70
 -10   1   7   31.60    9.20
  -9  -1   7   -0.40    4.40
   9  -1  -7    1.00    4.00
  -9   1   7   -5.30    4.30
   8  -1  -7   75.59   12.60
  -8  -1   7   66.09   11.60
  -8   1   7   84.79   13.10
  -7  -1   7  602.54   30.00
  -7   1   7  593.64   27.10
   7   1  -7  602.54   28.90
  -6  -1   7  431.66   23.20
   6  -1  -7  449.06   21.00
   6   1  -7  444.66   23.20
  -6   1   7  441.76   21.10
   5  -1  -7  281.27   14.60
  -5  -1   7  247.48   16.00
   5   1  -7  278.27   16.90
  -5   1   7  288.57   15.40
  -4  -1   7   24.00    5.70
   4  -1  -7   23.90    4.40
   4   1  -7   19.00    5.60
  -4   1   7   10.00    3.50
  -3  -1   7 1618.94   40.80
   3  -1  -7 1690.33   31.60
  -3   1   7 1628.34   35.50
   3   1  -7 1663.63   36.10
  -2  -1   7  817.32   26.30
   2  -1  -7  885.51   20.00
  -2   1   7  883.51   23.00
   2   1  -7  837.72   22.70
  -1  -1   7   82.69    8.20
   1  -1  -7   60.19    5.00
   1   1  -7   75.29    6.30
  -1   1   7   76.29    6.60
   0  -1  -7  709.13   21.00
   0  -1   7  653.33   21.30
   0   1   7  678.23   19.10
   0   1  -7  687.63   21.80
   0   1   7  659.33   22.90
  -1  -1  -7 1046.50   29.50
   1  -1   7 1052.49   28.90
   1   1   7 1022.60   26.80
  -1   1  -7 1033.20   30.20
   1   1   7 1033.60   32.50
   2  -1   7  586.04   21.70
   2  -1   7  619.44   27.50
  -2  -1  -7  577.34   23.40
   2   1   7  599.04   26.00
   2   1   7  601.14   21.50
  -2   1  -7  555.44   27.80
   3  -1   7    8.50    3.80
   3  -1   7   14.00    4.20
   3   1   7   17.10    4.60
   3   1   7   17.50    5.10
  -3   1  -7   15.10    5.30
   4  -1   7   39.10    7.90
   4   1   7   43.30    7.80
   5  -1   7   40.40    8.30
   5   1   7   42.10    8.20
   6  -1   7  286.17   19.90
   6   1   7  331.67   21.20
   7  -1   7  156.48   15.80
   7   1   7  177.88   16.70
   8  -1   7   14.30    6.50
   8   1   7    9.50    6.50
   9  -1   7   22.30    8.50
   9   1   7    8.80    5.10
  10  -1   7   75.29   15.40
  10   1   7   90.99   17.20
  11  -2  -7    1.40    5.70
 -11  -2   7    4.20    7.10
 -11   2   7    2.40    6.80
 -10  -2   7   68.59   13.60
  10  -2  -7   74.19   13.30
 -10   2   7   81.79   14.30
   9  -2  -7   42.60    8.90
  -9  -2   7   42.60   11.20
  -9   2   7   28.90    8.80
   8  -2  -7    2.20    6.20
  -8  -2   7    4.80    5.50
   8  -2  -7    4.30    4.10
  -8   2   7  -12.70    6.60
  -7  -2   7    5.90    4.20
   7  -2  -7    4.00    5.30
   6  -2  -7    0.20    4.80
  -6  -2   7    0.80    4.10
  -6   2   7   -2.40    2.00
   6   2  -7    8.60    7.80
   5  -2  -7   50.79    7.10
  -5  -2   7   43.20    8.60
  -5   2   7   39.20    6.20
   5   2  -7   35.20    9.00
  -4  -2   7  256.17   16.10
  -4   2   7  247.58   11.00
   4   2  -7  241.18   14.20
   3  -2  -7  888.91   17.80
  -3  -2   7  907.01   30.50
   3   2  -7  864.91   25.40
  -3   2   7  856.11   20.20
   2  -2  -7   30.90    2.80
  -2  -2   7   17.50    6.40
  -2   2   7   28.50    4.00
   2   2  -7   21.40    4.70
  -1  -2   7  792.82   25.30
   1  -2  -7  750.42   19.80
  -1   2   7  730.83   18.10
   1   2  -7  745.43   22.60
   0  -2  -7   35.20    5.10
   0  -2   7   48.30    7.00
   0   2   7   35.80    4.40
   0   2  -7   48.90    5.80
   0   2   7   47.00    5.40
   1  -2   7    7.50    3.60
   1   2   7   -1.30    2.50
   1   2   7    2.30    2.20
  -1   2  -7   -0.50    2.40
   2  -2   7    1.40    2.60
   2   2   7    6.10    2.20
  -2   2  -7   -1.30    2.30
   2   2   7    3.20    2.10
   3  -2   7    5.40    3.80
   3  -2   7    6.70    5.30
   3   2   7   10.90    3.90
   3   2   7   11.40    5.00
  -3   2  -7   13.70    4.90
   4  -2   7   30.90    6.90
   4   2   7   32.00    6.90
   5  -2   7   63.49   10.40
   5   2   7   66.09   10.50
   6  -2   7   17.60    5.80
   6   2   7   19.30    6.70
   7   2   7   23.70    7.80
   8  -2   7   -2.90    2.60
   8   2   7   -0.20    3.80
   9  -2   7    0.30    4.10
   9   2   7    6.40    5.20
  10  -2   7   25.40    8.40
  10   2   7   26.70    9.50
  11  -3  -7   57.89   11.80
 -11  -3   7   39.90   14.50
  10  -3  -7    6.90    5.90
 -10  -3   7   20.40    7.30
 -10   3   7   -1.50    5.70
  -9  -3   7   43.30   10.80
   9  -3  -7   36.70    7.70
  -9   3   7   49.99   10.10
  -8  -3   7   39.20    9.90
   8  -3  -7   46.80    9.40
   8  -3  -7   45.10    8.00
  -8   3   7   50.99    9.00
   7  -3  -7    5.50    3.40
  -7  -3   7    3.40    4.00
   7  -3  -7   11.40    5.80
  -7   3   7   20.30    4.90
   6  -3  -7  161.18   11.80
   6  -3  -7  130.49    9.20
  -6  -3   7  145.29   14.30
  -6   3   7  159.58   10.80
   6   3  -7  142.49   20.90
  -5  -3   7   61.49   10.90
   5  -3  -7   70.49    5.70
   5  -3  -7   62.49    6.60
   5   3  -7   58.39   10.50
  -5   3   7   62.49    5.90
   4  -3  -7  348.07    8.80
   4  -3  -7  331.47    9.60
  -4  -3   7  329.67   19.80
  -4   3   7  343.07   10.30
  -3  -3   7   71.29   11.30
   3   3  -7   62.49    7.50
  -2  -3   7  171.78   13.80
   2   3  -7  158.28   10.60
  -1  -3   7   80.89   10.10
   1   3  -7   86.79    7.80
  -1   3   7   79.79    4.90
  -1   3   7   89.89    5.60
   0  -3   7  709.43   24.70
   0   3  -7  720.23   24.00
   0   3   7  731.03   18.10
   0   3   7  712.83   21.90
   1  -3   7  855.11   27.50
   1   3   7  835.22   27.50
   1   3   7  829.72   22.90
  -1   3  -7  832.32   27.70
   2  -3   7  919.81   30.20
  -2   3  -7  858.91   30.20
   2   3   7  884.41   26.80
   2   3   7  914.71   32.10
   3  -3   7   86.39    9.50
   3   3   7   80.49    8.70
   3   3   7   76.89   11.90
   4  -3   7  403.06   21.10
   4   3   7  432.56   21.50
   5  -3   7  319.87   19.80
   5   3   7  327.47   20.30
   6  -3   7  111.79   12.10
   6   3   7  116.39   13.00
   7  -3   7   11.40    4.90
   7   3   7   -1.80    3.10
   8  -3   7   -6.60    3.50
   8   3   7   10.70    5.90
   9  -3   7   42.40   11.00
   9   3   7   35.40   10.10
  10  -3   7   34.50   16.30
  10   3   7   23.50    9.10
  11  -4  -7   20.80    7.70
 -11  -4   7   27.50   10.20
 -10  -4   7   17.40    8.60
  10  -4  -7   31.50    7.30
   9  -4  -7    4.10    3.90
   9  -4  -7    3.80    6.80
  -9  -4   7   -7.00    5.80
  -8  -4   7   81.79   15.60
   8  -4  -7   85.29    9.00
   8  -4  -7   77.09   11.10
  -7  -4   7   48.70   10.50
   7  -4  -7   43.30    7.70
   7  -4  -7   41.40    6.30
  -6  -4   7   23.20    7.20
   6  -4  -7    5.70    4.60
   6  -4  -7    9.40    2.80
   5  -4  -7  239.68    9.10
  -5  -4   7  214.28   18.00
   5   4  -7  269.27   18.60
  -4  -4   7   56.19   10.60
   4   4  -7   63.29    9.70
  -3  -4   7   22.30    7.60
   3   4  -7   18.80    5.60
  -2  -4   7  105.19   11.80
   2   4  -7   77.29   11.10
  -1  -4   7 1181.28   36.20
  -1   4   7 1146.09   20.90
   1   4  -7 1185.18   34.10
  -1   4   7 1146.99   19.70
   0  -4   7 1384.56   37.80
   0   4  -7 1359.46   36.20
   0   4   7 1316.57   26.60
   0   4   7 1309.07   30.80
  -1   4  -7 1254.07   36.00
   1   4   7 1182.28   28.80
   1   4   7 1246.78   34.10
   2  -4   7  136.89   11.50
  -2   4  -7  135.29   14.70
   2   4   7  126.49   11.30
   2   4   7  134.49    9.90
   3  -4   7 1123.89   35.70
   3   4   7 1062.49   38.10
   3   4   7 1048.90   33.30
   4  -4   7  512.25   24.20
  -4  -4  -7  509.65   27.90
   4   4   7  479.05   23.60
  -5  -4  -7 1367.76   51.79
   5  -4   7 1397.86   44.50
   5   4   7 1395.26   45.30
   6  -4   7  103.79   11.90
  -6  -4  -7  112.99   17.60
   6   4   7  102.59   12.70
  -7  -4  -7  482.95   33.50
   7  -4   7  523.75   28.90
   7   4   7  531.75   30.30
  -8  -4  -7   30.60   11.10
   8  -4   7   45.90   10.40
   8   4   7   45.40   10.90
   9  -4   7  158.28   17.70
   9   4   7  207.08   20.70
  10  -4   7   13.00    8.70
  10   4   7   14.10    6.90
  11  -5  -7   10.00    5.60
  10  -5  -7   11.10    5.80
 -10  -5   7    6.10    7.30
   9  -5  -7    5.10    5.70
   9  -5  -7    5.20    3.70
  -8  -5   7   88.39   15.70
   8  -5  -7  108.19   11.90
   8  -5  -7  104.79    9.30
   7  -5  -7   12.30    5.00
  -7  -5   7   10.30    7.00
   7  -5  -7   14.70    3.80
   6  -5  -7  193.98   10.60
   6  -5  -7  186.88    8.30
  -6  -5   7  193.78   17.90
  -5  -5   7   24.20    8.40
  -4  -5   7  268.27   20.10
   4   5  -7  230.88   19.30
  -3  -5   7  755.92   32.80
   3   5  -7  768.02   27.40
  -2  -5   7  184.48   21.40
   2   5  -7  200.38   13.20
  -1  -5   7  128.99   16.60
   1   5  -7  114.09    9.90
   0  -5   7   26.70    7.20
   0   5   7   29.80    3.40
   0   5  -7   32.60    6.40
   0   5   7   32.90    5.40
   1  -5   7   57.09    9.10
  -1   5  -7   45.60    8.40
   1   5   7   46.60    6.90
   1   5   7   50.39    5.40
  -2  -5  -7  671.93   26.80
   2  -5   7  680.13   26.80
   2   5   7  678.03   23.50
   2   5   7  636.64   26.20
   3  -5   7   11.10    5.20
  -3  -5  -7    7.40    4.60
   3   5   7   15.70    4.80
   3   5   7   15.20    5.50
  -4  -5  -7  100.69   12.60
   4  -5   7   76.99   11.60
   4   5   7   84.19    9.60
  -5  -5  -7  271.37   22.10
   5  -5   7  273.97   18.90
   5   5   7  251.47   18.40
   6  -5   7  238.68   18.30
  -6  -5  -7  253.17   23.10
   6   5   7  235.58   19.00
   7  -5   7    8.00    4.50
  -7  -5  -7   -0.80    5.20
   7   5   7    8.40    5.20
  -8  -5  -7   29.00   10.60
   8  -5   7   24.60    8.20
   8   5   7   24.40    8.30
  -9  -5  -7   13.90    7.70
   9  -5   7   13.60    6.20
   9   5   7   13.40    7.60
  10  -5   7   68.59   13.80
  10   5   7   34.20   17.70
  11  -6  -7   14.10    6.10
 -11  -6   7   23.60    9.80
  10  -6  -7  116.09   11.20
 -10  -6   7  113.79   22.00
   9  -6  -7  108.09   13.50
  -9  -6   7  117.99   20.40
   8  -6  -7   13.50    6.40
  -8  -6   7   22.80    8.80
   8  -6  -7   27.70    5.40
   7  -6  -7    5.50    4.10
   7  -6  -7    1.30    2.10
  -7  -6   7    3.90    5.30
  -6  -6   7  114.69   14.80
   6  -6  -7  123.19    7.50
  -5  -6   7  938.31   40.10
  -4  -6   7  993.40   40.80
  -3  -6   7    4.00    7.00
  -2  -6   7    0.80    6.80
  -1  -6   7  353.66   22.40
   0  -6   7  866.61   33.00
   0   6   7  903.11   26.20
   0   6   7  901.61   20.30
  -1  -6  -7  243.78   13.80
   1  -6   7  268.57   17.30
   1   6   7  231.98   11.60
   1   6   7  281.77   14.50
   2  -6   7  335.77   19.60
  -2  -6  -7  335.97   18.90
   2   6   7  362.76   16.90
   2   6   7  352.36   19.00
  -3  -6  -7 2699.13   67.49
   3  -6   7 2680.63   63.99
   3   6   7 2642.44   65.69
   3   6   7 2553.74   59.79
  -4  -6  -7 1254.67   46.10
   4  -6   7 1179.28   40.50
   4   6   7 1227.08   40.30
   5  -6   7   57.69   11.00
  -5  -6  -7   60.99   12.00
   5   6   7   60.09   11.00
   6  -6   7   89.99   17.10
  -6  -6  -7   93.09   16.20
   6   6   7  102.09   12.30
   7  -6   7  110.99   13.20
  -7  -6  -7   93.49   18.70
   7   6   7  105.49   26.50
   8  -6   7  126.09   15.00
  -8  -6  -7  138.39   22.50
   8   6   7  137.79   15.60
  -9  -6  -7    6.30    9.20
   9  -6   7    8.60    5.40
   9   6   7   -1.60    5.60
 -10  -6  -7    3.40    9.20
  10  -6   7    3.30    5.40
  10   6   7   -4.80    7.10
 -10  -7   7   10.90    8.70
  10  -7  -7    4.50    4.00
   9  -7  -7   36.80    6.30
  -9  -7   7   19.60    9.50
  -8  -7   7   42.80   12.30
   8  -7  -7   31.00    5.40
   8  -7  -7   46.80    7.50
   7  -7  -7   22.90    4.90
   7  -7  -7   17.80    3.30
  -7  -7   7   29.00    8.90
  -6  -7   7   34.80    9.60
   6  -7  -7   24.80    2.60
   6  -7  -7   25.10    3.40
  -5  -7   7  158.38   17.50
  -4  -7   7   10.20    7.50
  -3  -7   7   63.29   13.40
  -2  -7   7    6.60    8.80
  -1  -7   7    6.90    8.30
   0  -7   7   37.50   10.00
   0   7   7   43.00    4.20
   0   7   7   46.10    6.20
   1  -7   7   87.59   13.40
  -1  -7  -7   70.99    7.50
   1   7   7   86.59    8.90
   1   7   7   88.89    7.40
  -2  -7  -7  225.48   15.60
   2  -7   7  187.68   16.10
   2   7   7  233.28   15.70
   2   7   7  226.28   13.60
  -3  -7  -7  482.35   32.40
   3  -7   7  486.35   24.80
   3   7   7  505.55   23.20
   3   7   7  463.05   24.50
   4  -7   7   44.90    9.20
  -4  -7  -7   46.80   10.00
   4   7   7   41.80    8.20
   5  -7   7   32.50    8.20
  -5  -7  -7   18.10    7.30
   5   7   7   17.30    5.80
   6  -7   7   97.49   12.70
  -6  -7  -7  123.89   19.00
   6   7   7  111.69   13.20
  -7  -7  -7    2.30    5.50
   7   7   7    4.50    4.90
   8  -7   7    8.10    6.10
  -8  -7  -7   -6.60    7.30
   8   7   7   -0.20    5.70
  -9  -7  -7   -0.60    7.70
   9  -7   7   -0.60    4.50
   9   7   7   -3.40    4.20
 -10  -7  -7    6.20    8.40
  10  -7   7   -7.30    5.00
  10   7   7   16.20    7.70
  10  -8  -7   -1.40    3.70
 -10  -8   7    2.90    6.70
  -9  -8   7   -9.00    4.70
   9  -8  -7   -1.80    3.50
  -8  -8   7   76.39   16.30
   8  -8  -7   97.79    9.70
   8  -8  -7   88.09    7.40
  -7  -8   7   29.90    9.50
   7  -8  -7   19.40    3.60
   7  -8  -7   16.10    4.30
  -6  -8   7    6.40    6.20
  -5  -8   7  432.36   29.00
  -4  -8   7  375.56   27.50
  -3  -8   7   60.79   14.10
  -2  -8   7   12.40    9.20
  -1  -8   7   15.60    9.20
   0  -8   7  561.44   29.20
   0  -8  -7  561.44   18.80
   0   8   7  540.75   18.00
   0   8   7  570.24   16.80
   1  -8   7  111.19   13.70
  -1  -8  -7   84.29    9.00
   1   8   7  100.79   10.40
   1   8   7   91.59    8.10
  -2  -8  -7   11.60    4.60
   2  -8   7    0.60    5.20
   2   8   7   12.70    4.00
   2   8   7   -3.70    4.00
   3  -8   7 1545.65   48.00
  -3  -8  -7 1493.55   49.10
   3   8   7 1508.15   47.40
   3   8   7 1432.36   45.90
   4  -8   7   65.09   11.30
  -4  -8  -7   94.59   14.70
   4   8   7   90.69   10.90
  -5  -8  -7   38.00   11.00
   5   8   7   63.69   11.80
   6  -8   7   -4.60    3.40
  -6  -8  -7    9.30    6.40
   6   8   7   -4.70    2.60
   7  -8   7   32.60    8.60
  -7  -8  -7   28.40    9.00
   7   8   7   41.70   10.70
   8  -8   7  170.28   18.30
  -8  -8  -7  139.89   21.90
   8   8   7  179.38   19.40
  -9  -8  -7   23.50   10.10
   9   8   7   27.20    9.40
 -10  -9   7    1.20    6.00
  -9  -9   7   10.70    8.30
   9  -9  -7   19.50    4.70
  -8  -9   7   93.69   18.40
   8  -9  -7  109.59    8.10
   7  -9  -7  112.09    6.80
  -7  -9   7  130.19   20.10
  -6  -9   7  273.77   25.20
  -5  -9   7  246.08   22.70
  -4  -9   7  286.67   24.60
  -3  -9   7  515.55   32.20
  -2  -9   7    3.50    8.70
  -1  -9   7  159.28   20.90
   1  -9  -7  164.88    7.30
  -1   9   7  182.08    6.50
  -1   9   7  177.18    6.00
   0  -9  -7    8.70    3.20
   0  -9   7    7.60    8.30
   0   9   7    6.20    4.50
  -1  -9  -7   11.40    3.40
   1  -9   7   16.80    8.40
   1   9   7    3.60    5.50
  -2  -9  -7  881.31   34.50
   2  -9   7 1064.59   39.40
  -3  -9  -7  162.58   15.10
   3  -9   7  139.39   14.90
   3   9   7  155.18   15.50
   4  -9   7   74.99   12.50
  -4  -9  -7   58.59   12.10
  -5  -9  -7   45.00   11.10
   5  -9   7   59.69   11.20
   5   9   7   66.99   12.80
   6  -9   7   30.30    9.00
  -6  -9  -7   23.40    9.10
   6   9   7   33.40    8.70
   7  -9   7  130.09   15.40
  -7  -9  -7  195.18   21.80
   7   9   7  202.68   19.80
   8  -9   7   23.80    8.90
  -8  -9  -7   40.50   11.00
   8   9   7   39.80    9.60
   9  -9   7   34.80   10.70
  -9  -9  -7   21.80   11.20
   9   9   7   10.80    8.30
  -9 -10   7   -7.00    5.60
  -8 -10   7   39.50   12.10
  -7 -10   7   23.70   10.10
   7 -10  -7   19.30    4.20
  -6 -10   7    1.60    7.10
  -5 -10   7   32.40   11.60
  -4 -10   7   16.70    9.10
  -3 -10   7   -4.40    5.70
  -2 -10   7  269.17   24.40
   1 -10  -7  340.47   12.70
  -1 -10   7  323.17   25.90
   0 -10   7  304.47   24.10
   0 -10  -7  247.28   13.70
   0  10   7  295.77   13.40
  -1 -10  -7    0.20    2.40
   1 -10   7    3.40    6.90
   1  10   7    7.50    5.60
   2 -10   7  370.36   24.30
  -2 -10  -7  353.36   21.40
   2  10   7  405.36   22.20
  -3 -10  -7  109.99   13.50
   3 -10   7  105.89   13.50
  -4 -10  -7   68.99   13.20
   4 -10   7   78.89   13.10
  -5 -10  -7  320.67   26.00
   5 -10   7  317.37   23.00
  -6 -10  -7    7.90   11.80
   6 -10   7    3.60    3.40
   6  10   7    4.10    5.60
  -7 -10  -7  140.39   22.30
   7 -10   7  143.99   16.70
   7  10   7  105.09   17.10
   8 -10   7   31.80   10.30
  -8 -10  -7    3.10    7.50
   8  10   7   13.80    8.00
   9 -10   7   -3.90    4.80
   9  10   7   13.90    7.20
  -9 -11   7   12.80    8.90
   8 -11  -7    3.70    5.90
  -8 -11   7   -3.60    5.10
  -7 -11   7   23.60    9.30
  -6 -11   7  163.88   21.10
  -5 -11   7   -8.20    5.80
  -3 -11   7  205.98   22.30
  -2 -11   7   35.80   11.60
   2 -11  -7   41.40    3.10
   1 -11  -7    6.80    3.00
  -1 -11   7   10.80    9.30
  -1  11   7    3.70    2.20
   0 -11  -7  514.15   21.60
   0 -11   7  575.54   33.50
   0  11   7  588.04   19.40
  -1 -11  -7  253.57   16.90
   1 -11   7  313.67   24.50
   1  11   7  298.37   17.40
  -2 -11  -7  452.35   31.20
   2 -11   7  451.35   29.80
   2  11   7  412.76   23.40
   3 -11   7   23.90    8.30
  -3 -11  -7   21.40    7.40
  -4 -11  -7  154.28   16.70
   4 -11   7  123.49   15.10
   5 -11   7  110.19   14.30
  -5 -11  -7  103.99   17.60
  -6 -11  -7   -4.20    7.70
   6 -11   7   -6.10    4.10
  -7 -11  -7   79.59   16.90
   7 -11   7   37.20    9.70
   7  11   7   48.20   12.00
  -8 -11  -7   10.60    9.90
   8 -11   7    1.80    5.80
   8  11   7   20.60    8.00
  -9 -12   7   28.30   10.50
  -8 -12   7   -4.60    6.60
  -7 -12   7   15.20    7.60
  -6 -12   7   13.90    6.90
  -5 -12   7  131.59   21.30
  -4 -12   7    4.20    7.70
  -3 -12   7  163.08   20.80
   2 -12  -7   26.90    4.40
  -2 -12   7   29.70   13.30
   1 -12  -7   84.79    7.80
  -1  12   7   86.09    6.30
   0 -12  -7   29.00    6.10
   0 -12   7   41.00   16.60
   0  12   7   31.20    5.70
   1 -12   7    0.40    7.20
   1  12   7   -2.10    5.80
   2 -12   7   15.60    8.20
  -2 -12  -7   15.70    6.10
   2  12   7   14.20    9.20
   3 -12   7  344.07   25.10
  -3 -12  -7  286.37   22.00
  -4 -12  -7   31.30    9.40
   4 -12   7   27.60    9.20
  -5 -12  -7   21.00   10.30
   5 -12   7   22.80    7.90
   6 -12   7   44.00   11.60
  -6 -12  -7   68.89   15.20
  -7 -12  -7   -1.70    6.90
   7 -12   7   12.70    7.40
   8 -12   7   26.30    8.70
  -8 -12  -7   -3.50    8.70
   8  12   7   34.60   11.40
  -8 -13   7  -18.90    8.80
  -7 -13   7    3.50    7.60
  -6 -13   7   49.80   14.00
  -5 -13   7   11.90    9.00
  -4 -13   7   -1.20    5.80
  -3 -13   7   65.89   15.60
   3 -13  -7   63.49    4.60
  -3  13   7   62.19    4.00
  -2 -13   7  183.78   23.00
   2 -13  -7  150.28    9.80
  -2  13   7  192.48    8.50
   1 -13  -7   -2.20    2.80
  -1 -13   7   10.10    9.50
  -1  13   7    6.20    2.90
   0 -13   7   -5.60    7.40
   0 -13  -7   -0.50    3.40
   0  13   7    3.20    3.70
  -1 -13  -7   70.59   14.40
   1 -13   7   52.69   14.50
   1  13   7   55.49    9.00
   2 -13   7   96.29   17.50
  -2 -13  -7  121.19   13.80
   3 -13   7   60.39   13.60
  -3 -13  -7   33.20    9.70
   4 -13   7  152.28   17.90
  -4 -13  -7  159.18   17.40
   5 -13   7    8.40    6.50
  -5 -13  -7    1.20   10.10
  -6 -13  -7  196.28   23.60
   6 -13   7  168.08   18.90
   7 -13   7   12.90    6.70
  -7 -13  -7   -6.10    7.90
  -6 -14   7   -5.20    8.90
  -5 -14   7   52.39   13.30
  -4 -14   7    2.70    8.30
   3 -14  -7   -0.30    2.40
  -3 -14   7   -0.30    7.60
  -2 -14   7    5.00   10.50
   2 -14  -7   -1.80    3.30
  -2  14   7    0.20    3.00
  -1 -14   7   31.80   12.60
   1 -14  -7   33.60    6.60
  -1  14   7   31.40    5.50
   0 -14   7   23.50   12.20
   0 -14  -7   38.40    7.90
   0  14   7   21.50    7.30
   1 -14   7   -2.30    7.80
  -1 -14  -7   -7.50    3.90
   1  14   7   -1.30    4.90
   2 -14   7   16.60   10.10
  -2 -14  -7   20.40    7.70
  -3 -14  -7    6.20    7.30
   3 -14   7    8.10    8.00
  -4 -14  -7   17.80    6.30
   4 -14   7   -2.00    6.90
   5 -14   7   21.70   10.20
  -5 -14  -7   15.30    7.50
  -6 -14  -7   69.79   14.80
   6 -14   7   37.00   11.30
  -6 -15   7   -2.50    9.00
  -5 -15   7    9.30    8.60
  -4 -15   7    6.00    8.30
  -3 -15   7   56.09   15.70
   3 -15  -7   51.19    6.60
  -3  15   7   41.00    7.00
   2 -15  -7    5.60    4.40
  -2 -15   7    7.70   10.30
  -2  15   7    7.50    3.50
   1 -15  -7   -5.70    3.90
  -1 -15   7  -11.20    7.30
  -1  15   7   -3.90    3.40
   0 -15   7   11.50   10.20
   0  15   7    5.70    4.80
   1 -15   7   14.30   10.10
  -1 -15  -7   23.70    7.60
  -2 -15  -7   47.90   10.90
   2 -15   7   36.40   13.40
  -3 -15  -7   -1.10    6.00
   3 -15   7   -0.50    6.60
   4 -15   7   49.30   13.40
  -5 -15  -7   89.79   16.30
   5 -15   7   77.69   17.40
   6 -15   7    2.70    8.40
  -6 -15  -7   -8.20    7.10
  -5 -16   7   32.50   13.00
  -4 -16   7   -3.60    6.80
  -3 -16   7   22.40   11.70
   2 -16  -7    7.10    5.70
  -2 -16   7   10.40    9.60
  -1 -16   7   -6.10    8.80
   1 -16  -7    7.50    5.50
   0 -16  -7   23.90    7.30
   0 -16   7   18.90   12.10
   1 -16   7   60.19   17.10
  -1 -16  -7   56.99   11.80
   2 -16   7    9.60   11.50
  -3 -16  -7  112.69   17.60
   3 -16   7   84.99   19.00
   4 -16   7   -5.40    6.20
  -4 -16  -7    2.60    7.90
   5 -16   7   -5.70    7.50
  -5 -16  -7   10.90    7.90
  -4 -17   7    5.90    6.60
  -3 -17   7   16.90   11.40
  -1 -17   7   17.50   11.80
   1 -17  -7    2.60    6.20
   0 -17   7    5.90   11.00
   0 -17  -7   10.60    7.70
  -1 -17  -7    0.80    5.90
  -2 -17  -7    7.80    7.20
   2 -17   7   24.90   12.60
  -3 -17  -7   20.70    9.60
   3 -17   7    6.00   11.50
  -2 -18   7   68.19   17.20
  -1 -18   7   -2.00   10.10
   0 -18  -7    1.80    6.60
   0 -18   7   23.30   12.00
  -1 -18  -7   27.10   10.10
   1 -18   7    9.30   12.50
 -11   0   8    9.40   11.50
  11   0  -8   15.70    6.50
 -10   0   8    3.10    7.10
  -9   0   8  327.27   23.90
  -8   0   8  230.88   18.20
  -7   0   8   22.40    6.40
   7   0  -8    6.00    6.80
  -6   0   8   98.09   10.00
   6   0  -8  100.29   11.30
   5   0  -8 2117.29   45.80
  -5   0   8 2056.39   50.79
   4   0  -8  442.66   16.20
  -4   0   8  469.25   19.50
  -3   0   8  306.17   15.40
   3   0  -8  321.47   12.70
  -2   0   8    3.00    4.40
   2   0  -8    2.50    1.70
   1   0  -8 2361.16   47.00
  -1   0   8 2366.76   48.10
   0   0  -8  260.17   13.50
   0   0   8  246.98   12.70
  -1   0  -8    8.90    4.10
   1   0   8    9.00    3.60
   1   0   8   12.70    4.40
   2   0   8  167.58   14.50
   2   0   8  202.18   12.70
  -2   0  -8  232.38   14.90
   3   0   8 1355.46   38.70
   4   0   8   74.29    9.10
   5   0   8  975.20   36.50
   6   0   8  666.43   31.40
   7   0   8  824.62   37.40
   8   0   8    4.90    5.60
   9   0   8   19.50    8.20
  10   0   8   68.49   13.80
 -11  -1   8   42.40   11.50
  11  -1  -8   23.10    9.40
 -11   1   8   26.70   10.50
  10  -1  -8   56.99   11.80
 -10  -1   8   58.99   13.00
 -10   1   8   72.09   13.60
   9  -1  -8    0.30    4.70
  -9  -1   8   -5.50    4.70
  -9   1   8    5.40    5.20
   8  -1  -8  133.09   15.40
  -8  -1   8  125.29   14.30
  -8   1   8  143.49   14.10
   7  -1  -8    4.40    5.30
  -7  -1   8    6.60    3.50
  -7   1   8    0.50    2.50
   7   1  -8    0.30    6.50
   6  -1  -8    8.10    5.70
  -6  -1   8    7.40    4.80
  -6   1   8    3.30    3.20
   6   1  -8   12.60    6.60
   5  -1  -8   93.59    8.60
  -5  -1   8   87.19   10.20
  -5   1   8   92.99    8.60
   5   1  -8  104.99   10.60
  -4  -1   8   31.70    6.90
   4  -1  -8   38.00    4.60
   4   1  -8   39.90    6.30
  -4   1   8   37.50    5.60
  -3  -1   8   -2.70    3.90
   3  -1  -8    1.40    1.50
   3   1  -8    0.80    2.60
  -3   1   8    3.50    2.50
   2  -1  -8   57.29    4.90
  -2  -1   8   59.19    9.50
   2   1  -8   51.59    5.60
  -2   1   8   62.19    7.70
  -1  -1   8   23.30    6.00
   1  -1  -8   24.30    4.20
   1   1  -8   21.70    4.60
  -1   1   8   28.10    5.50
   0  -1  -8  217.58   11.90
   0  -1   8  224.98   12.80
   0   1  -8  216.88   12.40
   0   1   8  221.18   11.20
   0   1   8  196.18   12.80
   1  -1   8  592.94   21.70
  -1  -1  -8  575.84   22.40
  -1   1  -8  577.44   24.40
   1   1   8  578.14   20.10
   1   1   8  558.24   24.30
  -2  -1  -8   78.19   12.10
   2  -1   8   87.69   10.50
  -2   1  -8   71.39   10.30
   2   1   8   66.19    7.40
   2   1   8   64.39   10.30
   3  -1   8  106.69   10.40
   3   1   8  106.99   12.30
   3   1   8   77.39    8.90
   4  -1   8   16.00    5.40
   4   1   8    5.50    3.30
   5  -1   8  294.07   19.50
   5   1   8  299.07   19.60
   6  -1   8  358.36   22.90
   6   1   8  390.86   23.60
   7  -1   8   -0.60    3.70
   7   1   8   -2.50    4.50
   8  -1   8   35.60    8.20
   8   1   8   13.00    7.30
   9  -1   8   12.10    5.30
   9   1   8    3.50    4.80
  10  -1   8   10.00    6.30
  10   1   8    6.20    7.30
 -11  -2   8   17.10    9.90
  11  -2  -8    7.10    6.30
 -11   2   8    2.20    6.40
 -10  -2   8   35.20    9.50
  10  -2  -8   31.00    8.90
 -10   2   8   53.49   10.30
  -9  -2   8  126.19   15.50
   9  -2  -8  141.79   14.00
  -9   2   8  118.69   13.80
   8  -2  -8   18.00    7.30
  -8  -2   8    7.90    5.70
   8  -2  -8    8.00    4.90
  -8   2   8   20.80    6.60
   7  -2  -8    2.50    5.10
  -7  -2   8    6.10    4.00
  -7   2   8   10.00    4.30
   6  -2  -8    2.60    4.20
  -6  -2   8   -2.10    3.10
  -6   2   8   -1.00    2.40
   6   2  -8    3.20    5.90
  -5  -2   8 1186.68   39.90
   5  -2  -8 1278.57   27.90
   5   2  -8 1368.36   37.80
  -5   2   8 1216.48   31.50
  -4  -2   8  209.68   15.20
   4  -2  -8  235.78   11.90
   4   2  -8  246.18   13.80
  -4   2   8  212.38   10.20
   3  -2  -8   25.10    2.70
  -3  -2   8   19.90    6.90
   3   2  -8   29.70    5.60
   2  -2  -8   33.60    3.40
  -2  -2   8   37.70    8.70
  -2   2   8   34.10    5.00
   2   2  -8   34.90    5.70
   1  -2  -8  172.28    8.80
  -1  -2   8  169.58   13.00
   1   2  -8  177.48   11.00
  -1   2   8  166.18    9.00
  -1   2   8  186.38   10.30
   0  -2   8    1.40    3.90
   0  -2  -8    7.40    2.50
   0   2  -8    2.90    2.80
   0   2   8    6.30    2.70
   0   2   8    2.20    2.30
   1  -2   8    8.00    3.70
   1   2   8    5.50    2.60
   1   2   8    7.00    3.70
  -1   2  -8    2.50    3.50
   2  -2   8  359.86   18.20
  -2   2  -8  355.66   19.30
   2   2   8  338.87   16.30
   2   2   8  315.07   19.40
   3  -2   8  577.14   24.70
   3   2   8  611.14   29.00
   3   2   8  547.05   23.10
   4  -2   8   35.00    7.50
   4   2   8   25.50    6.50
   5  -2   8  380.06   22.10
   5   2   8  402.56   22.40
   6  -2   8  101.99   11.80
   6   2   8   92.59   11.50
   7  -2   8   13.00    4.80
   7   2   8    4.00    4.50
   8  -2   8   -2.70    4.50
   8   2   8    2.60    4.30
   9  -2   8   -3.50    4.30
   9   2   8   -2.80    4.90
  10  -2   8   85.19   16.10
  10   2   8   73.49   14.90
  11  -3  -8   20.00    6.50
 -11  -3   8   -7.00    8.70
 -10  -3   8    7.60    7.40
  10  -3  -8   -2.50    4.70
  -9  -3   8   51.29   12.00
   9  -3  -8   53.79   10.50
   9  -3  -8   45.20    8.20
  -9   3   8   44.00    9.10
   8  -3  -8   89.99    9.40
   8  -3  -8   99.99   12.40
  -8  -3   8   99.19   12.80
  -8   3   8   80.79   11.30
   7  -3  -8   26.50    7.00
  -7  -3   8   17.20    6.60
   7  -3  -8   15.90    4.10
  -7   3   8   14.10    4.90
  -6  -3   8  605.74   30.10
   6  -3  -8  549.25   18.30
   6  -3  -8  613.94   18.90
  -6   3   8  597.34   20.40
  -5  -3   8  221.58   18.40
   5  -3  -8  221.18    8.20
   5  -3  -8  210.28    9.00
   5   3  -8  221.58   15.90
  -4  -3   8  296.87   19.30
   4   3  -8  282.17   15.90
  -3  -3   8    0.70    6.10
  -2  -3   8  265.77   17.50
   2   3  -8  284.27   15.30
  -2   3   8  262.47    7.60
  -2   3   8  270.47    7.50
  -1  -3   8   26.10    7.70
  -1   3   8   42.90    4.70
  -1   3   8   33.40    4.40
   0  -3   8  215.58   14.00
   0   3  -8  211.78   13.30
   0   3   8  199.48   11.70
   0   3   8  200.58    9.40
   1  -3   8    8.50    4.40
   1   3   8    8.20    3.00
   1   3   8   12.20    4.40
  -1   3  -8    7.70    3.70
   2  -3   8  489.75   22.40
   2   3   8  520.15   24.60
   2   3   8  532.45   20.40
   3  -3   8  443.86   22.30
   3   3   8  429.96   24.20
   4  -3   8  361.46   20.70
   4   3   8  351.96   19.80
   5  -3   8    4.30    4.10
   5   3   8   12.80    5.30
   6  -3   8   -1.10    3.30
   6   3   8    3.30    3.40
   7  -3   8   25.30    8.20
   7   3   8   30.10    8.60
   8  -3   8   99.69   15.70
   8   3   8  149.88   16.40
   9  -3   8   40.20   10.00
   9   3   8   44.70   10.80
  10  -3   8    0.30    4.80
  10   3   8    2.30    5.70
 -11  -4   8   32.20   11.20
  11  -4  -8   46.40    8.60
 -10  -4   8   11.10    7.50
  10  -4  -8    1.50    4.60
  -9  -4   8   -5.40    6.40
  -8  -4   8  198.78   20.70
   8  -4  -8  258.27   14.10
   8  -4  -8  213.88   15.40
   7  -4  -8    9.10    4.80
  -7  -4   8   13.60    5.00
  -6  -4   8   30.00    8.40
   6  -4  -8   30.90    3.60
  -5  -4   8   16.90    6.60
  -4  -4   8  734.73   32.20
   4   4  -8  687.23   26.30
  -3  -4   8  270.67   24.50
   3   4  -8  296.77   16.20
  -2  -4   8  164.28   15.40
   2   4  -8  195.88   12.80
  -1  -4   8    6.30    6.40
   1   4  -8    6.50    3.70
  -1   4   8    2.50    2.20
  -1   4   8    6.40    1.80
   0  -4   8  344.47   19.20
   0   4   8  317.57   11.30
   0   4   8  341.87   14.50
   0   4  -8  325.37   17.00
   1  -4   8  198.78   14.60
   1   4   8  202.08   10.60
   1   4   8  171.88   12.30
   2  -4   8   30.50    7.10
   2   4   8   36.50    6.30
   2   4   8   39.50    7.80
   3  -4   8   -2.60    3.50
   3   4   8    0.30    3.90
   4  -4   8   56.39   10.00
   4   4   8   75.49    9.30
   5  -4   8   42.40    9.30
   5   4   8   43.60    8.50
   6  -4   8   48.70   13.00
   6   4   8   39.20    9.10
   7  -4   8   16.20    7.10
   7   4   8   35.80    8.90
   8  -4   8   -1.50    4.40
   8   4   8   -3.60    4.40
   9  -4   8   15.40    6.90
   9   4   8   28.50    8.70
  10  -4   8    3.60    4.80
  10   4   8   16.60    7.20
 -11  -5   8   24.40    8.80
  11  -5  -8   15.50    6.00
  10  -5  -8   47.10    8.40
 -10  -5   8   50.49   13.70
   9  -5  -8   51.79    7.80
  -9  -5   8   56.89   13.00
   8  -5  -8   37.40    7.40
   8  -5  -8   34.20    5.60
  -8  -5   8   35.70   10.80
   7  -5  -8  287.57   11.10
  -7  -5   8  355.26   25.80
   7  -5  -8  318.37   13.60
  -6  -5   8  329.47   23.60
  -5  -5   8  796.72   36.20
  -4  -5   8   22.50    9.10
  -3  -5   8 1392.06   46.80
  -2  -5   8 1303.47   44.20
   2   5  -8 1247.98   36.90
  -1  -5   8  464.05   24.80
   1   5  -8  398.16   25.10
   0  -5   8    6.30    6.00
   0   5   8    7.40    2.20
   0   5   8    9.40    3.40
   1  -5   8  253.97   17.10
   1   5   8  247.98   11.70
   1   5   8  235.48   13.90
   2  -5   8 1295.57   40.50
   2   5   8 1308.07   40.20
   2   5   8 1326.97   34.90
   3  -5   8  285.67   18.20
   3   5   8  253.37   19.70
   3   5   8  253.87   18.50
   4  -5   8   -4.30    2.30
   4   5   8    4.30    3.20
   5  -5   8   54.89   10.00
   5   5   8   41.80    9.50
   6  -5   8   -0.10    3.00
   6   5   8    5.60    3.80
   7  -5   8   -0.90    4.50
   7   5   8   -4.20    3.80
   8  -5   8    2.20    4.30
   8   5   8    0.70    5.70
   9  -5   8    5.80    5.10
   9   5   8   -0.90    4.40
 -10  -6   8   17.50    8.90
  10  -6  -8   10.80    4.90
   9  -6  -8   43.40    6.30
  -9  -6   8   38.00   11.60
  -8  -6   8  -10.30    5.00
   8  -6  -8   -2.50    3.90
   8  -6  -8    2.40    2.40
  -7  -6   8   67.29   14.20
   7  -6  -8   85.79    6.30
  -6  -6   8   21.20    7.80
  -5  -6   8  202.18   19.40
  -4  -6   8   52.29   12.30
  -3  -6   8   28.20   10.80
  -2  -6   8    8.10    9.10
  -1  -6   8   32.60   10.80
   0  -6   8   37.10   10.00
   0   6   8   23.70    4.40
   0   6   8   24.80    3.20
   1  -6   8    6.20    5.90
   1   6   8   14.60    4.20
   1   6   8   13.50    3.50
   2  -6   8  197.48   15.80
   2   6   8  174.58   13.60
   2   6   8  183.98   12.10
   3  -6   8   79.89   12.10
   3   6   8   93.29   11.90
   4  -6   8    9.70    5.10
  -4  -6  -8    9.80    5.20
   4   6   8    5.30    4.10
  -5  -6  -8   61.59   12.30
   5  -6   8   57.19   11.20
   5   6   8   81.99   12.80
   6  -6   8    9.00    6.00
  -6  -6  -8   21.00    8.20
   6   6   8   11.70    5.30
  -7  -6  -8   97.49   17.40
   7  -6   8   81.09   13.70
   7   6   8   67.19   13.90
   8  -6   8   -2.30    4.80
  -8  -6  -8   16.80    8.10
   8   6   8    5.70    5.70
   9  -6   8    0.30    6.10
   9   6   8    7.30    5.70
 -10  -7   8   89.59   18.80
  -9  -7   8   10.60    7.10
  -8  -7   8   -3.90    4.70
   8  -7  -8   -3.00    3.30
   8  -7  -8   -1.40    2.00
  -7  -7   8   35.20    9.60
  -6  -7   8    2.30    5.60
  -5  -7   8  126.69   16.40
  -4  -7   8    2.60    7.30
  -3  -7   8  183.18   20.20
  -2  -7   8    7.20    9.60
  -1  -7   8  120.29   17.10
   0  -7   8   74.99   13.20
   0   7   8   84.29    7.60
   0   7   8   87.39    5.40
   1  -7   8  411.26   23.30
   1   7   8  362.76   15.00
   1   7   8  383.76   17.70
  -2  -7  -8  296.17   18.40
   2  -7   8  409.66   23.30
   2   7   8  390.86   18.00
   2   7   8  381.76   20.30
  -3  -7  -8    4.40    3.80
   3  -7   8    0.70    4.30
   3   7   8   -2.40    4.40
   3   7   8   -0.80    3.00
   4  -7   8   14.40    6.20
  -4  -7  -8   10.70    5.90
   4   7   8    7.70    4.20
   5  -7   8  981.90   39.70
  -5  -7  -8  932.21   43.90
   5   7   8  956.20   38.30
   6  -7   8   -6.20    2.90
  -6  -7  -8   -0.10    5.90
   6   7   8    7.70    4.90
  -7  -7  -8    6.90    7.30
   7  -7   8    4.50    5.40
   7   7   8   10.10    6.10
  -8  -7  -8   25.70   10.40
   8  -7   8   12.00    6.60
   8   7   8   29.60    8.60
  -9  -7  -8  -12.10    5.60
   9  -7   8    1.50    4.60
   9   7   8   -5.40    4.70
 -10  -8   8    1.50    6.60
  -9  -8   8   27.20   11.00
  -8  -8   8   11.70    8.30
  -7  -8   8    9.20    7.20
  -6  -8   8    9.10    7.30
  -5  -8   8   74.59   15.70
  -4  -8   8  113.89   17.90
  -3  -8   8  109.99   17.80
  -2  -8   8    5.30    8.90
  -1  -8   8  438.76   28.10
   0  -8   8   21.40    9.70
   0   8   8   31.10    3.50
   0   8   8   29.80    5.20
  -1  -8  -8   15.40    4.90
   1  -8   8   12.70    7.90
   1   8   8   18.60    4.20
   1   8   8   13.60    5.50
   2  -8   8   75.99   12.70
  -2  -8  -8   63.59    9.90
   2   8   8   61.29    9.80
   2   8   8   71.29    8.20
  -3  -8  -8  189.88   15.70
   3  -8   8  139.99   14.60
   3   8   8  153.68   12.90
   3   8   8  165.68   15.20
  -4  -8  -8   51.49   10.80
   4   8   8   49.50    9.40
  -5  -8  -8  129.79   16.60
   5  -8   8  119.29   14.10
   5   8   8  117.39   13.80
   6  -8   8  191.98   17.70
  -6  -8  -8  169.28   19.50
   6   8   8  185.88   17.80
   7  -8   8   -3.90    3.50
  -7  -8  -8   -5.40    6.30
   7   8   8    3.30    6.20
  -8  -8  -8    7.00    9.30
   8  -8   8    2.90    5.20
   8   8   8   -9.30    5.00
  -9  -8  -8  -12.20    7.10
   9  -8   8   16.40    8.30
   9   8   8   -0.60    4.40
  -9  -9   8   23.60   11.00
  -8  -9   8   19.00   10.00
  -7  -9   8   73.79   16.10
  -6  -9   8  176.88   20.40
  -5  -9   8   68.59   15.10
  -4  -9   8   -9.10    5.40
  -3  -9   8  215.58   23.10
  -2  -9   8  260.67   23.60
  -1  -9   8  370.96   27.80
   0  -9   8  311.47   23.70
   0   9   8  285.57   11.10
   0   9   8  292.87   12.40
  -1  -9  -8    4.80    2.90
   1  -9   8    3.10    7.00
   1   9   8    8.20    3.10
   1   9   8    5.20    5.10
   2  -9   8  490.65   28.10
  -2  -9  -8  497.95   24.70
   2   9   8  509.55   21.80
   2   9   8  552.94   30.30
  -3  -9  -8   38.80    9.20
   3  -9   8   18.10    7.90
   3   9   8   14.60    5.40
  -4  -9  -8   19.20    5.90
   4  -9   8   16.50    7.00
   4   9   8   16.50    6.30
   5  -9   8    6.90    6.00
  -5  -9  -8   14.80    7.00
   5   9   8    4.40    4.60
  -6  -9  -8   23.60   13.10
   6  -9   8   46.30   11.10
   6   9   8   43.50   11.50
  -7  -9  -8   21.20    9.00
   7   9   8   23.10    7.60
  -8  -9  -8    2.50    8.00
   8   9   8   13.00    6.40
  -9 -10   8   28.50   11.30
  -8 -10   8  107.19   20.00
  -7 -10   8    1.10    6.90
  -6 -10   8  -10.10    4.30
  -5 -10   8   81.69   16.20
  -4 -10   8  401.06   30.10
  -3 -10   8   16.90    9.60
  -2 -10   8    3.40    8.10
  -1 -10   8  115.59   18.60
   0 -10   8  156.38   18.20
   0 -10  -8  139.09    9.30
   0  10   8  157.08    8.70
   0  10   8  168.58    9.20
   1 -10   8  229.48   20.90
  -1 -10  -8  193.68   13.50
   1  10   8  250.57   15.20
   1  10   8  253.87   13.50
  -2 -10  -8    6.50    3.90
   2 -10   8    0.80    9.20
   2  10   8    6.90    5.70
   2  10   8    6.20    3.00
  -3 -10  -8   73.49   12.50
   3 -10   8   89.59   14.30
   3  10   8   99.59   11.10
  -4 -10  -8   85.19   13.80
   4 -10   8   71.19   13.30
   4  10   8   89.89   11.40
   5 -10   8   26.80    8.50
  -5 -10  -8   50.09   11.10
   5  10   8   37.70    9.60
   6 -10   8    3.90    5.60
  -6 -10  -8   -8.70    7.10
   6  10   8   18.10    7.20
  -7 -10  -8   -2.00    5.90
   7 -10   8   -3.10    4.30
   7  10   8   -0.40    5.80
   8 -10   8   14.30    7.30
  -8 -10  -8    4.00    8.00
   8  10   8    2.40    6.60
  -8 -11   8   14.50    9.60
  -7 -11   8   24.60    9.30
  -6 -11   8   23.90    9.60
  -5 -11   8   23.40   10.60
  -4 -11   8   40.70   12.90
  -3 -11   8   39.60   13.20
  -1 -11   8   25.00   13.90
  -1  11   8   17.20    1.90
  -1  11   8   16.50    1.90
   0 -11  -8  127.19    9.40
   0  11   8  127.29    8.30
   0  11   8  114.39    8.10
  -1 -11  -8   -2.90    3.30
   1 -11   8   -2.20    6.70
   1  11   8    2.50    2.30
   1  11   8    0.90    5.10
   2 -11   8    7.20    6.80
   2  11   8    9.50    4.50
   2  11   8    1.20    6.80
   3 -11   8    8.00    6.40
  -3 -11  -8    5.20    5.50
   3  11   8    6.50    3.70
   4 -11   8   86.29   15.30
  -4 -11  -8   58.89   12.60
   4  11   8   71.99   12.40
  -5 -11  -8   10.30    6.40
   5 -11   8    0.00    5.00
   5  11   8    5.70    4.90
   6 -11   8    5.80    6.80
  -6 -11  -8    1.50    7.30
   6  11   8   16.70    7.30
  -7 -11  -8   -7.30    5.80
   7  11   8    2.90    4.90
  -8 -12   8   -9.20    8.40
  -7 -12   8   19.20    9.30
  -6 -12   8   -0.40    7.10
  -5 -12   8   95.29   18.80
  -4 -12   8   20.80   10.80
  -3 -12   8   22.10   10.20
  -2 -12   8   30.20   12.60
  -1 -12   8   23.70   11.40
   1 -12  -8   45.70    6.60
   0 -12  -8   12.50    3.90
   0 -12   8    8.80    9.70
   0  12   8   17.50    3.90
  -1 -12  -8    9.60    4.60
   1 -12   8    7.90    8.30
   1  12   8   15.00    5.90
   2 -12   8   21.50   10.40
  -2 -12  -8   59.29   10.70
   2  12   8   44.80    9.80
  -3 -12  -8   44.90   10.50
   3 -12   8   25.90    9.80
  -4 -12  -8   16.10    7.10
   4 -12   8   -4.90    4.70
  -5 -12  -8    6.60    7.30
   5 -12   8   -2.90    5.10
   5  12   8   -1.90    4.80
   6 -12   8   -3.00    5.20
  -6 -12  -8   -1.60    7.40
   6  12   8    4.50    6.10
   7 -12   8   36.00   12.40
  -7 -12  -8    7.60    6.90
   7  12   8   20.20    8.50
  -7 -13   8   10.50    8.50
  -6 -13   8   12.00    7.40
  -5 -13   8    0.60    7.80
  -4 -13   8   26.20   11.40
  -3 -13   8   -6.30    7.80
  -2 -13   8   78.59   18.20
   1 -13  -8   82.19    6.70
  -1 -13   8   56.99   15.50
  -1  13   8   72.59    5.10
   0 -13   8   24.80   12.00
   0 -13  -8   21.00    5.30
   0  13   8   31.60    5.30
  -1 -13  -8   84.49   10.80
   1 -13   8   89.29   16.80
   1  13   8   82.59    9.90
   2 -13   8   20.30   10.20
  -2 -13  -8   26.70    7.90
   3 -13   8   23.50    9.90
  -3 -13  -8   35.80   10.80
   4 -13   8   43.20   11.80
  -4 -13  -8   56.09   13.70
   5 -13   8   27.80    9.50
  -5 -13  -8   12.30    9.70
   6 -13   8   -4.30    6.10
  -6 -13  -8    6.90    8.10
   6  13   8  -10.60    5.60
  -7 -14   8   27.30   11.50
  -6 -14   8    0.90    6.10
  -5 -14   8  162.18   25.80
  -4 -14   8   19.40   10.60
  -3 -14   8   19.60    9.00
  -2 -14   8   97.19   19.90
   1 -14  -8   56.19    6.50
  -1 -14   8   71.29   16.70
  -1  14   8   62.49    5.70
   0 -14   8   48.30   15.20
   0 -14  -8   39.90    7.50
   0  14   8   56.39    7.10
   1 -14   8   10.60   11.40
  -1 -14  -8   24.40   10.60
   1  14   8   16.60    6.20
   2 -14   8   13.80   10.00
  -2 -14  -8   21.80    7.60
  -3 -14  -8   79.39   14.50
   3 -14   8   96.69   18.00
  -4 -14  -8    5.70    8.10
   4 -14   8    2.60    7.80
   5 -14   8    6.30    7.10
  -5 -14  -8   30.10   12.00
  -6 -14  -8   17.40    9.10
   6 -14   8    0.30    6.50
   6  14   8   -5.90    5.90
  -6 -15   8    7.80    7.90
  -4 -15   8    2.90   11.00
  -3 -15   8   -1.70    8.60
  -2 -15   8    5.70   10.40
  -1 -15   8   -6.20    7.90
   1 -15  -8    3.00    3.70
   0 -15  -8   -8.70    4.20
   0 -15   8    3.40    7.80
  -1 -15  -8   32.90    7.80
   1 -15   8   17.50   10.90
   2 -15   8   84.09   18.20
  -2 -15  -8   86.59   14.10
  -3 -15  -8   -5.50    7.50
   3 -15   8   -3.50    6.30
  -4 -15  -8    5.60   13.10
   4 -15   8   16.50    9.80
  -5 -15  -8   27.50   11.40
   5 -15   8   28.50   11.90
  -4 -16   8   10.00   10.40
  -2 -16   8    8.10    9.50
  -1 -16   8  -17.20    7.40
   0 -16  -8   12.70    7.40
   0 -16   8   -2.60    8.20
  -1 -16  -8   16.20    7.00
   1 -16   8   15.60   11.90
   2 -16   8  -17.10    7.80
  -2 -16  -8   -0.80    5.90
   3 -16   8   -7.50    9.00
  -3 -16  -8    6.20    8.20
  -3 -17   8   -4.20    8.00
  -2 -17   8   43.10   16.40
  -1 -17   8   -3.40   12.50
   0 -17   8   -3.10   10.10
   1 -17   8   18.80   10.90
  -1 -17  -8   12.20    7.00
  -2 -17  -8   24.30    9.50
   2 -17   8   28.30   12.90
 -10   0   9  -11.60    6.10
  -9   0   9    3.00    5.50
  -8   0   9   -2.20    4.00
  -7   0   9   -7.10    3.30
   7   0  -9    1.30    5.00
   6   0  -9    4.60    4.00
  -6   0   9    5.70    3.60
   5   0  -9   -2.30    3.10
  -5   0   9    1.60    2.60
  -4   0   9    3.90    3.20
   4   0  -9    3.40    2.60
  -3   0   9    4.60    4.20
  -2   0   9    1.30    5.00
   2   0  -9    3.30    2.30
  -1   0   9   -2.00    4.00
   1   0  -9   -0.70    2.20
   0   0  -9    1.30    2.40
   0   0   9    3.30    3.30
  -1   0  -9    4.80    3.50
   1   0   9    1.90    3.10
   1   0   9   -1.10    2.60
   2   0   9   -3.00    2.40
   2   0   9   -1.60    3.00
  -2   0  -9    4.10    3.60
   3   0   9   -1.10    2.90
   4   0   9   -1.50    1.70
   5   0   9    0.90    3.40
   6   0   9    2.00    3.80
   7   0   9    5.60    4.80
   8   0   9   -0.20    4.90
   9   0   9    3.10    4.90
 -10  -1   9   22.20    8.50
  10  -1  -9   18.90    7.50
 -10   1   9   33.40    9.60
  -9  -1   9   21.20    7.60
   9  -1  -9   28.70    7.70
  -9   1   9   14.90    6.80
   8  -1  -9   34.80    8.70
  -8  -1   9   27.80    8.00
   7  -1  -9    2.00    4.70
  -7  -1   9    7.40    4.10
  -7   1   9   14.40    4.30
   7   1  -9   18.30    6.70
  -6  -1   9   89.19   12.70
   6  -1  -9   83.19    8.20
  -6   1   9   96.59    9.20
   6   1  -9   88.59   10.40
   5  -1  -9  368.36   14.10
  -5  -1   9  340.97   19.30
   5   1  -9  351.66   16.60
  -5   1   9  355.26   16.80
  -4  -1   9  108.79   10.60
   4  -1  -9   92.09    6.50
   4   1  -9   83.79    8.30
  -4   1   9   92.69    7.90
  -3  -1   9  118.49   11.70
   3  -1  -9  105.49    6.70
  -3   1   9  100.89    8.30
   3   1  -9   99.99    8.20
   2  -1  -9    0.20    1.60
  -2  -1   9    6.70    6.30
   2   1  -9    0.50    2.50
  -2   1   9    6.30    4.30
   1  -1  -9    3.10    2.30
  -1  -1   9   -8.40    3.80
   1   1  -9    3.40    2.50
  -1   1   9   -1.00    3.50
   0  -1  -9  369.56   16.90
   0  -1   9  400.86   18.00
   0   1   9  381.66   16.00
   0   1  -9  349.07   17.30
   0   1   9  373.26   19.00
  -1  -1  -9   46.20    7.60
   1  -1   9   37.90    6.70
   1   1   9   38.40    7.50
  -1   1  -9   49.20    8.10
   1   1   9   45.30    6.90
  -2  -1  -9  124.19   11.80
   2  -1   9  122.09   11.00
   2   1   9  123.59   12.10
   2   1   9  120.69   12.80
   3  -1   9  236.58   15.60
   3   1   9  238.28   15.60
   4  -1   9  340.47   20.20
   4   1   9  326.57   19.60
   5  -1   9  246.28   18.00
   5   1   9  257.37   18.30
   6   1   9   10.70    4.30
   7  -1   9   10.90    5.20
   7   1   9    9.30    4.40
   8  -1   9   41.00   10.60
   8   1   9   63.49   12.40
   9  -1   9   59.09   13.30
   9   1   9   65.29   13.20
  10  -2  -9   54.09   10.20
 -10  -2   9   44.70   11.50
 -10   2   9   57.49   11.20
  -9  -2   9   -4.90    5.50
   9  -2  -9   10.70    5.70
  -9   2   9   15.10    5.20
  -8  -2   9   56.69   11.70
   8  -2  -9   50.19    8.40
  -8   2   9   49.80    8.90
  -7  -2   9   37.80    9.10
   7  -2  -9   37.50    6.70
  -7   2   9   34.20    6.70
   6  -2  -9  208.18   10.50
  -6  -2   9  211.98   16.60
   6   2  -9  229.28   16.10
  -6   2   9  205.78   12.40
  -5  -2   9  282.17   18.60
   5  -2  -9  270.27   10.30
  -5   2   9  293.17   13.00
   5   2  -9  267.37   15.50
  -4  -2   9  511.85   24.80
   4  -2  -9  538.55   15.50
   4   2  -9  494.15   31.10
  -4   2   9  545.25   16.60
  -3  -2   9   90.19   12.40
   3  -2  -9   99.89    5.50
  -3   2   9   94.49    7.20
   3   2  -9   96.79    8.60
  -2  -2   9  321.97   19.30
   2  -2  -9  317.47   11.60
  -2   2   9  316.57   12.90
  -2   2   9  286.07   12.70
   2   2  -9  300.77   14.90
   1  -2  -9  244.58   11.60
  -1  -2   9  235.78   16.10
  -1   2   9  265.37   13.40
  -1   2   9  241.98   11.90
   0  -2   9   76.29    9.70
   0  -2  -9   85.89    7.90
   0   2  -9   84.29    8.60
   0   2   9   76.49    7.20
   0   2   9   84.49    8.80
   1  -2   9  321.37   17.30
  -1   2  -9  291.57   17.10
   1   2   9  306.57   14.50
   1   2   9  285.77   17.50
   2  -2   9   81.29    9.20
   2   2   9   81.99    8.10
   2   2   9   58.19   10.10
   3  -2   9 1278.87   40.30
   3   2   9 1302.17   38.40
   4  -2   9  292.27   18.80
   4   2   9  293.07   18.10
   5  -2   9   74.19   11.80
   5   2   9   67.29   11.50
   6  -2   9   19.70    7.10
   6   2   9    8.10    5.20
   7  -2   9   29.00    8.30
   7   2   9   37.70    9.90
   8  -2   9   48.20    9.60
   8   2   9   21.20    7.40
   9  -2   9   -0.20    4.60
   9   2   9    0.60    5.00
 -10  -3   9   11.10    8.10
  10  -3  -9    2.70    5.00
  -9  -3   9   36.80    9.70
   8  -3  -9  145.39   12.10
   8  -3  -9  162.58   11.30
  -8  -3   9  158.88   16.40
  -8   3   9  159.98   12.40
   7  -3  -9  143.59    9.50
  -7  -3   9  149.88   15.50
   7  -3  -9  130.69    9.10
  -7   3   9  137.99   10.40
   6  -3  -9    2.20    1.80
   6  -3  -9   -5.80    2.60
  -6  -3   9    1.30    3.50
  -6   3   9    0.30    2.10
   5  -3  -9   29.40    2.70
   5  -3  -9   32.20    2.50
  -5  -3   9   46.50    9.60
  -5   3   9   33.80    2.90
   5   3  -9   39.70    7.70
  -4  -3   9  213.98   26.90
   4   3  -9  254.77   15.10
  -3  -3   9  418.96   23.30
   3   3  -9  382.96   17.90
  -2  -3   9   17.90    8.40
  -2   3   9   19.00    2.90
   2   3  -9   19.10    5.10
  -2   3   9   28.60    3.00
  -1  -3   9  276.27   19.40
  -1   3   9  271.17   11.30
   1   3  -9  270.67   15.20
  -1   3   9  297.57   12.60
   0  -3   9   16.70    6.30
   0   3  -9   16.00    4.60
   0   3   9   12.40    3.50
   0   3   9   17.30    4.30
   1  -3   9   -6.40    3.10
   1   3   9   -2.00    3.20
   1   3   9    3.90    2.40
   2  -3   9    4.70    4.00
   2   3   9    3.40    4.50
   2   3   9   10.10    3.50
   3  -3   9  162.38   14.50
   3   3   9  160.38   12.30
   4  -3   9   22.20    6.80
   4   3   9   26.80    7.00
   5  -3   9  239.48   18.30
   5   3   9  236.48   17.60
   6  -3   9   82.69   13.30
   6   3   9  111.59   13.10
   7  -3   9    9.40    7.40
   7   3   9   14.90    7.10
   8  -3   9   44.40   10.60
   8   3   9   18.10    8.20
   9   3   9    0.70    5.30
  10  -4  -9   27.90    6.90
 -10  -4   9   29.10   10.00
  -9  -4   9   12.80    8.10
   9  -4  -9   13.30    4.50
   8  -4  -9    5.90    3.00
   8  -4  -9    2.30    4.40
  -8  -4   9    3.60    6.30
   7  -4  -9   16.60    3.10
   7  -4  -9   22.70    3.90
  -7  -4   9   30.50    8.70
  -6  -4   9  101.99   13.20
  -5  -4   9  839.22   36.30
  -4  -4   9  315.37   21.50
  -3  -4   9   16.00    8.10
   3   4  -9   19.10    5.90
  -2  -4   9  204.38   18.20
   2   4  -9  191.98   13.10
  -1  -4   9  114.49   14.10
  -1   4   9  108.19    6.50
   1   4  -9  101.79   12.50
  -1   4   9  114.69    6.40
   0  -4   9   99.99   11.90
   0   4   9   97.99    6.70
   0   4   9  118.29    8.90
   1  -4   9  164.58   14.10
   1   4   9  174.88   12.60
   1   4   9  164.28    9.80
   2  -4   9  138.79   12.90
   2   4   9  151.88   15.90
   2   4   9  125.09    9.90
   3  -4   9 1073.59   37.60
   3   4   9 1090.69   34.20
   3   4   9 1005.10   49.90
   4  -4   9   50.19    9.80
   4   4   9   49.50    8.70
   5  -4   9  107.19   12.80
   5   4   9  132.69   13.30
   6  -4   9   32.60    7.90
   6   4   9   30.90    8.30
   7  -4   9  168.68   16.80
   7   4   9  157.38   16.40
   8  -4   9    0.00    4.40
   8   4   9    7.80    5.20
   9  -4   9   27.80    8.10
   9   4   9   21.70    7.70
 -10  -5   9   47.00   14.50
   9  -5  -9    3.70    3.30
  -9  -5   9    8.40    7.60
   8  -5  -9   44.40    6.50
   8  -5  -9   58.19    4.90
  -8  -5   9   52.09   11.00
  -7  -5   9   -6.90    4.40
  -6  -5   9   68.29   13.40
  -5  -5   9  239.98   19.70
  -4  -5   9  329.67   23.20
  -3  -5   9  498.45   28.60
  -2  -5   9   62.29   13.20
  -1  -5   9   50.19   11.90
   0  -5   9    4.20    6.10
   0   5   9   -0.90    1.60
   0   5   9   10.90    3.20
   1  -5   9   24.40    7.40
   1   5   9   23.70    5.80
   1   5   9   25.30    4.50
   2  -5   9   42.40    9.50
   2   5   9   53.09    6.30
   2   5   9   54.19   13.50
   3  -5   9  330.57   21.20
   3   5   9  351.06   22.30
   3   5   9  309.37   17.40
   4  -5   9   65.59   11.20
   4   5   9   70.89   10.60
   5  -5   9  112.19   13.50
   5   5   9  102.49   11.90
   6  -5   9    2.30    3.60
   6   5   9   -0.40    4.40
   7  -5   9   -0.60    3.60
   7   5   9   -1.60    4.20
   8  -5   9   40.70   10.40
   8   5   9   28.20    9.20
   9  -5   9   -8.00    3.70
   9   5   9   13.30    7.50
 -10  -6   9  -10.70    7.40
  -9  -6   9   63.69   15.30
  -8  -6   9   47.00   15.60
  -7  -6   9   41.60   10.80
  -6  -6   9   44.70   10.90
  -5  -6   9    9.40    6.40
  -4  -6   9   -2.30    5.60
  -3  -6   9   34.90   10.70
  -2  -6   9  103.49   17.00
  -1  -6   9  154.68   17.80
   0  -6   9    0.90    5.80
   0   6   9    1.40    1.70
   0   6   9    4.10    2.60
   1  -6   9   98.69   12.50
   1   6   9  108.39    7.80
   1   6   9  120.09   10.00
   2  -6   9  296.77   20.00
   2   6   9  277.17   14.50
   2   6   9  262.17   18.10
   3  -6   9  238.98   18.40
   3   6   9  227.78   18.50
   3   6   9  266.97   15.90
   4  -6   9    2.50    4.80
   4   6   9    3.70    4.10
   5  -6   9    1.40    4.20
   5   6   9   -0.20    2.70
   6  -6   9   76.69   13.80
   6   6   9   99.09   14.80
   7  -6   9  136.49   16.50
   7   6   9  109.29   16.70
   8  -6   9   -1.20    4.40
   8   6   9   -0.10    3.20
   9  -6   9   10.30    5.70
   9   6   9  -11.80    5.50
 -10  -7   9   -5.90    7.10
  -9  -7   9   11.10    7.30
  -8  -7   9    8.50    7.30
  -7  -7   9   17.40    9.20
  -6  -7   9   10.80    6.70
  -5  -7   9    5.60    6.30
  -4  -7   9   14.10    9.30
  -3  -7   9   88.59   16.00
  -2  -7   9    1.60    8.60
  -1  -7   9   60.79   14.10
   0  -7   9   20.50    8.70
   0   7   9   10.70    2.40
   1  -7   9   -5.00    5.20
   1   7   9   -1.10    3.30
   1   7   9    7.00    2.40
   2  -7   9  -10.10    3.70
   2   7   9    1.10    5.20
   2   7   9    3.70    2.20
   3  -7   9   15.40    7.20
   3   7   9   11.20    5.00
   4  -7   9   11.30    5.40
   4   7   9   -3.20    3.40
   5  -7   9    3.30    4.20
   5   7   9   -6.80    2.90
   6  -7   9   54.99   12.10
   6   7   9   40.80   10.40
   7  -7   9   63.99   12.20
   7   7   9   82.89   14.60
   8   7   9    6.90    6.90
  -9  -8   9    2.40    7.60
  -8  -8   9    4.20    6.90
  -7  -8   9   -8.30    4.00
  -6  -8   9   30.20   10.30
  -5  -8   9    4.30    6.10
  -4  -8   9    7.10    6.20
  -3  -8   9    0.80    6.80
  -2  -8   9  543.35   32.60
  -1  -8   9  164.88   19.00
   0  -8   9   25.80    9.80
   0   8   9   30.60    3.30
   1  -8   9   -3.60    5.70
   1   8   9   15.80    5.10
   1   8   9    5.90    2.50
   2  -8   9  266.77   20.60
   2   8   9  270.47   14.70
   3   8   9  122.69   11.40
   4  -8   9    0.60    4.70
  -4  -8  -9    1.20    3.80
   4   8   9    4.00    3.50
  -5  -8  -9   57.69   12.30
   5  -8   9   51.99   11.50
   5   8   9   67.79   11.80
   6  -8   9  184.88   18.40
  -6  -8  -9  194.68   21.60
   6   8   9  172.48   21.20
  -7  -8  -9    3.40    7.30
   7  -8   9    7.30    5.20
   7   8   9   -4.10    5.30
  -8  -8  -9   -4.90    9.30
   8  -8   9   -4.60    6.10
   8   8   9   13.20    8.90
  -9  -9   9    3.00    6.80
  -8  -9   9   -8.10    6.30
  -7  -9   9   15.10    8.10
  -6  -9   9    8.50    8.60
  -5  -9   9   51.69   22.60
  -4  -9   9   19.80    8.70
  -3  -9   9    9.80    8.60
  -2  -9   9   38.20   12.40
  -1  -9   9   82.19   16.10
   0  -9   9  112.79   16.90
   0   9   9  106.89    5.80
   1  -9   9    7.70    6.90
   1   9   9    2.40    4.50
   1   9   9    1.80    2.00
   2   9   9   76.39   10.80
   2   9   9   65.69    7.90
   3  -9   9   29.40    9.50
   3   9   9   29.40    6.80
   4  -9   9    1.90    5.00
  -4  -9  -9   10.30    5.80
   4   9   9    3.90    4.30
  -5  -9  -9   -0.10    6.60
   5  -9   9   19.80    7.60
   5   9   9   16.30    6.40
  -6  -9  -9   12.80    7.00
   6  -9   9    0.30    4.90
   6   9   9    0.50    5.10
   7  -9   9   12.10    7.30
  -7  -9  -9    4.60    7.70
   7   9   9   16.00    8.20
   8  -9   9   20.20    7.80
  -8  -9  -9   34.50   11.80
   8   9   9   40.40    9.50
  -8 -10   9    9.10    8.30
  -7 -10   9   56.39   15.00
  -6 -10   9   36.90   13.30
  -5 -10   9   15.70    8.50
  -4 -10   9  104.99   18.40
  -2 -10   9   -1.70    9.20
  -1 -10   9   11.10   10.40
   0 -10   9   49.90   22.10
   0  10   9   62.39    4.50
   1 -10   9    0.90    7.30
   1  10   9    2.20    2.80
   1  10   9    6.10    5.00
   2 -10   9    0.90    5.60
  -2 -10  -9    3.50    4.20
   2  10   9    2.90    2.90
   2  10   9   10.70    6.60
   3 -10   9   19.10    8.60
  -3 -10  -9   -4.10    4.20
   3  10   9    8.90    4.50
   4 -10   9   -1.50    4.50
  -4 -10  -9   -1.10    5.10
   4  10   9   -5.10    3.70
   5 -10   9   54.59   12.00
  -5 -10  -9   32.70   10.60
   5  10   9   17.10    7.90
   6 -10   9   84.19   14.80
  -6 -10  -9   86.79   18.00
   6  10   9   93.49   15.00
   7 -10   9    9.30    6.90
  -7 -10  -9   -2.10    8.00
   7  10   9    2.20    6.00
  -8 -11   9  -16.50    7.50
  -7 -11   9    4.80    6.50
  -6 -11   9    8.20    8.50
  -5 -11   9    0.60    6.40
  -4 -11   9   13.40    8.50
  -3 -11   9  230.18   24.60
  -2 -11   9   -4.00   10.60
  -1 -11   9   43.40   14.10
   0 -11   9   21.20   10.50
   0  11   9    5.50    2.60
   0  11   9    3.50    2.00
   1 -11   9   11.10    8.30
  -1 -11  -9    8.40    3.40
   1  11   9   16.00    5.70
   1  11   9    3.20    2.50
   2 -11   9    9.60    7.40
   2  11   9    6.70    4.20
   2  11   9   14.80    7.30
   3 -11   9   47.50   11.50
  -3 -11  -9   67.29   10.80
   3  11   9   50.59    8.90
   4 -11   9   24.70    9.70
  -4 -11  -9    2.20    6.10
   4  11   9   11.60    5.70
   5 -11   9  132.59   16.60
  -5 -11  -9   92.89   18.00
   5  11   9  119.09   14.50
  -6 -11  -9   41.80   12.40
   6 -11   9   12.80   10.10
   6  11   9   37.30    9.60
   7 -11   9   12.90    7.30
  -7 -11  -9    5.00   10.60
   7  11   9    2.70    6.40
  -7 -12   9  -11.40    5.00
  -6 -12   9   -3.40    7.30
  -5 -12   9   14.10    8.80
  -4 -12   9   16.10   10.90
  -3 -12   9   83.09   17.90
  -2 -12   9  222.28   25.10
  -1 -12   9   16.40   11.00
   0 -12   9   17.80   10.60
   0  12   9    3.20    2.00
   0  12   9   -3.70    2.50
  -1 -12  -9    4.20    3.70
   1 -12   9   -3.10    8.40
   1  12   9   11.00    3.50
   1  12   9    8.90    5.50
  -2 -12  -9   22.70    7.00
   2 -12   9   25.10   10.20
   2  12   9   13.10    4.80
   2  12   9    9.20    7.90
   3 -12   9   19.60    9.70
  -3 -12  -9   17.00    6.60
   3  12   9   18.70    5.90
   4 -12   9    9.40    7.20
  -4 -12  -9   -1.00    6.60
   4  12   9   -6.20    4.30
   5 -12   9   21.30    8.70
  -5 -12  -9   18.30   12.50
   5  12   9   10.00    7.50
  -6 -12  -9   43.90   13.60
   6 -12   9   34.40   11.70
   6  12   9   43.80   11.20
  -7 -13   9   10.40    8.20
  -6 -13   9   16.00    9.60
  -5 -13   9   35.70   13.80
  -4 -13   9   10.00    9.20
  -3 -13   9    9.40   11.30
  -2 -13   9    1.10    9.10
  -1 -13   9    0.40    9.30
   0 -13  -9    7.50    3.30
   0 -13   9    3.20    9.70
   0  13   9    5.80    2.50
   0  13   9    3.30    3.10
  -1 -13  -9    6.50    4.30
   1 -13   9    5.50    8.00
   1  13   9    2.40    3.00
   1  13   9   14.80    5.50
   2 -13   9   -6.50    6.70
  -2 -13  -9   -9.70    4.40
   2  13   9    6.70    3.80
   3 -13   9    9.10    8.70
  -3 -13  -9   11.80    6.50
   3  13   9    4.00    4.40
  -4 -13  -9   78.59   15.20
   4 -13   9   89.79   17.30
   4  13   9   77.49   13.60
  -5 -13  -9   32.10   11.20
   5 -13   9   33.50   11.70
   5  13   9   34.30   10.20
  -6 -14   9    9.40    8.40
  -5 -14   9   -5.20    8.20
  -4 -14   9   12.90   10.30
  -3 -14   9    8.30   10.00
  -2 -14   9   13.70   11.40
  -1 -14   9  -10.90    8.60
   0 -14  -9   -0.30    3.00
   0 -14   9   10.50    9.80
   0  14   9    2.30    2.60
   1 -14   9   -5.20    7.90
  -1 -14  -9    9.00    4.60
   1  14   9   -2.50    3.40
  -2 -14  -9   68.89   12.00
   2 -14   9   65.39   16.70
   2  14   9   57.29    9.80
   3 -14   9    8.20   11.00
  -3 -14  -9   48.70   10.90
   3  14   9   29.10    7.70
  -4 -14  -9  -13.70    6.20
   4 -14   9   -5.20    7.20
   4  14   9    1.80    4.90
   5  14   9   -0.90    5.90
  -5 -15   9   33.20   13.90
  -4 -15   9  -10.40    8.40
  -3 -15   9   -3.60    9.80
  -2 -15   9    3.80   10.30
   0 -15   9    3.50   10.40
   0  15   9    5.40    3.90
   1 -15   9    0.90    9.40
   1  15   9    3.50    4.70
   2 -15   9   -4.80   11.90
  -2 -15  -9    9.10    6.20
   2  15   9    5.70    5.70
   3 -15   9   80.59   18.30
  -3 -15  -9  100.29   15.60
   3  15   9  106.19   13.40
  -3 -16   9   40.60   13.70
  -2 -16   9   23.10   15.30
  -1 -16   9   12.30   11.20
   0 -16   9   -5.80    9.90
   1 -16   9   -7.30    9.00
   1  16   9   -6.40    5.60
   2 -16   9   58.19   18.30
  -2 -16  -9   47.70   11.90
 -10   0  10    1.60    7.60
  -9   0  10   16.20    6.90
  -8   0  10   45.40    9.60
  -7   0  10  293.97   18.80
   7   0 -10  314.37   16.60
  -6   0  10   77.59    9.70
   6   0 -10   99.19    8.90
  -5   0  10  145.49   11.40
   5   0 -10  145.59    9.80
  -4   0  10    1.60    2.90
   4   0 -10    1.80    2.30
   3   0 -10  202.38   11.10
  -3   0  10  173.08   12.80
   2   0 -10   -1.90    2.10
  -2   0  10    1.30    4.80
   1   0 -10  387.36   17.40
  -1   0  10  384.96   18.60
   0   0  10    3.00    3.80
   0   0  10    5.40    3.90
   1   0  10   20.60    6.10
  -1   0 -10   21.10    6.00
   2   0  10  333.27   17.80
   3   0  10  100.09   10.50
   4   0  10    8.80    4.90
   5   0  10   17.40    6.00
   6   0  10   -0.80    3.90
   7   0  10   54.09   12.10
   8   0  10    5.40    5.40
   9   0  10   39.70   12.10
 -10  -1  10   58.49   12.00
  10  -1 -10   36.20    8.80
 -10   1  10   66.49   11.40
   9  -1 -10   23.70    6.30
  -9  -1  10    4.00    7.50
  -9   1  10    3.40    5.90
  -8  -1  10   10.40    5.50
  -8   1  10    9.00    4.80
   7  -1 -10   42.00    6.90
  -7  -1  10   46.30    9.90
   7   1 -10   53.39    8.60
  -7   1  10   55.19    8.90
   6  -1 -10    6.50    3.10
  -6  -1  10   -7.30    3.70
   6   1 -10    5.20    4.30
  -6   1  10   -5.20    3.20
  -5  -1  10    9.80    4.10
   5  -1 -10   11.70    3.30
  -5   1  10    6.00    3.40
   5   1 -10   16.30    4.60
  -4  -1  10    6.70    4.10
   4  -1 -10    4.10    2.40
  -4   1  10    9.40    3.00
   4   1 -10   -1.90    3.00
  -3  -1  10  474.65   22.80
   3  -1 -10  530.25   17.00
  -3   1  10  495.55   18.80
   3   1 -10  520.95   19.60
  -2  -1  10   94.89   12.60
   2  -1 -10   93.99    7.60
  -2   1  10  105.89   10.20
   2   1 -10   96.89    8.60
  -1  -1  10   34.80    8.60
   1  -1 -10   33.30    5.90
  -1   1  10   29.10    6.60
  -1   1  10   47.20    7.40
   0  -1  10   70.69    9.20
   0  -1 -10   79.59    8.40
   0   1  10   63.99    9.90
   0   1  10   56.99    7.30
   0   1 -10   73.79    8.60
   1  -1  10   22.60    8.90
   1  -1  10    6.60    4.70
  -1  -1 -10    5.00    3.90
   1   1  10   19.80    6.20
  -1   1 -10   13.50    4.70
   1   1  10   10.80    4.20
   2  -1  10   77.79    9.00
   2   1  10   81.99    8.80
   3  -1  10   11.30    4.60
   3   1  10   14.60    4.60
   4  -1  10    9.50    4.60
   4   1  10   17.70    5.60
   5  -1  10   39.60    9.10
   5   1  10   48.60    9.10
   6  -1  10    9.50    5.90
   6   1  10   10.40    6.20
   7  -1  10   39.50    9.60
   7   1  10   32.00    8.60
   8  -1  10   -3.40    5.00
   8   1  10    2.30    4.60
   9  -1  10   20.90    8.40
   9   1  10   16.00    7.20
 -10  -2  10   28.40    9.10
  10  -2 -10   28.90    7.40
 -10   2  10   12.40    7.10
  -9  -2  10   46.30   11.60
   9  -2 -10   48.10   11.90
   8  -2 -10    4.30    3.90
  -8  -2  10  -10.30    4.60
   7  -2 -10  110.79    9.10
   7  -2 -10  120.29    8.30
  -7  -2  10  131.29   14.20
  -7   2  10  123.09   10.10
   6  -2 -10    7.20    2.80
  -6  -2  10    5.20    4.70
   6   2 -10   14.20    7.30
  -6   2  10   13.60    3.70
   5   2 -10  101.89    9.90
  -5   2  10  114.89    7.60
   4  -2 -10  124.79    6.40
  -4  -2  10  130.89   13.30
   4   2 -10  133.49   10.30
  -3  -2  10   -0.20    5.40
   3   2 -10    1.40    3.20
  -3   2  10    0.10    1.90
  -2  -2  10  350.56   21.00
   2  -2 -10  408.96   14.40
  -2   2  10  370.16   15.00
   2   2 -10  404.36   18.30
  -2   2  10  390.96   15.50
   1  -2 -10  477.15   18.00
  -1  -2  10  430.86   22.20
  -1   2  10  449.06   17.30
   1   2 -10  435.86   20.20
  -1   2  10  475.55   19.60
   0  -2  10    8.20    5.40
   0   2  10   19.60    5.00
   0   2 -10    7.20    4.10
   0   2  10   22.00    4.80
   1  -2  10  291.27   17.70
   1   2  10  279.27   14.20
   2  -2  10   -3.60    3.50
   2   2  10   -3.30    4.10
   2   2  10   -2.50    2.60
   3  -2  10  787.42   31.50
   3   2  10  797.22   29.30
   4  -2  10  550.14   27.20
   4   2  10  558.64   26.00
   5  -2  10    9.50    7.20
   5   2  10   13.30    5.60
   6  -2  10  117.59   13.30
   6   2  10  130.79   13.70
   7  -2  10   34.50    8.90
   7   2  10   41.90    9.30
   8  -2  10    0.60    5.80
   8   2  10  -11.80    5.30
 -10  -3  10   15.00    9.40
   9  -3 -10   12.40    4.20
  -9  -3  10    5.80    7.30
   8  -3 -10   24.20    5.00
  -8  -3  10    8.50    7.70
  -7  -3  10   -4.90    3.90
   6  -3 -10   -0.90    1.10
   6  -3 -10    0.10    1.10
  -6  -3  10    8.80    4.60
  -5  -3  10   10.10    6.10
  -4  -3  10   81.69   12.30
   4   3 -10  100.89    9.70
  -3  -3  10  311.47   21.40
   3   3 -10  326.17   17.20
  -2  -3  10   16.60    8.10
  -2   3  10    1.70    2.00
  -2   3  10    8.70    2.50
   2   3 -10    1.70    3.30
  -1  -3  10   61.09   11.10
   1   3 -10   74.49   12.00
  -1   3  10   59.99    6.70
  -1   3  10   56.19    6.40
   0  -3  10  168.88   13.90
   0   3  10  175.98   12.40
   0   3  10  176.78   10.40
   1  -3  10   18.60    6.50
   1   3  10   21.00    4.50
   1   3  10   29.00    6.60
   2  -3  10   57.89    9.80
   2   3  10   53.99   11.60
   2   3  10   57.59   10.00
   3  -3  10   69.49   11.10
   3   3  10   59.89    9.00
   4  -3  10    2.00    4.00
   4   3  10    4.40    3.70
   5  -3  10  379.36   23.70
   5   3  10  403.56   23.70
   6  -3  10   32.70    8.80
   6   3  10   28.40    7.40
   7  -3  10    0.80    4.90
   7   3  10    3.90    4.40
   8  -3  10    3.50    5.30
   8   3  10   14.50    7.70
 -10  -4  10   -2.20    7.60
  -9  -4  10   23.70   14.40
  -8  -4  10   -1.60    5.20
   8  -4 -10    4.30    1.90
  -7  -4  10   36.30    8.90
  -6  -4  10   43.10    9.70
  -5  -4  10   -5.50    4.40
  -4  -4  10  129.69   14.50
  -3  -4  10   -4.40    5.70
  -2  -4  10    8.90    7.30
  -1  -4  10  197.38   17.30
  -1   4  10  178.48    9.90
   0  -4  10   -0.60    5.20
   0   4  10    8.70    2.80
   0   4  10    1.80    3.00
   1  -4  10   10.10    5.50
   1   4  10   18.60    6.00
   1   4  10   28.60    5.20
   2  -4  10  220.18   16.50
   2   4  10  218.98   13.00
   2   4  10  208.78   16.80
   3  -4  10   99.39   11.70
   3   4  10  121.39   11.20
   4  -4  10   33.00    7.70
   4   4  10   36.60    8.00
   5  -4  10   16.70    6.70
   5   4  10   22.50    6.60
   6   4  10    1.40    4.30
   7  -4  10   31.60    8.50
   7   4  10   51.29   11.50
   8  -4  10    4.80    5.80
   8   4  10   -2.40    4.10
  -9  -5  10  -10.60    5.40
  -8  -5  10   30.00    9.70
  -7  -5  10   14.60    7.80
  -6  -5  10   32.50    9.50
  -5  -5  10   26.00    8.60
  -4  -5  10   49.00   12.00
  -3  -5  10    3.30    7.40
  -2  -5  10   25.40    9.70
  -1  -5  10  104.89   15.00
   0  -5  10  429.26   24.70
   0   5  10  420.26   13.70
   0   5  10  434.46   16.80
   1  -5  10  112.09   12.80
   1   5  10   85.29    9.60
   1   5  10   96.29    7.60
   2  -5  10   51.39    9.80
   2   5  10   45.00    9.20
   2   5  10   58.29    6.80
   3  -5  10   61.99   11.40
   3   5  10   73.89    8.80
   4   5  10  194.48   15.30
   5  -5  10   98.59   12.70
   5   5  10  104.69   14.70
   6  -5  10   53.39   11.60
   6   5  10   49.80   11.10
   7  -5  10    2.50    4.90
   7   5  10   -4.90    4.90
   8  -5  10   16.60    7.50
   8   5  10   24.40    8.80
  -9  -6  10   51.99   13.50
  -8  -6  10    3.30    5.90
  -7  -6  10  -12.30    5.30
  -6  -6  10   -2.50    6.00
  -5  -6  10   50.89   11.60
  -4  -6  10   34.90   10.80
  -3  -6  10   47.40   11.90
  -2  -6  10   33.00   10.60
  -1  -6  10    2.40    7.30
   0  -6  10   65.19   12.40
   0   6  10   68.09    5.10
   0   6  10   61.29    6.20
   1  -6  10    4.00    5.80
   1   6  10   18.90    5.20
   1   6  10   17.90    3.70
   2  -6  10   35.00    9.10
   2   6  10   37.80    7.40
   2   6  10   30.60    5.70
   3  -6  10  284.77   20.70
   3   6  10  297.07   17.10
   4  -6  10   46.70   10.00
   4   6  10   55.19    9.60
   5  -6  10    5.20    4.80
   5   6  10    4.70    4.40
   6  -6  10   45.90   11.10
   6   6  10   37.30    9.90
   7  -6  10   16.60    9.10
   7   6  10    9.20    6.10
   8  -6  10    8.70    7.30
   8   6  10    9.10    5.90
  -9  -7  10   -3.20    7.70
  -8  -7  10  137.09   21.70
  -7  -7  10  142.19   21.00
  -6  -7  10   11.30    6.90
  -5  -7  10   30.40   10.20
  -4  -7  10  530.75   31.90
  -3  -7  10  478.05   30.50
  -2  -7  10  732.53   37.40
  -1  -7  10   11.50    9.70
   0  -7  10  476.25   28.10
   0   7  10  441.66   16.50
   1  -7  10  507.15   28.60
   1   7  10  441.46   16.10
   1   7  10  490.25   20.20
   2  -7  10   37.30    9.50
   2   7  10   35.30    6.20
   2   7  10   25.30    6.90
   3  -7  10   50.69   11.30
   3   7  10   82.99    8.70
   4  -7  10  149.69   16.00
   4   7  10  178.18   14.50
   5  -7  10   29.50    8.70
   5   7  10   33.70    8.50
   6  -7  10    5.00    5.20
   6   7  10   -1.50    5.00
   7  -7  10    5.80    5.60
   7   7  10    2.80    6.00
  -9  -8  10   24.70   12.60
  -8  -8  10    6.30    8.20
  -7  -8  10  100.19   17.80
  -6  -8  10   23.90    8.40
  -5  -8  10  254.57   24.20
  -4  -8  10    3.00    7.60
  -3  -8  10   37.20   12.70
  -2  -8  10  338.37   27.70
  -1  -8  10   48.70   12.90
   0  -8  10  288.97   23.30
   0   8  10  290.57    9.80
   0   8  10  294.37    9.00
   1  -8  10   12.10    7.70
   1   8  10    8.00    4.80
   1   8  10   11.90    3.40
   2  -8  10    2.40    5.60
   2   8  10   -3.50    4.20
   2   8  10   -5.40    2.40
   3  -8  10   57.59   12.30
   3   8  10   40.40    7.10
   4  -8  10    0.20    6.40
   4   8  10    0.80    4.10
   5  -8  10    3.90    6.40
   5   8  10   10.10    6.10
   6  -8  10   13.40    7.50
   6   8  10   26.50    8.20
   7  -8  10  133.29   20.20
   7   8  10  126.19   18.20
  -8  -9  10   23.10   10.10
  -7  -9  10   -6.50    7.70
  -6  -9  10   41.20   12.50
  -5  -9  10   -1.40    6.70
  -4  -9  10   19.40   10.40
  -3  -9  10   -8.80   12.60
  -2  -9  10   55.99   14.80
  -1  -9  10  240.18   24.90
   0  -9  10   94.49   21.90
   1  -9  10    5.30    7.20
   1   9  10    6.00    4.80
   1   9  10    0.40    2.10
   2  -9  10   89.79   16.00
   2   9  10   87.19    8.40
   2   9  10   95.69   11.30
   3  -9  10   16.80    8.00
   3   9  10   19.50    5.50
   4  -9  10   41.00   11.40
   4   9  10   23.10    6.50
   5  -9  10   11.30    6.90
   5   9  10   34.20    8.30
   6  -9  10   11.30    7.10
   6   9  10    7.80    6.60
   7  -9  10    8.10    5.60
   7   9  10  -12.10    5.70
  -8 -10  10   -5.20    8.10
  -7 -10  10  106.09   19.20
  -6 -10  10   11.40    8.00
  -5 -10  10    4.50    6.80
  -4 -10  10    6.40    8.40
  -3 -10  10    0.30    8.10
  -2 -10  10  131.99   20.70
  -1 -10  10  261.47   25.40
   0 -10  10   10.20    9.00
   1 -10  10   29.30   11.00
   1  10  10   28.80    6.70
   1  10  10   40.30    4.90
   2 -10  10    2.80    6.60
   2  10  10   10.20    7.00
   2  10  10    1.80    3.10
   3 -10  10  112.79   17.70
   3  10  10  152.48   12.60
   4 -10  10    0.70    5.80
   4  10  10   12.70    6.10
   5 -10  10   30.60    9.40
   5  10  10   28.80    7.70
   6 -10  10   -0.30    6.30
   6  10  10    8.10    6.60
  -7 -11  10  -10.60    6.90
  -6 -11  10    3.40    6.80
  -5 -11  10  -10.60    5.10
  -4 -11  10   -4.50    7.10
  -3 -11  10   28.30   12.00
  -2 -11  10   13.10   10.10
  -1 -11  10   49.50   14.00
   0 -11  10   16.70   10.50
   1 -11  10    0.50    8.70
   1  11  10   13.80    5.40
   1  11  10    3.60    2.20
   2 -11  10   12.40    8.90
   2  11  10    8.70    7.30
   2  11  10   12.90    4.30
   3 -11  10    0.60    7.20
   3  11  10   15.60    4.90
  -4 -11 -10    0.10    6.30
   4 -11  10    1.20    6.10
   4  11  10   -3.20    4.60
   5 -11  10   74.19   17.40
   5  11  10   77.79   14.40
   6 -11  10   33.20   10.10
  -6 -11 -10   52.59   12.30
   6  11  10   27.10    9.70
  -6 -12  10   16.00    9.40
  -5 -12  10   -4.40    9.00
  -4 -12  10    1.60    8.50
  -3 -12  10    8.50    9.70
  -2 -12  10  137.49   23.20
  -1 -12  10   34.10   14.50
   0 -12  10    2.40    8.10
   1 -12  10   53.79   15.30
   1  12  10   51.09    5.50
   2 -12  10   -1.00    6.00
   3 -12  10   64.69   15.40
  -3 -12 -10   50.39   10.40
   3  12  10   52.29    9.40
   4 -12  10   95.99   16.90
  -4 -12 -10  125.19   16.00
   4  12  10  104.29   13.10
   5 -12  10   -0.50    6.20
  -5 -12 -10    5.30    7.60
   5  12  10   -5.10    5.50
  -6 -13  10  -20.30    7.10
  -5 -13  10    9.20    7.50
  -4 -13  10    2.30    9.10
  -3 -13  10   22.80   12.10
  -2 -13  10  -12.40    9.60
  -1 -13  10    9.90    9.30
   0 -13  10   56.49   16.70
   1 -13  10    2.90    9.60
   1  13  10    8.00    3.60
   2 -13  10   19.00   10.60
  -2 -13 -10   -3.10    4.90
   2  13  10    5.50    4.50
  -3 -13 -10    8.30    6.70
   3 -13  10    5.60    9.50
   3  13  10    3.40    5.60
   4 -13  10   12.90   10.30
  -4 -13 -10    0.60    8.40
   4  13  10   12.80    6.00
  -3 -14  10    2.30    9.70
  -2 -14  10   18.70   14.70
  -1 -14  10   19.30   11.70
   0 -14  10    4.00    9.20
   1 -14  10   15.00   10.20
  -2 -14 -10   11.10    7.20
   2 -14  10   19.80   12.90
   2  14  10   22.30    6.80
   3 -14  10    0.10    9.40
  -3 -14 -10    2.50    6.60
   3  14  10    1.50    5.80
  -3 -15  10  189.48   28.90
  -2 -15  10   74.29   20.50
  -1 -15  10   11.10   13.00
   0 -15  10   16.20   11.50
   1 -15  10   19.10   10.60
  -9   0  11   12.30    7.50
  -8   0  11    6.60    4.90
  -7   0  11    3.20    4.30
   6   0 -11    2.80    3.00
  -6   0  11   -6.40    3.50
   5   0 -11    2.30    3.00
  -5   0  11    8.50    4.10
   4   0 -11    2.50    2.50
  -4   0  11   -2.20    2.50
  -3   0  11   -1.80    3.90
   3   0 -11   -1.00    2.40
  -2   0  11   -1.70    4.30
   2   0 -11   -0.60    2.70
   1   0 -11   -5.20    3.10
  -1   0  11    1.60    4.60
   0   0  11   16.50    5.40
   0   0  11    4.30    4.20
   0   0 -11    0.50    3.70
   1   0  11   -3.50    3.10
   2   0  11    0.00    3.20
   3   0  11    6.70    4.40
   4   0  11    0.60    3.60
   5   0  11   -0.90    3.50
   6   0  11    2.70    4.20
   7   0  11   -2.40    4.70
   8   0  11   -5.90    3.60
  -9  -1  11   14.80    7.50
   9  -1 -11    5.00    6.10
  -9   1  11   33.50    9.20
  -8  -1  11   24.90    7.20
  -8   1  11   13.90    6.00
  -7  -1  11    3.50    4.30
  -7   1  11   -1.80    3.30
   6  -1 -11   25.50    4.70
  -6  -1  11   44.20    8.20
   6   1 -11   36.30    6.30
  -6   1  11   50.09    7.30
   5  -1 -11  207.88   10.10
  -5  -1  11  205.78   15.30
  -5   1  11  189.98   11.70
   5   1 -11  220.98   14.70
   4  -1 -11   38.00    4.60
  -4  -1  11   21.90    6.30
  -4   1  11   36.50    5.80
   4   1 -11   31.90    5.90
   3  -1 -11   10.30    2.90
  -3  -1  11   12.70    5.90
  -3   1  11   10.60    3.70
   3   1 -11   15.60    5.40
   2  -1 -11    7.40    3.30
  -2  -1  11    7.50    5.80
  -2   1  11    4.20    4.20
  -2   1  11    0.50    3.40
   2   1 -11    6.50    3.60
  -1  -1  11   54.79    9.60
   1  -1 -11   83.49    8.60
  -1   1  11   75.89    9.20
   1   1 -11   70.19    8.30
  -1   1  11   56.09    8.60
   0  -1  11   29.40    7.00
   0   1 -11   33.20    7.00
   0   1  11   34.40    6.80
   0   1  11   42.20    9.00
  -1  -1 -11   88.59   10.70
   1  -1  11   77.49    9.50
   1   1  11   85.59   12.80
   1   1  11   66.59    8.10
   2  -1  11    0.30    4.30
   2   1  11   -1.30    3.70
   3  -1  11   89.39   11.20
   3   1  11  108.59   11.40
   4  -1  11    0.10    3.60
   4   1  11    3.20    4.90
   5  -1  11   16.50    6.80
   5   1  11   11.30    6.10
   6  -1  11   21.60    8.00
   6   1  11   24.80    8.60
   7  -1  11   52.09   10.70
   7   1  11   51.49   11.20
   8   1  11   20.30    8.70
  -9  -2  11   -1.40    6.80
   8  -2 -11   44.60    6.30
  -8  -2  11    8.90    7.40
  -8   2  11   24.10    6.50
  -7  -2  11    7.40    5.00
   7  -2 -11    6.20    3.10
  -7   2  11    1.80    3.40
  -6  -2  11  121.39   13.30
  -6   2  11  139.89    8.00
  -5  -2  11   33.20    8.10
   5  -2 -11   26.00    3.10
   5   2 -11   29.60    6.50
   4  -2 -11   27.20    3.20
   4   2 -11   26.60    6.10
  -3   2  11   95.89    6.80
   3   2 -11   89.79    9.50
  -2  -2  11    3.70    5.80
   2  -2 -11    6.70    3.10
  -2   2  11    3.50    3.40
  -2   2  11    4.30    3.20
   2   2 -11    1.90    3.40
  -1  -2  11   75.79   12.00
   1   2 -11   75.39    9.60
  -1   2  11   62.19    8.80
  -1   2  11   71.99    8.30
   0  -2  11  119.89   12.30
   0   2  11  121.59   11.50
   0   2  11   85.39    8.50
   1  -2  11   30.00    7.60
   1   2  11   25.90    5.80
   1   2  11   39.10    8.30
   2  -2  11    8.30    5.20
   2   2  11   11.70    4.50
   3  -2  11  161.58   14.40
   3   2  11  150.08   12.80
   4  -2  11   -2.20    3.90
   4   2  11    7.20    4.20
   5  -2  11   10.70    5.90
   5   2  11   16.70    6.40
   6  -2  11   77.49   13.30
   6   2  11   77.99   13.20
   7  -2  11   10.00    6.60
   7   2  11    0.90    4.80
   8  -2  11   58.99   13.50
   8   2  11   63.69   13.30
  -9  -3  11   11.90    6.60
  -8  -3  11   20.80    8.20
  -7  -3  11    3.30    6.60
  -6  -3  11   18.50    5.90
  -5  -3  11    7.30    5.00
  -4  -3  11    3.70    5.20
  -3  -3  11   10.70    7.00
  -2  -3  11  157.88   15.80
  -2   3  11  145.89    7.40
  -1  -3  11   54.09   11.10
  -1   3  11   45.10    6.70
  -1   3  11   40.30    6.30
   0  -3  11    4.00    5.40
   0   3  11    1.50    3.00
   0   3  11    0.20    3.80
   1  -3  11   -0.30    3.90
   1   3  11    0.80    2.90
   1   3  11   15.60    5.60
   2  -3  11   10.00    4.90
   2   3  11    0.40    2.90
   3  -3  11   42.60    9.40
   3   3  11   36.80    7.50
   4   3  11    8.70    4.90
   5  -3  11    7.20    5.30
   5   3  11    3.40    5.10
   6  -3  11    9.30    6.20
   6   3  11    3.10    4.40
   7  -3  11   30.70    8.80
   7   3  11   20.60    8.30
  -9  -4  11   -3.00    7.30
  -8  -4  11    3.90    6.50
  -7  -4  11   81.89   14.40
  -6  -4  11   24.90    7.40
  -5  -4  11    7.80    6.40
  -4  -4  11   12.20    6.60
  -3  -4  11   82.49   13.80
  -2  -4  11   41.00   11.10
  -1  -4  11   10.60    7.60
  -1   4  11    7.40    3.40
   0  -4  11   46.70   10.00
   0   4  11   43.80    5.80
   0   4  11   45.20    7.30
   1  -4  11  258.27   18.50
   1   4  11  266.07   17.30
   1   4  11  268.97   13.40
   2  -4  11   -5.80    3.80
   2   4  11   -9.90    5.20
   2   4  11    4.30    2.80
   3  -4  11    8.10    5.10
   3   4  11   -0.80    2.90
   4  -4  11  150.28   15.30
   4   4  11  138.49   13.10
   5  -4  11    1.30    4.80
   5   4  11    0.00    4.20
   6  -4  11   56.09   11.30
   6   4  11   53.39   10.90
   7  -4  11    3.10    7.00
   7   4  11   21.60    7.60
  -9  -5  11  -16.70    6.90
  -7  -5  11   18.30    8.00
  -6  -5  11   -2.90    6.30
  -5  -5  11   46.50   10.70
  -4  -5  11   90.69   15.70
  -3  -5  11    4.60    7.20
  -2  -5  11  230.18   21.30
  -1  -5  11    0.20    6.90
   0  -5  11    1.00    6.40
   0   5  11   -1.30    2.30
   0   5  11    0.80    3.00
   1  -5  11  129.69   14.30
   1   5  11  113.79    8.80
   1   5  11  125.99   11.90
   2  -5  11  136.29   14.60
   2   5  11  141.29   13.70
   3   5  11   13.40    4.10
   4  -5  11   29.00    8.20
   4   5  11   22.60    6.40
   5  -5  11    2.10    5.60
   5   5  11    1.30    3.90
   6  -5  11   12.30    6.40
   6   5  11    8.90    5.60
   7  -5  11   71.89   14.70
   7   5  11   88.79   14.90
  -8  -6  11   -4.60    8.00
  -7  -6  11    7.30   12.70
  -6  -6  11   19.10    7.60
  -5  -6  11   96.59   16.00
  -4  -6  11    8.90    8.70
  -3  -6  11   43.20   11.60
  -2  -6  11   13.60    9.70
  -1  -6  11   29.30   11.10
   0  -6  11    1.60    6.50
   0   6  11    9.70    2.70
   0   6  11   12.00    3.50
   1  -6  11  126.59   14.90
   1   6  11  136.99   11.20
   1   6  11  142.99    9.20
   2  -6  11    4.80    5.00
   2   6  11    4.20    2.60
   2   6  11    8.60    5.20
   3  -6  11   19.90    7.30
   3   6  11   28.30    6.30
   4  -6  11    0.20    4.60
   4   6  11    3.20    3.80
   5  -6  11   31.20    9.40
   5   6  11   22.10    7.70
   6  -6  11   -0.40    3.80
   6   6  11   -1.90    5.50
   7  -6  11   17.40    7.60
   7   6  11   10.40    5.80
  -8  -7  11  -16.90    6.30
  -7  -7  11   -0.90    6.70
  -6  -7  11   -4.10    6.50
  -5  -7  11   32.70   11.20
  -4  -7  11   76.49   16.10
  -3  -7  11   -4.10    7.70
  -2  -7  11   47.10   12.70
  -1  -7  11    4.20    9.30
   0  -7  11  -12.30    6.90
   0   7  11    3.60    2.60
   1  -7  11    6.80    8.00
   1   7  11   -9.00    3.50
   1   7  11   -0.20    2.20
   2  -7  11   28.20    8.70
   2   7  11   28.50    5.20
   2   7  11   22.70    7.30
   3  -7  11   64.19   12.90
   3   7  11   68.89    8.70
   4  -7  11   -2.90    4.80
   4   7  11   18.70    5.70
   5  -7  11   11.30    7.70
   5   7  11   12.90    5.70
   6  -7  11    2.50    4.70
   6   7  11    0.90    5.20
   7   7  11    1.70    6.30
  -8  -8  11   19.80   10.60
  -7  -8  11   25.00   10.00
  -6  -8  11    8.80    6.80
  -5  -8  11    5.90    8.30
  -4  -8  11   41.90   15.60
  -3  -8  11   25.50   11.50
  -2  -8  11   -0.30    8.60
  -1  -8  11   18.90   16.10
   0  -8  11   51.89   13.30
   1  -8  11   89.49   15.50
   1   8  11   69.19    8.90
   1   8  11   90.09    6.70
   2  -8  11   41.00   10.80
   2   8  11   30.40    8.10
   2   8  11   40.90    6.30
   3  -8  11    7.80    6.70
   3   8  11   40.30    7.10
   4  -8  11   -2.00    4.40
   4   8  11    4.30    4.60
   5  -8  11   12.90    7.80
   5   8  11   -1.30    5.50
   6   8  11   19.90    7.80
  -7  -9  11   -0.60    7.30
  -6  -9  11   37.30   13.50
  -5  -9  11    7.50    9.20
  -4  -9  11    6.40    7.60
  -3  -9  11   -9.70    7.30
  -2  -9  11   18.40   11.60
  -1  -9  11   38.80   12.90
   0  -9  11   -5.40    7.40
   1  -9  11    6.30    7.80
   1   9  11    0.10    2.10
   1   9  11    0.60    4.90
   2  -9  11   41.00   12.20
   2   9  11   69.09    7.20
   2   9  11   44.80    9.50
   3  -9  11   11.70    7.20
   3   9  11   21.00    5.70
   4  -9  11   -3.90    5.00
   4   9  11   -0.40    4.90
   5  -9  11   20.40    9.20
   5   9  11    9.10    5.70
   6  -9  11   36.90   11.20
   6   9  11   53.19   10.60
  -7 -10  11   39.70   10.80
  -6 -10  11   12.60    9.40
  -5 -10  11    7.50    9.50
  -4 -10  11   37.60   12.10
  -3 -10  11   71.09   18.20
  -2 -10  11  106.59   19.90
  -1 -10  11   -7.80    7.40
   0 -10  11    5.40    8.30
   1 -10  11    7.50    8.60
   1  10  11   14.40    3.40
   1  10  11   20.10    5.60
   2 -10  11    8.00    7.20
   2  10  11    3.30    3.20
   3 -10  11   10.50    8.70
   3  10  11   45.40    7.80
   4 -10  11   24.90   10.40
   4  10  11   41.30    8.70
   5 -10  11   -6.40    6.70
   5  10  11  -11.50    8.40
  -6 -11  11   43.20   12.30
  -5 -11  11   11.80    9.10
  -4 -11  11   -0.10    8.70
  -3 -11  11  -15.70    8.50
  -2 -11  11   38.10   13.80
  -1 -11  11   12.10   10.90
   0 -11  11    6.30    9.80
   1 -11  11    8.90   10.10
   1  11  11    2.50    2.40
   2 -11  11    7.00    9.10
   2  11  11   17.80    4.50
   3 -11  11   58.09   14.20
   3  11  11   40.40    7.70
   4  11  11   -4.50    4.10
  -5 -12  11    2.80    8.30
  -4 -12  11   27.40   12.30
  -3 -12  11   23.30   13.00
  -2 -12  11    5.30    9.70
  -1 -12  11    6.80   10.80
   0 -12  11   31.80   13.80
   1 -12  11   28.10   12.40
   2 -12  11   -2.80    7.70
   2  12  11    5.10    3.90
   3  12  11    2.60    5.10
   4 -12  11  -10.30    6.60
   4  12  11    6.50    8.10
  -4 -13  11   15.50   11.00
  -3 -13  11   11.10    9.00
  -2 -13  11   21.70   13.20
  -1 -13  11   13.20   11.00
   0 -13  11  -17.60    7.70
   1 -13  11    5.00   10.40
   2 -13  11    3.10    9.40
   3 -13  11    7.70    8.80
   3  13  11    0.40    5.40
  -2 -14  11    2.50   11.00
  -1 -14  11   16.50   11.50
   0 -14  11   17.60   12.20
   1 -14  11    8.90   10.60
  -7   0  12   25.50    6.30
  -6   0  12   42.30    7.30
   5   0 -12    5.00    3.30
  -5   0  12   10.30    4.30
  -4   0  12  231.18   14.20
   4   0 -12  217.28   12.40
   3   0 -12  259.57   14.40
  -3   0  12  227.98   15.30
  -2   0  12    0.60    5.40
   2   0 -12    6.80    4.40
  -1   0  12   71.69   10.90
  -1   0  12   53.39   10.00
   1   0 -12   66.69    9.40
   0   0 -12  119.79   12.80
   0   0  12  118.39   12.10
   1   0  12  369.56   19.70
   2   0  12  297.47   18.10
   3   0  12  282.27   18.90
   4   0  12   72.39   11.80
   5   0  12  198.98   17.10
   6   0  12    6.70    5.80
   7   0  12   28.60    8.70
  -8  -1  12   -1.80    5.90
  -7  -1  12    4.60    5.00
  -7   1  12    0.00    4.20
  -6  -1  12   66.09   14.20
  -6   1  12   29.50    5.60
  -5  -1  12    3.10    3.90
   5  -1 -12    4.60    2.50
   5   1 -12    3.80    3.40
  -5   1  12    7.40    3.40
   4  -1 -12   57.99    5.80
  -4  -1  12   47.50    8.40
  -4   1  12   51.49    6.60
   4   1 -12   51.49    7.80
   3  -1 -12   75.49    7.20
  -3  -1  12   64.49   10.50
   3   1 -12   80.29    8.60
  -3   1  12   74.99    7.90
   2  -1 -12    5.00    4.10
  -2  -1  12    3.70    6.80
   2   1 -12   -2.30    4.20
  -2   1  12    5.70    4.20
  -2   1  12    9.20    5.20
   1  -1 -12   63.59    8.90
  -1  -1  12   50.49   10.40
  -1   1  12   59.29    9.50
   1   1 -12   40.40    8.00
  -1   1  12   55.39    8.80
   0  -1  12   95.69   12.10
   0  -1 -12   85.29   10.40
   0   1  12   86.49    9.90
   0   1  12   87.19   12.60
   1  -1  12   32.60    8.10
   1   1  12   29.00    6.90
   2  -1  12   10.60    5.80
   2   1  12   11.60    4.90
   3  -1  12   11.20    5.90
   3   1  12    8.80    5.20
   4  -1  12   77.39   13.50
   4   1  12  113.89   12.40
   5  -1  12   10.90    5.90
   5   1  12    8.80    6.00
   6  -1  12   40.80    9.40
   6   1  12   39.80    9.90
   7  -1  12    8.10    6.70
   7   1  12    0.80    5.40
  -8  -2  12   10.70    7.60
  -7  -2  12   53.29   10.20
  -6  -2  12    6.90    5.20
  -5  -2  12   36.40    9.00
  -4  -2  12  125.49   13.50
   4   2 -12  145.89   11.90
  -3  -2  12   15.00    7.50
  -3   2  12   11.50    2.90
   3   2 -12    7.50    5.20
  -2  -2  12  125.39   14.30
  -2   2  12  109.29    9.10
  -2   2  12  117.59    9.00
  -1  -2  12  -10.00    5.40
  -1   2  12   -0.30    4.20
  -1   2  12   -9.00    3.80
   0  -2  12   -4.90    4.80
   0   2  12    2.90    4.00
   1  -2  12  120.29   12.90
   1   2  12  140.49   11.50
   1   2  12  151.68   14.50
   2  -2  12   11.00    6.30
   2   2  12   10.30    4.60
   3  -2  12   70.99   12.40
   3   2  12   77.09    9.80
   4  -2  12   69.89   12.30
   4   2  12   41.10    8.60
   5  -2  12    5.10    5.90
   5   2  12   -6.20    4.10
   6  -2  12   11.60    6.50
   6   2  12   17.70    7.30
   7  -2  12   15.00    6.20
   7   2  12   30.40    8.50
  -8  -3  12   -7.60    5.90
  -6  -3  12   47.40   10.90
  -5  -3  12  119.09   13.70
  -4  -3  12  110.79   13.80
  -3  -3  12  113.59   13.60
  -2   3  12   -0.10    2.20
  -1  -3  12   -0.30    6.00
  -1   3  12   -5.40    3.40
  -1   3  12    0.00    3.90
   0  -3  12  101.09   12.80
   0   3  12  100.29   10.60
   0   3  12   98.49    9.30
   1  -3  12   11.20    6.50
   1   3  12   12.80    4.70
   1   3  12   16.70    6.00
   2  -3  12   56.59   10.70
   2   3  12   55.59    8.90
   3  -3  12  280.07   24.80
   3   3  12  258.37   16.70
   4  -3  12   10.50    5.80
   4   3  12    8.40    5.20
   5  -3  12   87.09   14.20
   5   3  12   96.99   14.00
   6  -3  12    5.90    5.90
   6   3  12    3.00    4.60
  -8  -4  12   16.60    8.60
  -7  -4  12   -0.60    7.20
  -6  -4  12    4.70    5.50
  -5  -4  12   13.00    8.90
  -4  -4  12    4.40    6.10
  -3  -4  12    9.50    6.90
  -2  -4  12   42.30   10.70
  -1  -4  12   27.20   10.70
  -1   4  12   33.50    5.00
   0  -4  12   16.20    8.20
   0   4  12   13.90    5.80
   0   4  12   22.40    4.70
   1  -4  12   30.20    9.20
   1   4  12   24.80    7.40
   1   4  12   18.00    4.80
   2  -4  12   60.99   11.20
   2   4  12   46.20    8.20
   3  -4  12   11.80    6.70
   3   4  12    4.60    3.90
   4  -4  12    1.40    4.10
   4   4  12    9.00    5.10
   5  -4  12    5.90    5.20
   5   4  12   10.40    4.90
   6  -4  12   33.70    9.80
   6   4  12   46.20   10.30
  -8  -5  12   12.80    8.40
  -7  -5  12   -3.50    7.00
  -6  -5  12   99.09   16.70
  -5  -5  12  217.18   20.20
  -4  -5  12   48.20   12.00
  -3  -5  12  -10.50    6.30
  -2  -5  12    0.60    7.30
  -1  -5  12   62.79   13.10
   0  -5  12   84.99   14.90
   0   5  12   52.39    6.30
   0   5  12   71.19    7.90
   1  -5  12   28.00   10.10
   1   5  12   38.80    8.30
   1   5  12   46.60    5.80
   2  -5  12   95.09   15.00
   2   5  12  107.89    9.30
   3  -5  12   35.40    9.40
   3   5  12   41.50    8.00
   4  -5  12   27.70    9.10
   4   5  12   36.40    7.40
   5  -5  12   19.90    7.50
   5   5  12    6.00    5.60
   6  -5  12    1.30    5.30
   6   5  12   -3.10    4.80
  -7  -6  12    3.30    7.30
  -6  -6  12   57.39   15.90
  -5  -6  12   41.10   11.70
  -4  -6  12    6.20    7.10
  -3  -6  12    8.00    8.80
  -2  -6  12   53.39   13.40
  -1  -6  12  158.78   19.50
   0  -6  12    6.10    8.40
   0   6  12    2.30    2.70
   1  -6  12    4.50    7.30
   1   6  12   -1.10    2.70
   1   6  12    1.00    4.60
   2  -6  12    8.90    6.30
   2   6  12   11.80    7.40
   2   6  12   -2.10    4.50
   3  -6  12   17.00    7.70
   3   6  12   27.50    5.90
   4  -6  12   19.70    7.70
   4   6  12   11.20    5.60
   5  -6  12   18.40    7.90
   5   6  12   -3.80    6.30
   6   6  12    2.70    5.80
  -7  -7  12   11.10    9.30
  -6  -7  12   78.59   15.50
  -5  -7  12   21.00    9.90
  -3  -7  12   72.09   15.10
  -2  -7  12  426.86   30.60
   0  -7  12   35.30   10.80
   1  -7  12   90.89   15.80
   1   7  12   72.59    6.30
   1   7  12   61.79    8.80
   2  -7  12  338.57   25.60
   2   7  12  367.16   22.40
   2   7  12  337.27   16.60
   3  -7  12   -2.40    5.50
   3   7  12    0.80    3.60
   4  -7  12   17.20    7.40
   4   7  12   29.10    7.00
   5  -7  12   10.70    7.90
   5   7  12    8.70    6.90
  -7  -8  12   -7.90    7.50
  -6  -8  12   38.60   11.80
  -5  -8  12  101.89   18.70
  -4  -8  12   -6.60    8.60
  -3  -8  12   36.00   14.10
  -2  -8  12    4.80    8.60
  -1  -8  12   83.89   17.20
   0  -8  12    1.30    8.70
   1  -8  12   40.60   12.20
   1   8  12   23.70    4.40
   2  -8  12    3.90    6.80
   2   8  12    6.50    4.10
   3  -8  12    4.90    7.60
   3   8  12    1.50    3.80
   4  -8  12    1.50    6.00
   4   8  12   12.20    5.10
   5   8  12   12.40    5.00
  -6  -9  12   43.80   12.00
  -5  -9  12   44.00   14.30
  -4  -9  12   22.40   11.50
  -3  -9  12    1.60    8.60
  -2  -9  12   14.80   10.20
  -1  -9  12   33.40   12.60
   0  -9  12    1.70    9.40
   1  -9  12    0.40    7.60
   1   9  12    0.80    2.40
   2  -9  12   96.19   16.40
   2   9  12  124.49    9.60
   3  -9  12    9.80    7.80
   3   9  12    6.00    4.70
   4  -9  12   -0.80    5.00
   4   9  12    1.90    4.00
  -5 -10  12   49.20   12.40
  -4 -10  12   24.80   12.40
  -3 -10  12   -6.80    9.00
  -2 -10  12   -0.90    9.50
  -1 -10  12    3.00    7.80
   0 -10  12   -7.10    7.70
   1 -10  12   87.09   17.90
   2 -10  12    5.70    9.50
   2  10  12   17.30    4.30
   3 -10  12   -5.00    7.30
   3  10  12    7.50    4.60
   4 -10  12   19.40   11.90
   4  10  12   19.10    5.60
  -4 -11  12   31.50   13.30
  -3 -11  12   -0.50   11.60
  -2 -11  12    7.60    9.40
  -1 -11  12   14.40   11.10
   0 -11  12   -3.20    9.90
   1 -11  12   -9.30    8.50
   2 -11  12    6.10    9.10
   3 -11  12   -7.40    7.20
   3  11  12   12.40    5.10
  -3 -12  12   13.10   11.00
  -2 -12  12   18.90   12.90
  -1 -12  12   -2.50    9.20
   0 -12  12    6.50   10.20
   1 -12  12   14.20   21.20
   2 -12  12   -3.60    9.40
  -6   0  13    5.00    4.50
  -5   0  13   10.10    4.60
  -4   0  13    2.50    3.90
  -3   0  13   -0.80    4.10
  -2   0  13    0.70    6.30
  -2   0  13    3.00    4.90
   2   0 -13    1.60    4.00
  -1   0  13   -7.70    5.00
  -1   0  13    7.30    6.40
   1   0 -13    2.90    4.90
   0   0  13   -7.30    4.30
   1   0  13   -1.30    4.60
   2   0  13    3.30    5.00
   3   0  13   -3.10    3.80
   4   0  13    6.90    4.80
   5   0  13    1.10    4.90
  -7  -1  13    6.40    6.20
  -5  -1  13   67.49   10.30
  -5   1  13   67.39    6.80
  -4  -1  13   43.00    8.40
  -4   1  13   31.60    7.00
  -4   1  13   46.50    6.50
  -3   1  13   82.69    8.40
  -3   1  13   70.89    9.50
   3   1 -13   84.99   15.40
   2  -1 -13   19.70    4.80
  -2  -1  13   25.10    7.90
  -2   1  13   19.30    6.30
   2   1 -13   21.00    6.00
  -2   1  13   19.20    6.80
  -1  -1  13   10.20    7.10
   1  -1 -13   15.30    7.40
  -1   1  13   15.60    6.40
  -1   1  13    9.90    6.10
   0  -1  13   -5.70    4.70
   0   1  13   -7.40    9.70
   0   1  13    8.60    5.00
   1  -1  13    9.00    5.90
   1   1  13    9.60    5.30
   2  -1  13   18.20    6.50
   2   1  13   11.20    5.90
   3  -1  13   -1.10    4.70
   3   1  13    0.80    4.40
   4  -1  13    9.70    5.80
   4   1  13    3.20    4.40
   5  -1  13   67.89   12.80
   5   1  13   50.59   11.50
  -7  -2  13  -10.90    6.80
  -6  -2  13    2.40    5.90
  -5  -2  13   10.10    5.70
  -4  -2  13   29.20    7.80
  -3  -2  13   45.60   10.10
  -2  -2  13   21.60    8.70
  -2   2  13   21.70    5.90
  -2   2  13   13.00    4.70
  -1  -2  13  -10.80    5.90
  -1   2  13   -7.80    5.60
  -1   2  13   -1.30    4.60
   0  -2  13   12.20    7.30
   0   2  13    9.50    5.60
   0   2  13   -0.10    6.70
   1  -2  13    7.70    5.80
   1   2  13   -4.60    3.30
   2  -2  13    0.10    5.20
   2   2  13    3.40    4.30
   3  -2  13   33.40    8.40
   3   2  13   36.30    8.20
   4  -2  13    4.30    5.40
   5  -2  13    8.00    6.00
   5   2  13   14.10    5.90
  -7  -3  13   33.70    9.30
  -6  -3  13   35.70   10.20
  -5  -3  13    6.70    5.40
  -4  -3  13   13.20    6.80
  -3  -3  13   40.30   10.30
  -2  -3  13   34.30   10.40
  -1  -3  13   94.19   15.10
  -1   3  13  117.49    9.80
  -1   3  13   86.69    9.70
   0  -3  13   42.40   10.70
   0   3  13   33.80    8.20
   0   3  13   51.39    7.90
   1  -3  13    7.20    6.70
   1   3  13   23.10    7.80
   1   3  13    5.00    4.20
   2  -3  13  123.79   18.50
   2   3  13   96.99   10.30
   3  -3  13   76.09   13.60
   3   3  13   79.49   10.10
   4  -3  13   38.30    9.80
   4   3  13   36.10    8.50
   5  -3  13    2.30    4.90
   5   3  13   -6.50    4.60
  -7  -4  13   29.00    9.60
  -6  -4  13   14.00    7.40
  -5  -4  13   24.50    8.20
  -4  -4  13  146.29   17.50
  -3  -4  13  131.49   16.00
  -2  -4  13   35.80   11.10
  -1  -4  13   71.39   13.70
   0  -4  13    6.90    7.70
   0   4  13   -1.40    3.80
   0   4  13    3.80    5.30
   1  -4  13   43.40   11.20
   1   4  13   23.90   10.30
   1   4  13   21.90    5.60
   2  -4  13   33.80    8.70
   2   4  13   34.80    6.80
   3  -4  13    0.80    5.40
   3   4  13   -0.10    4.20
   4  -4  13   49.20   11.50
   4   4  13   56.99    9.40
   5  -4  13   15.40    8.50
   5   4  13    6.60    5.30
  -6  -5  13  -11.20    6.70
  -5  -5  13    8.60    9.20
  -4  -5  13   -8.90    6.30
  -3  -5  13   20.60    8.60
  -2  -5  13    6.40    8.80
  -1  -5  13   71.29   14.60
   0  -5  13    2.40    7.50
   0   5  13    5.10    5.30
   0   5  13    7.10    3.90
   1  -5  13   28.40    9.20
   1   5  13   25.30    5.30
   2  -5  13    8.60    7.40
   2   5  13    6.40    3.90
   3  -5  13   11.90    6.60
   3   5  13   12.80    5.20
   4  -5  13   35.10   10.70
   4   5  13   30.90    7.60
   5  -5  13   13.10    7.30
   5   5  13   -3.30    3.90
  -6  -6  13    1.20    6.30
  -5  -6  13   16.30   12.10
  -4  -6  13   32.80   11.80
  -3  -6  13   12.20    9.20
  -2  -6  13   32.00   12.40
  -1  -6  13    9.90   11.30
   0  -6  13   70.89   14.10
   1  -6  13  120.29   17.80
   1   6  13  148.89    9.90
   2  -6  13   39.90   11.80
   2   6  13   79.69    8.70
   3  -6  13   32.40    9.10
   3   6  13   26.20    6.40
   4  -6  13   26.00    9.70
   4   6  13    1.80    4.40
  -6  -7  13   14.30    8.40
  -5  -7  13    5.90    8.50
  -4  -7  13   17.60    9.40
  -3  -7  13    5.50    8.90
  -2  -7  13   21.60   11.60
  -1  -7  13   -0.30    9.60
   0  -7  13    0.70    7.70
   1  -7  13   -5.80    7.00
   1   7  13   -0.20    2.90
   2  -7  13    7.10    8.10
   3  -7  13   -2.00    6.80
   3   7  13   -4.20    4.20
   4  -7  13   11.80    7.50
   4   7  13    0.10    4.70
  -5  -8  13   16.70   10.80
  -4  -8  13  143.49   22.00
  -3  -8  13   92.59   17.20
  -2  -8  13    2.30    7.70
  -1  -8  13   15.40   11.70
   0  -8  13   41.90   13.30
   1  -8  13   74.39   16.30
   2  -8  13   16.60   10.30
   2   8  13   22.10    5.60
   3  -8  13   47.80   12.10
   3   8  13    7.90    5.10
  -4  -9  13   11.50   10.60
  -3  -9  13    8.90   10.80
  -2  -9  13  -13.60    7.50
  -1  -9  13   -1.20    9.90
   0  -9  13   26.10   12.10
   1  -9  13   15.90   11.10
   2  -9  13   15.30    9.30
  -3 -10  13   -9.20    8.80
  -2 -10  13   20.10   12.10
  -1 -10  13   72.09   18.50
   0 -10  13   15.30   11.10
   1 -10  13   12.70   10.60
  -4   0  14   43.60    7.80
  -3   0  14    2.90    5.00
  -2   0  14   20.50   10.40
  -1   0  14  204.08   16.50
   0   0  14   31.10    8.80
   1   0  14    2.40    5.80
   2   0  14   20.70    7.60
   3   0  14  205.68   18.20
   4   0  14  231.78   20.00
  -5  -1  14   -0.90    5.70
  -3  -1  14    6.10    6.00
  -3   1  14    8.20    4.40
  -2  -1  14    3.00    6.40
  -2   1  14    5.60    5.70
  -1  -1  14   -0.10    7.00
  -1   1  14    0.70    5.50
   0  -1  14   11.30    7.50
   0   1  14    7.20    6.70
   1  -1  14    0.40    6.80
   1   1  14    0.50    4.70
   2  -1  14    5.30    5.00
   2   1  14   17.70    6.90
   3  -1  14    4.80    7.20
   3   1  14   10.70    6.20
   4  -1  14   -3.70    5.40
   4   1  14    4.10    6.40
  -6  -2  14    9.30    8.20
  -5  -2  14   67.09   11.90
  -4  -2  14   62.49   10.70
  -3  -2  14    8.00    6.80
  -2  -2  14   14.60    7.80
  -2   2  14    5.60    4.30
  -1  -2  14   72.39   13.30
  -1   2  14   52.39    9.00
   0  -2  14  -13.70    6.40
   1  -2  14    4.10    6.80
   1   2  14    9.00    5.50
   2  -2  14   -4.20    4.90
   2   2  14    1.70    4.80
   3  -2  14   25.90    8.70
   3   2  14    5.00    5.50
   4  -2  14   49.00   11.20
   4   2  14   54.59   10.50
  -5  -3  14   12.90    8.00
  -4  -3  14   -2.00    6.10
  -3  -3  14   48.70   10.90
  -2  -3  14   96.29   15.80
  -1  -3  14   14.40   10.80
  -1   3  14   25.60    5.80
   0  -3  14  149.29   17.10
   0   3  14  152.18   12.60
   1  -3  14   -3.60   11.20
   1   3  14    3.70    4.70
   2  -3  14   56.59   12.00
   2   3  14   29.00    7.50
   3  -3  14   35.70    9.90
   3   3  14   40.80    8.70
  -5  -4  14   -8.30    7.00
  -4  -4  14   11.10    8.40
  -2  -4  14   47.80   13.50
  -1  -4  14   -7.00    7.90
   0  -4  14   -6.80   11.00
   0   4  14   -3.10    4.90
   1  -4  14   11.50    8.10
   2  -4  14   71.39   13.80
   2   4  14   78.69   10.70
   3  -4  14   19.10    8.00
   3   4  14    0.00    5.70
  -5  -5  14   -0.80    7.10
  -4  -5  14   19.70    8.10
  -3  -5  14  177.48   20.10
  -2  -5  14   99.49   18.50
  -1  -5  14   -7.00    7.70
   0  -5  14   27.30   11.50
   1  -5  14   86.99   15.80
   1   5  14   85.79    9.30
   2  -5  14  110.89   17.30
   2   5  14  103.59   11.20
   3  -5  14    5.40    7.20
   3   5  14    0.80    5.50
  -4  -6  14   18.80   10.70
  -3  -6  14   19.70   10.00
  -2  -6  14   14.60   11.00
  -1  -6  14    9.90   10.20
   0  -6  14   14.10    9.80
   1  -6  14    6.30    8.00
   2  -6  14   13.40    8.50
   2   6  14    7.60    5.00
  -3  -7  14    8.90   10.10
  -1  -7  14    7.10   10.50
   0  -7  14    4.40    9.80
   1  -7  14   26.10   10.80
   2  -7  14  -17.00    6.80
  -2  -8  14   -8.20    9.10
  -1  -8  14   10.60   11.10
   0  -8  14   -7.20    9.90
  -2   0  15   -0.40   10.60
  -1   0  15    3.50    6.80
   0   0  15    0.30    8.30
   1   0  15    5.80    7.10
  -3  -1  15   38.40   11.60
  -2  -1  15   70.89   13.10
  -1  -1  15   67.89   13.50
   0  -1  15   20.30    8.80
   0   1  15   -6.20    7.20
   1  -1  15   42.80   10.90
   1   1  15   77.59   12.00
  -3  -2  15   -8.10    6.80
  -2  -2  15   -3.70    7.70
  -1  -2  15   35.70   10.90
   0  -2  15   36.00   11.20
   0   2  15   39.00   10.20
   1  -2  15   24.70   10.20
   1   2  15    3.10    7.10
  -3  -3  15   25.40   10.60
  -2  -3  15   24.70    9.80
  -1  -3  15   16.50   10.50
   0  -3  15   34.90   14.20
   1  -3  15   -2.10    6.80
  -2  -4  15  -15.00    7.60
  -1  -4  15   27.60   13.20
   0  -4  15   30.80   11.80
   0   0   0    0.00    0.00
_computing_structure_solution     'SHELXT 2014/5 (Sheldrick, 2014)'
;
_shelx_hkl_checksum     3518
_shelx_res_file
;
    shelx.res created by SHELXL-2014/7
TITL mo_dd18258_0m_a.res in P2(1)/c
CELL 0.71073 9.8726 15.8054 11.8345 90 94.679 90
ZERR 4 0.0004 0.0007 0.0004 0 0.001 0
LATT 1
SYMM -X,0.5+Y,0.5-Z
SFAC C  H  F  N  O  S
UNIT 84 60 4 8 16 4
OMIT 0 1 1
OMIT 1 1 0
OMIT  -3.00  52.00
L.S. 10
ACTA
BOND $H
FMAP 2
PLAN 20
LIST 4
DeLu 0.002 S1' O3
HTAB N2 O1_$1
HTAB N2 O1_$1
EQIV $1 -x+1, -y+1, -z+1
conf
htab
mpla n1 c1 > c8
mpla c9 > c14
mpla c16 > c21
wpdb -1
size 0.18 0.15 0.10
HTAB N2 O1_$1
TEMP 19
WGHT    0.041900    0.420400
EXTI    0.022431
FVAR       0.91744   0.93264
PART 1
S1    6    0.375463    0.458782    0.175605    21.00000    0.05339    0.07919 =
         0.04027   -0.01331    0.00847   -0.02605
O2    5    0.261727    0.391735    0.137066    21.00000    0.05255    0.07123 =
         0.05212   -0.02748    0.00624   -0.01686
O4    5    0.335580    0.538766    0.127612    21.00000    0.09941    0.08478 =
         0.05462    0.02319   -0.00749   -0.03964
PART 0
O3    5    0.501419    0.425922    0.151295    11.00000    0.05653    0.14816 =
         0.07744   -0.04275    0.02526   -0.02428
PART 2
S1'   6    0.379247    0.408712    0.188733   -21.00000    0.09022    0.06508 =
         0.08665   -0.01438    0.04217   -0.04492
O2'   5    0.250823    0.452462    0.118040   -21.00000    0.07706    0.09324 =
         0.05195    0.01377   -0.00620    0.02861
O4'   5    0.372820    0.327051    0.191293   -21.00000    0.10688    0.04632 =
         0.07747    0.00017    0.02541   -0.01525
PART 0
F1    3    0.130325    0.395705    0.515311    11.00000    0.03238    0.05732 =
         0.04622   -0.00562    0.00954    0.00192
O1    5    0.402530    0.457846    0.584193    11.00000    0.04400    0.04434 =
         0.04492   -0.01360   -0.00323   -0.00354
N1    4    0.450475    0.325721    0.514484    11.00000    0.02844    0.04092 =
         0.03871   -0.00555   -0.00170    0.00140
N2    4    0.365003    0.455572    0.310469    11.00000    0.04160    0.04962 =
         0.03978   -0.00449    0.00230   -0.01528
C1    1    0.378228    0.265078    0.443514    11.00000    0.03189    0.03790 =
         0.03194   -0.00285    0.00272   -0.00370
C2    1    0.420785    0.185200    0.416212    11.00000    0.03703    0.03989 =
         0.04576   -0.00133    0.00225    0.00333
C3    1    0.329461    0.136204    0.349561    11.00000    0.05465    0.03434 =
         0.05599   -0.00796   -0.00010    0.00235
C4    1    0.201878    0.165958    0.312048    11.00000    0.05229    0.03650 =
         0.05854   -0.00911   -0.00935   -0.00450
C5    1    0.161111    0.246757    0.340489    11.00000    0.03577    0.03876 =
         0.04736   -0.00375   -0.00611   -0.00270
C6    1    0.251005    0.296457    0.406781    11.00000    0.03096    0.03580 =
         0.03625    0.00062    0.00162   -0.00055
C7    1    0.240621    0.384831    0.450118    11.00000    0.02737    0.03677 =
         0.03557   -0.00630    0.00389   -0.00014
C8    1    0.372843    0.395412    0.527301    11.00000    0.03151    0.04247 =
         0.03023   -0.00342    0.00275   -0.00352
C9    1    0.592301    0.319519    0.550889    11.00000    0.02852    0.04081 =
         0.04047   -0.00020   -0.00123   -0.00067
C10   1    0.634566    0.314176    0.663674    11.00000    0.04275    0.07349 =
         0.03989    0.00756   -0.00021    0.00078
C11   1    0.772917    0.310518    0.695772    11.00000    0.05279    0.08274 =
         0.05110    0.01251   -0.01568    0.00107
C12   1    0.864826    0.310178    0.616462    11.00000    0.03487    0.05438 =
         0.07768    0.00567   -0.00868    0.00012
C13   1    0.822018    0.315874    0.503917    11.00000    0.03601    0.07090 =
         0.07041    0.00015    0.00944   -0.00163
C14   1    0.684888    0.320879    0.470232    11.00000    0.03845    0.07247 =
         0.04256   -0.00093    0.00248   -0.00395
C15   1    0.233245    0.455608    0.360264    11.00000    0.03770    0.03176 =
         0.03842   -0.00674    0.00053   -0.00009
C16   1    0.113461    0.444114    0.273488    11.00000    0.03985    0.02890 =
         0.04461    0.00121   -0.00579   -0.00127
C17   1   -0.017729    0.459938    0.300550    11.00000    0.04746    0.04196 =
         0.06048    0.00081   -0.00465    0.00919
C18   1   -0.128014    0.444037    0.223711    11.00000    0.04410    0.05487 =
         0.08696    0.01029   -0.01485    0.00622
C19   1   -0.108190    0.414529    0.117272    11.00000    0.05982    0.06628 =
         0.07670    0.01282   -0.03032   -0.01139
C20   1    0.021481    0.399404    0.087066    11.00000    0.07201    0.07206 =
         0.05183   -0.00367   -0.01512   -0.01890
C21   1    0.129834    0.413522    0.166275    11.00000    0.04801    0.05236 =
         0.04577   -0.00283   -0.00229   -0.01066
H1    2    0.219657    0.506559    0.398669    11.00000    0.03715
H2    2    0.650920    0.324871    0.392996    11.00000    0.05965
H3    2    0.070965    0.266209    0.316089    11.00000    0.04045
H4    2    0.507963    0.165482    0.445315    11.00000    0.04024
H5    2    0.357458    0.080160    0.329344    11.00000    0.04949
H6    2    0.803187    0.307656    0.773555    11.00000    0.07792
H8    2   -0.216871    0.454457    0.244152    11.00000    0.07969
H9    2    0.137342    0.129011    0.266466    11.00000    0.06083
H10   2    0.886630    0.316721    0.446569    11.00000    0.07489
H11   2    0.961810    0.309119    0.642176    11.00000    0.07371
H12   2    0.427222    0.489390    0.346018    11.00000    0.06515
H13   2   -0.183316    0.406580    0.062070    11.00000    0.08957
H14   2   -0.032028    0.481528    0.374474    11.00000    0.06552
H15   2    0.568242    0.315460    0.715891    11.00000    0.06216
H17   2    0.043913    0.377630    0.014711    11.00000    0.07839
HKLF 4
REM  mo_dd18258_0m_a.res in P2(1)/c
REM R1 =  0.0439 for    2580 Fo > 4sig(Fo)  and  0.0711 for all    3596 data
REM    351 parameters refined using      1 restraints
END
WGHT      0.0419      0.4204
REM Instructions for potential hydrogen bonds
HTAB N2 O1_$1
REM Highest difference peak  0.205,  deepest hole -0.229,  1-sigma level  0.041
Q1    1   0.2365  0.3370  0.4186  11.00000  0.05    0.20
Q2    1   0.4557  0.4662  0.1383  11.00000  0.05    0.16
Q3    1   0.6156  0.3298  0.6060  11.00000  0.05    0.16
Q4    1   0.4768  0.3901  0.1797  11.00000  0.05    0.15
Q5    1   0.1851  0.4032  0.4694  11.00000  0.05    0.15
Q6    1   0.3828  0.1744  0.3670  11.00000  0.05    0.15
Q7    1   0.2228  0.2278  0.2945  11.00000  0.05    0.14
Q8    1   0.1799  0.4191  0.5850  11.00000  0.05    0.14
Q9    1   0.1797  0.4050  0.1551  11.00000  0.05    0.14
Q10   1   0.3883  0.1983  0.4582  11.00000  0.05    0.14
Q11   1   0.3805  0.4669  0.2444  11.00000  0.05    0.14
Q12   1   0.0519  0.4365  0.2931  11.00000  0.05    0.14
Q13   1   0.8436  0.3388  0.5624  11.00000  0.05    0.14
Q14   1   0.4905  0.0965  0.4674  11.00000  0.05    0.14
Q15   1   0.2050  0.2642  0.4172  11.00000  0.05    0.14
Q16   1   0.1290  0.4652  0.1797  11.00000  0.05    0.13
Q17   1   0.2857  0.1703  0.3019  11.00000  0.05    0.13
Q18   1   0.1235  0.4027  0.2406  11.00000  0.05    0.13
Q19   1   0.1574  0.4405  0.3212  11.00000  0.05    0.13
Q20   1   0.1317  0.4689  0.5210  11.00000  0.05    0.13
;
_shelx_res_checksum     11347
