# Supplementary material for: 3-(2,2-Dioxo-3,4-di­hydro­benzo[e][1,2,3]oxa­thiazin-4-yl)-3-fluoro-1-phenyl­indolin-2-one
Source: IUCrdata. 2020 Jul 31;5(Pt 7):x201028. doi: 10.1107/S2414314620010287 (PMC9462254; doi:10.1107/S2414314620010287)
Supplement: Supplementary file 2 [file x-05-x201028-Isup3.hkl]

data_I                                                                          
_shelx_title ' mo_dd18258_0m_a.res in P2(1)/c'                                  
_shelx_refln_list_code          4                                               
_shelx_F_calc_maximum      113.51                                               
_exptl_crystal_F_000       848.00                                               
_reflns_d_resolution_high  0.8106                                               
                                                                                
loop_                                                                           
 _space_group_symop_operation_xyz                                               
 'x, y, z'                                                                      
 '-x, y+1/2, -z+1/2'                                                            
 '-x, -y, -z'                                                                   
 'x, -y-1/2, z-1/2'                                                             
                                                                                
_cell_length_a     9.8726                                                       
_cell_length_b    15.8054                                                       
_cell_length_c    11.8345                                                       
_cell_angle_alpha  90.000                                                       
_cell_angle_beta   94.679                                                       
_cell_angle_gamma  90.000                                                       
                                                                                
_shelx_F_squared_multiplier     1.000                                           
                                                                                
loop_                                                                           
 _refln_index_h                                                                 
 _refln_index_k                                                                 
 _refln_index_l                                                                 
 _refln_F_squared_calc                                                          
 _refln_F_squared_meas                                                          
 _refln_F_squared_sigma                                                         
 _refln_observed_status                                                         
   2   0   0       4040.25       3904.25        49.06 o                         
   3   0   0         26.71         26.55         3.70 o                         
   4   0   0      12884.84      13824.20       158.18 o                         
   5   0   0       2257.83       2365.19        44.94 o                         
   6   0   0          1.89          5.77         3.50 o                         
   7   0   0          8.30         20.01         4.95 o                         
   8   0   0       4502.47       4559.47        80.09 o                         
   9   0   0          7.71          3.85         3.82 o                         
  10   0   0         44.80         35.86         8.33 o                         
  11   0   0         48.06         72.67        11.70 o                         
  12   0   0         55.40         78.16        12.96 o                         
   2   1   0       1217.24       1058.83        31.42 o                         
   3   1   0        358.11        321.33         7.03 o                         
   4   1   0        580.34        577.94        11.12 o                         
   5   1   0        360.11        393.77         9.97 o                         
   6   1   0         10.31         11.01         2.19 o                         
   7   1   0        430.04        419.30        15.72 o                         
   8   1   0         11.90         13.94         3.93 o                         
   9   1   0        335.49        298.50        13.10 o                         
  10   1   0         23.54         14.52         4.50 o                         
  11   1   0         16.18         20.34         4.43 o                         
  12   1   0          4.74          4.84         8.81 o                         
   1   2   0         13.93         16.00         1.28 o                         
   2   2   0       1871.82       1825.92        17.26 o                         
   3   2   0       3082.23       3033.64        27.68 o                         
   4   2   0       1050.31       1003.63        15.10 o                         
   5   2   0         62.05         80.22         4.60 o                         
   6   2   0         16.20         18.31         2.98 o                         
   7   2   0        321.04        305.81        13.37 o                         
   8   2   0       1477.76       1404.80        32.35 o                         
   9   2   0         12.62          9.67         3.03 o                         
  10   2   0         42.90         49.19         6.99 o                         
  11   2   0          0.01         -4.65         3.10 o                         
  12   2   0         62.26         83.91        10.49 o                         
   2   3   0       1769.30       1579.18        17.85 o                         
   3   3   0        662.98        631.63        10.16 o                         
   4   3   0         20.07         19.29         2.44 o                         
   5   3   0        303.78        286.58         9.53 o                         
   6   3   0        369.74        353.24        12.08 o                         
   7   3   0       1466.28       1435.31        36.80 o                         
   8   3   0          0.55          4.86         3.56 o                         
   9   3   0        328.84        348.87        19.94 o                         
  10   3   0         10.40          3.26         3.91 o                         
  11   3   0         51.84         62.36         8.41 o                         
   0   4   0       1582.45       1377.45        27.17 o                         
   1   4   0       1060.87       1028.04        12.90 o                         
   2   4   0        151.93        146.71         4.70 o                         
   3   4   0       1111.24       1126.68        16.20 o                         
   4   4   0        691.83        708.83        12.37 o                         
   5   4   0       1350.87       1441.09        20.45 o                         
   6   4   0         28.86         28.72         5.14 o                         
   7   4   0        226.20        217.14        13.52 o                         
   8   4   0          0.16         -0.95         5.35 o                         
   9   4   0        143.41        129.18        12.58 o                         
  10   4   0          0.36         -4.30         6.36 o                         
  11   4   0         61.41         55.47         8.51 o                         
   1   5   0       3296.95       3164.01        30.04 o                         
   2   5   0       2873.12       2760.25        28.13 o                         
   3   5   0       2351.08       2354.93        26.75 o                         
   4   5   0        518.02        544.08        10.86 o                         
   5   5   0       1297.06       1357.50        20.23 o                         
   6   5   0       1453.23       1456.82        28.87 o                         
   7   5   0       1296.00       1284.19        34.53 o                         
   8   5   0         81.85        102.14        25.02 o                         
   9   5   0         47.22         35.22         7.80 o                         
  10   5   0        287.28        306.92        19.59 o                         
  11   5   0         34.35         58.79         9.85 o                         
   0   6   0        253.27        278.29        10.31 o                         
   1   6   0       3337.01       3454.00        33.53 o                         
   2   6   0        186.54        183.63         6.03 o                         
   3   6   0        491.72        495.17        10.77 o                         
   4   6   0        393.15        397.47        10.48 o                         
   5   6   0        796.70        776.76        15.10 o                         
   6   6   0          1.25          1.66         1.93 o                         
   7   6   0         36.83         43.09         7.63 o                         
   8   6   0       1304.07       1252.65        59.49 o                         
   9   6   0        112.64        134.69        13.15 o                         
  10   6   0          0.63          9.06         4.20 o                         
  11   6   0          7.87         -4.44        11.05 o                         
   1   7   0       3418.38       3410.76        34.53 o                         
   2   7   0       3247.09       3196.78        33.61 o                         
   3   7   0        336.68        359.92        10.48 o                         
   4   7   0        681.93        691.83        14.70 o                         
   5   7   0        756.62        743.15        15.98 o                         
   6   7   0        222.03        212.30        12.72 o                         
   7   7   0         86.80         88.39         9.54 o                         
   8   7   0        324.76        318.28        17.91 o                         
   9   7   0        156.20        134.33        12.84 o                         
  10   7   0         94.17        144.04        20.74 o                         
  11   7   0          1.91         -6.34         4.22 o                         
   0   8   0       9604.86      10308.98       127.14 o                         
   1   8   0       1063.08       1063.52        18.49 o                         
   2   8   0        223.19        230.26         7.72 o                         
   3   8   0        234.39        252.93         8.43 o                         
   4   8   0        532.26        511.48        18.68 o                         
   5   8   0        214.04        221.19         9.82 o                         
   6   8   0        146.00        159.70        11.24 o                         
   7   8   0         14.51         17.18         4.80 o                         
   8   8   0         31.76         31.99        21.21 o                         
   9   8   0         29.84         30.92         7.37 o                         
  10   8   0         91.11         96.26        12.55 o                         
  11   8   0         30.46         29.68         8.14 o                         
   1   9   0       2157.72       2112.39        31.16 o                         
   2   9   0        362.13        361.17        10.20 o                         
   3   9   0        155.02        172.44        13.20 o                         
   4   9   0         14.92         17.55         3.63 o                         
   5   9   0        787.81        781.42        24.37 o                         
   6   9   0        363.67        353.70        24.72 o                         
   7   9   0         18.48         19.04         5.19 o                         
   8   9   0         10.92         24.30         6.09 o                         
   9   9   0          0.49          0.12         5.35 o                         
  10   9   0         70.67         57.33        11.17 o                         
   0  10   0         59.21         68.00         8.19 o                         
   1  10   0        512.68        487.94        12.97 o                         
   2  10   0         81.80         78.25         5.82 o                         
   3  10   0        387.78        365.97        15.91 o                         
   4  10   0        452.15        472.01        14.71 o                         
   5  10   0        179.45        198.72        12.96 o                         
   6  10   0         87.59         76.77        10.07 o                         
   7  10   0        153.17        159.88        13.66 o                         
   8  10   0          3.47         -2.98         3.69 o                         
   9  10   0         19.68         10.44         4.77 o                         
  10  10   0         69.14         68.24        10.29 o                         
   1  11   0        182.00        207.55        10.35 o                         
   2  11   0         75.42         78.66         7.35 o                         
   3  11   0         88.75         78.63         9.88 o                         
   4  11   0        175.06        170.22        12.29 o                         
   5  11   0         46.89         48.97         7.99 o                         
   6  11   0          1.80         -3.36         3.40 o                         
   7  11   0        170.81        171.81        19.80 o                         
   8  11   0          0.25          1.32         3.40 o                         
   9  11   0        116.49        121.54        14.55 o                         
  10  11   0          4.37         15.99        10.46 o                         
   0  12   0        528.32        496.21        31.49 o                         
   1  12   0         90.90         92.35        11.69 o                         
   2  12   0        183.69        166.40        13.36 o                         
   3  12   0       1033.71       1054.40        31.06 o                         
   4  12   0          0.77          3.65         6.00 o                         
   5  12   0         65.47         64.65         9.21 o                         
   6  12   0        102.53        111.19        12.36 o                         
   7  12   0         86.50         97.47        18.90 o                         
   8  12   0        307.86        342.81        19.76 o                         
   9  12   0          0.12         -0.49         5.76 o                         
   1  13   0          1.89          6.30         6.47 o                         
   2  13   0        194.33        188.42        15.04 o                         
   3  13   0         12.01         14.28         6.51 o                         
   4  13   0         96.78        116.76        12.82 o                         
   5  13   0          8.01          8.61         8.08 o                         
   6  13   0         27.83         33.43         7.65 o                         
   7  13   0         89.40        104.76        12.96 o                         
   8  13   0          8.29         26.02         9.39 o                         
   9  13   0         48.79         63.65        14.79 o                         
   0  14   0       3543.76       3658.95        99.22 o                         
   1  14   0        168.04        145.94        15.59 o                         
   2  14   0          5.78          0.45        11.29 o                         
   3  14   0         47.92         39.20        15.21 o                         
   4  14   0        232.79        253.40        16.97 o                         
   5  14   0        529.48        568.86        25.57 o                         
   6  14   0          3.53         -2.85         5.11 o                         
   7  14   0          0.75          4.28         7.31 o                         
   8  14   0         67.37         63.08        18.00 o                         
   1  15   0        102.11        107.37        13.93 o                         
   2  15   0         43.00         26.47         8.19 o                         
   3  15   0         65.08         63.44        10.75 o                         
   4  15   0         90.46         75.70        11.78 o                         
   5  15   0         45.42         46.24         9.41 o                         
   6  15   0         13.40          3.08         5.75 o                         
   7  15   0        130.70        141.59        18.73 o                         
   0  16   0         37.79         -1.07         8.44 o                         
   1  16   0          2.52         10.17         9.33 o                         
   2  16   0          5.72          2.83         8.39 o                         
   3  16   0        114.60         86.87        15.69 o                         
   4  16   0          9.01          2.28         5.52 o                         
   5  16   0          5.60         11.02         6.34 o                         
   6  16   0         23.54         19.66         8.30 o                         
   1  17   0        257.32        260.57        22.69 o                         
   2  17   0         14.30          6.56         6.94 o                         
   3  17   0         21.80         15.49         8.50 o                         
   4  17   0         52.14         59.95        15.68 o                         
   5  17   0          5.72          1.02         6.45 o                         
   0  18   0         16.11         54.89        16.16 o                         
   1  18   0          0.01          8.20        10.10 o                         
   2  18   0          0.00         -5.57         5.08 o                         
   3  18   0         14.21         16.95         7.64 o                         
   4  18   0          5.84         11.50         6.86 o                         
   1  19   0         25.37         19.79         8.69 o                         
   2  19   0         35.74         38.62        10.91 o                         
 -12   1   1          2.81          0.47         6.05 o                         
 -11   1   1         34.76         44.59         7.54 o                         
 -10   1   1         31.03         40.25         6.41 o                         
  -9   1   1        202.73        225.59        11.17 o                         
  -8   1   1        195.44        200.73        11.72 o                         
  -7   1   1       1568.71       1590.31        32.07 o                         
  -6   1   1       2014.04       1951.50        30.49 o                         
  -5   1   1       1841.70       1928.65        24.07 o                         
  -4   1   1        985.57        966.09        16.41 o                         
  -3   1   1        400.58        350.28         8.10 o                         
  -2   1   1       1519.79       1386.71        17.17 o                         
  -1   1   1       9801.84       7253.29       109.80 o                         
   1   1   1       7027.82       7418.91       149.87 o                         
   2   1   1       7188.11       7121.85        51.57 o                         
   3   1   1        465.68        450.75         8.80 o                         
   4   1   1         95.80         95.35         4.47 o                         
   5   1   1        128.12        153.85         8.95 o                         
   6   1   1         18.45         13.19         2.30 o                         
   7   1   1        223.44        224.04        10.00 o                         
   8   1   1         23.62         18.99         4.04 o                         
   9   1   1        518.10        521.79        17.43 o                         
  10   1   1        211.62        227.30        12.27 o                         
  11   1   1         26.39         18.73         7.66 o                         
  12   1   1          2.03         -0.19         7.07 o                         
 -12   2   1         11.10          2.87         4.10 o                         
 -11   2   1          5.64          5.96         4.16 o                         
 -10   2   1          0.05          0.46         4.06 o                         
  -9   2   1        135.41        119.82        10.50 o                         
  -8   2   1        242.18        270.66        13.42 o                         
  -7   2   1        391.33        426.19        15.50 o                         
  -6   2   1        621.71        647.53        14.42 o                         
  -5   2   1        294.52        309.15         8.57 o                         
  -4   2   1         15.70         17.21         2.57 o                         
  -3   2   1         45.14         40.01         2.49 o                         
  -2   2   1       1840.24       1845.54        16.64 o                         
  -1   2   1        949.08        930.14        10.40 o                         
   0   2   1       4480.84       4594.10        52.85 o                         
   1   2   1       1734.06       1611.58        16.05 o                         
   2   2   1         19.13         21.80         2.03 o                         
   3   2   1        357.00        350.93         7.55 o                         
   4   2   1        632.21        696.95        14.20 o                         
   5   2   1        610.86        720.14        14.18 o                         
   6   2   1         74.82         75.11         5.76 o                         
   7   2   1        456.72        436.58        16.31 o                         
   8   2   1       2027.20       2031.37        39.98 o                         
   9   2   1        435.55        393.12        17.40 o                         
  10   2   1          0.41          4.71         4.15 o                         
  11   2   1          8.45          6.99         4.72 o                         
 -12   3   1          3.28          4.83         9.80 o                         
 -11   3   1         21.76         17.02         7.16 o                         
 -10   3   1        186.50        220.09        17.00 o                         
  -9   3   1         11.24          3.31         4.53 o                         
  -8   3   1         51.89         53.75         8.78 o                         
  -7   3   1         43.98         46.33         5.95 o                         
  -6   3   1        474.73        432.22        14.11 o                         
  -5   3   1       1485.27       1583.59        27.11 o                         
  -4   3   1        579.99        606.45        12.38 o                         
  -3   3   1         20.07         16.57         1.78 o                         
  -2   3   1       5651.00       5573.71        45.72 o                         
  -1   3   1         27.97         23.03         1.72 o                         
   1   3   1       2628.13       2471.05        23.07 o                         
   2   3   1        448.39        407.44         8.23 o                         
   3   3   1        544.57        533.28         9.64 o                         
   4   3   1       1314.80       1282.94        17.77 o                         
   5   3   1        408.30        478.68        14.58 o                         
   6   3   1          1.92          1.21         2.13 o                         
   7   3   1         60.64         54.05         8.21 o                         
   8   3   1        591.71        617.27        25.34 o                         
   9   3   1         30.66         30.56         5.96 o                         
  10   3   1          8.88          8.47         3.70 o                         
  11   3   1          1.12         -0.25         3.46 o                         
 -11   4   1          0.29          1.07         8.32 o                         
 -10   4   1        211.55        233.88        17.25 o                         
  -9   4   1         91.89        110.21        12.72 o                         
  -8   4   1       1651.35       1639.37        44.58 o                         
  -7   4   1        320.47        279.31        15.19 o                         
  -6   4   1          7.49         13.29         3.20 o                         
  -5   4   1        376.56        400.61        11.05 o                         
  -4   4   1       1896.07       1948.63        21.99 o                         
  -3   4   1         11.19          9.16         1.59 o                         
  -2   4   1         38.26         34.55         2.75 o                         
  -1   4   1      11566.86      12701.45       137.93 o                         
   1   4   1       6096.20       6150.60        50.08 o                         
   2   4   1         78.00         91.53         3.89 o                         
   3   4   1       3569.29       3690.24        37.05 o                         
   4   4   1        363.85        370.73         8.98 o                         
   5   4   1       2895.60       3100.59        34.04 o                         
   6   4   1          0.09         -0.20         2.06 o                         
   7   4   1         13.47          8.79         4.10 o                         
   8   4   1        743.98        725.36        27.66 o                         
   9   4   1        361.00        288.14        23.22 o                         
  10   4   1         89.84         65.36         8.66 o                         
  11   4   1          6.97          0.46         6.59 o                         
 -11   5   1          6.63          9.27         6.65 o                         
 -10   5   1         36.27         23.65        11.35 o                         
  -9   5   1        150.15        146.02        13.90 o                         
  -8   5   1         46.15         49.55         8.24 o                         
  -7   5   1        110.90        107.71         9.94 o                         
  -6   5   1        115.03        104.48         7.30 o                         
  -5   5   1        484.61        464.29        10.79 o                         
  -4   5   1        440.76        446.43         9.42 o                         
  -3   5   1         83.58         90.70         4.21 o                         
  -2   5   1        463.43        446.95         8.56 o                         
  -1   5   1        935.60        968.74        13.05 o                         
   0   5   1       7237.12       7574.80        60.48 o                         
   1   5   1       1012.52        990.51        13.83 o                         
   2   5   1        315.27        319.15         7.72 o                         
   3   5   1        303.86        285.55         9.03 o                         
   4   5   1        775.56        806.13        14.12 o                         
   5   5   1        455.43        476.07        11.38 o                         
   6   5   1         99.97        105.49         9.43 o                         
   7   5   1          0.84          1.83         3.10 o                         
   8   5   1        337.39        330.21        22.27 o                         
   9   5   1         55.34         49.49         8.88 o                         
  10   5   1          0.09          6.18         4.73 o                         
  11   5   1          0.22         -2.28         3.19 o                         
 -11   6   1          1.76          4.20         4.46 o                         
 -10   6   1          0.10         -5.97         3.98 o                         
  -9   6   1          2.41          2.61         5.47 o                         
  -8   6   1        346.07        318.08        17.41 o                         
  -7   6   1        142.32        147.43        13.44 o                         
  -6   6   1        125.56        126.02         7.95 o                         
  -5   6   1        535.87        545.66        12.12 o                         
  -4   6   1        111.99        111.48         5.63 o                         
  -3   6   1          3.67          4.95         2.30 o                         
  -2   6   1        348.78        369.41         8.25 o                         
  -1   6   1          2.29         -0.04         1.44 o                         
   0   6   1       2280.66       2345.73        25.08 o                         
   1   6   1         88.04         93.46         4.37 o                         
   2   6   1       1320.98       1281.64        17.90 o                         
   3   6   1       1373.63       1418.67        20.37 o                         
   4   6   1       1593.08       1673.34        24.42 o                         
   5   6   1        344.75        352.43        13.21 o                         
   6   6   1         67.43         66.82         8.37 o                         
   7   6   1        297.23        292.92        16.22 o                         
   8   6   1        567.68        549.93        23.84 o                         
   9   6   1         22.30         10.69        10.16 o                         
  10   6   1          0.36          6.15         4.57 o                         
  11   6   1         70.51         82.61        27.45 o                         
 -11   7   1          3.32         10.88         5.08 o                         
 -10   7   1         17.66          9.53         5.95 o                         
  -9   7   1         27.61         30.13         7.15 o                         
  -8   7   1         35.21         33.61         7.20 o                         
  -7   7   1         24.86         18.86         8.08 o                         
  -6   7   1         73.66         77.66         9.02 o                         
  -5   7   1        184.85        184.47         9.19 o                         
  -4   7   1         85.13        100.60         5.40 o                         
  -3   7   1        229.98        246.29         7.51 o                         
  -2   7   1        181.58        204.31         8.64 o                         
  -1   7   1       1522.23       1595.07        20.31 o                         
   0   7   1        137.22        158.20         5.99 o                         
   1   7   1       1012.93       1024.46        15.88 o                         
   2   7   1        818.79        816.63        14.45 o                         
   3   7   1        183.21        177.89         6.89 o                         
   4   7   1         43.60         39.18         4.23 o                         
   5   7   1          7.08          6.28         2.25 o                         
   6   7   1         51.63         68.20         8.49 o                         
   7   7   1        156.22        162.15        12.76 o                         
   8   7   1          3.32         -1.59         2.91 o                         
   9   7   1          0.63         -3.56         3.56 o                         
  10   7   1         10.58          5.15         4.87 o                         
  11   7   1         16.13         18.57         5.80 o                         
 -11   8   1          4.51         -6.12         5.23 o                         
 -10   8   1          0.01         -5.10         5.17 o                         
  -9   8   1         46.69         47.51        10.93 o                         
  -8   8   1        107.49        113.29        12.60 o                         
  -7   8   1          8.99         -2.36         4.99 o                         
  -6   8   1          0.98         -1.08         2.64 o                         
  -5   8   1        914.39        981.16        18.51 o                         
  -4   8   1        381.70        408.21        12.05 o                         
  -3   8   1        153.83        149.64         6.99 o                         
  -2   8   1          0.07          1.76         1.80 o                         
  -1   8   1        428.79        463.23        10.64 o                         
   0   8   1         80.64         95.75         5.45 o                         
   1   8   1        413.94        461.52        10.98 o                         
   2   8   1        254.92        258.49         8.33 o                         
   3   8   1        636.48        617.91        13.60 o                         
   4   8   1         77.28         72.08         5.91 o                         
   5   8   1         54.51         40.20         6.57 o                         
   6   8   1        135.78        129.05        10.99 o                         
   7   8   1        298.41        287.67        16.55 o                         
   8   8   1         41.48         49.03         8.63 o                         
   9   8   1         21.29         17.04         5.94 o                         
  10   8   1         37.01         51.08         8.86 o                         
 -10   9   1         42.58         21.67        14.44 o                         
  -9   9   1          0.42         -3.63         3.25 o                         
  -8   9   1        114.82        114.21        11.50 o                         
  -7   9   1        298.48        325.30        16.78 o                         
  -6   9   1         36.22         48.14         9.33 o                         
  -5   9   1        470.59        477.07        19.21 o                         
  -4   9   1         81.10         89.85         7.98 o                         
  -3   9   1        146.51        168.80         7.71 o                         
  -2   9   1        891.11        906.89        23.60 o                         
  -1   9   1         60.46         59.50         4.84 o                         
   0   9   1          0.24          1.13         2.31 o                         
   1   9   1          0.26         -1.50         2.16 o                         
   2   9   1         47.26         38.56         4.21 o                         
   3   9   1        547.43        492.72        15.16 o                         
   4   9   1        328.17        306.89        11.90 o                         
   5   9   1        229.53        239.24        13.52 o                         
   6   9   1         28.94         27.94         5.94 o                         
   7   9   1          0.03         -3.43         2.28 o                         
   8   9   1        542.13        564.91        24.88 o                         
   9   9   1         23.96         24.82         6.37 o                         
  10   9   1         19.26         20.44        13.19 o                         
 -10  10   1          0.06         -4.65         4.87 o                         
  -9  10   1         16.01         11.83         9.21 o                         
  -8  10   1         98.98        111.44        13.49 o                         
  -7  10   1        405.30        431.22        46.45 o                         
  -6  10   1         42.63         47.18         7.60 o                         
  -5  10   1        149.00        131.81         8.48 o                         
  -4  10   1          1.19          3.47         2.22 o                         
  -3  10   1        282.03        266.64        10.51 o                         
  -2  10   1        373.86        411.50        12.66 o                         
  -1  10   1        551.13        539.64        12.99 o                         
   0  10   1        280.16        261.66        10.25 o                         
   1  10   1       1282.20       1337.58        22.32 o                         
   2  10   1          0.12          3.77         2.31 o                         
   3  10   1         60.85         71.02         7.16 o                         
   4  10   1        310.13        299.16        15.48 o                         
   5  10   1        872.38        874.31        27.60 o                         
   6  10   1        269.34        245.26        15.01 o                         
   7  10   1         27.40         21.62         6.68 o                         
   8  10   1         14.62          9.60         5.43 o                         
   9  10   1          3.71          4.36        11.82 o                         
  10  10   1         58.56         48.61        12.36 o                         
 -10  11   1        128.65        156.51        15.43 o                         
  -9  11   1          0.08          2.42         4.07 o                         
  -8  11   1        186.19        194.75        14.26 o                         
  -7  11   1         30.73         50.59         8.04 o                         
  -6  11   1        480.74        503.65        41.35 o                         
  -5  11   1        140.99        135.16        11.59 o                         
  -4  11   1        138.72        137.55         8.69 o                         
  -3  11   1         15.10         18.23         6.30 o                         
  -2  11   1        595.50        608.88        16.77 o                         
  -1  11   1          1.23         -0.03         3.01 o                         
   0  11   1        169.52        163.61         9.54 o                         
   1  11   1        199.54        210.10        10.76 o                         
   2  11   1         71.72         69.43         9.37 o                         
   3  11   1         42.08         48.79         7.81 o                         
   4  11   1        168.11        153.43        12.18 o                         
   5  11   1         22.05         20.96         5.62 o                         
   6  11   1         15.66         20.35         5.44 o                         
   7  11   1         95.32        100.92        15.75 o                         
   8  11   1          3.98          9.56         4.66 o                         
   9  11   1          1.13          9.91         5.09 o                         
  -9  12   1         44.68         51.42         9.77 o                         
  -8  12   1        198.80        213.81        28.96 o                         
  -7  12   1          6.08          5.82         4.99 o                         
  -6  12   1          1.56         -2.13         4.14 o                         
  -5  12   1         13.57          9.72         5.11 o                         
  -4  12   1        349.12        359.95        32.87 o                         
  -3  12   1         67.97         72.08        10.44 o                         
  -2  12   1          0.05          1.70         3.44 o                         
  -1  12   1         18.47          7.75         4.23 o                         
   0  12   1        179.13        185.32        14.04 o                         
   1  12   1         57.56         48.80         8.95 o                         
   2  12   1        211.91        192.69        13.93 o                         
   3  12   1        226.42        229.45        14.72 o                         
   4  12   1        239.38        249.51        15.33 o                         
   5  12   1          8.75          7.14         7.66 o                         
   6  12   1        147.86        160.13        15.22 o                         
   7  12   1          0.52          1.74        12.42 o                         
   8  12   1          0.87         -2.99         3.56 o                         
   9  12   1         25.36         24.69         7.54 o                         
  -9  13   1         15.80          7.94         9.51 o                         
  -8  13   1        198.27        226.31        33.54 o                         
  -7  13   1         80.21        117.61        14.92 o                         
  -6  13   1        149.04        158.66        18.07 o                         
  -5  13   1         46.83         36.25        10.10 o                         
  -4  13   1          1.74          6.64         4.97 o                         
  -3  13   1         29.43         30.98        16.16 o                         
  -2  13   1          0.24          5.48         6.95 o                         
  -1  13   1        279.63        261.16        17.06 o                         
   0  13   1        617.28        598.31        25.01 o                         
   1  13   1       1008.31        983.52        31.93 o                         
   2  13   1        243.67        216.50        18.86 o                         
   3  13   1        404.76        394.50        35.85 o                         
   4  13   1          0.08          5.84         4.46 o                         
   5  13   1         12.92          7.27         4.41 o                         
   6  13   1         34.24         49.59         9.03 o                         
   7  13   1         12.82         11.67         6.24 o                         
   8  13   1          0.15         11.41         7.84 o                         
  -8  14   1          5.85         19.55         6.22 o                         
  -7  14   1         22.72          9.40         6.18 o                         
  -6  14   1         15.07         11.26         6.28 o                         
  -5  14   1        122.59        124.24        13.74 o                         
  -4  14   1          5.51         10.60         7.85 o                         
  -3  14   1        349.65        319.64        18.91 o                         
  -2  14   1          1.11         -0.16         4.87 o                         
  -1  14   1         21.11         14.76         8.50 o                         
   0  14   1         47.86         58.96        10.55 o                         
   1  14   1          8.07         -6.93         5.78 o                         
   2  14   1        104.57         92.06        12.27 o                         
   3  14   1        101.51         86.43        12.10 o                         
   4  14   1          2.24         10.83         5.37 o                         
   5  14   1          8.08         11.32         5.06 o                         
   6  14   1         39.04         50.03         9.12 o                         
   7  14   1          0.02          2.20         6.00 o                         
   8  14   1         41.30         59.10        20.91 o                         
  -7  15   1          2.40          3.04        12.65 o                         
  -6  15   1         11.99         17.86         6.71 o                         
  -5  15   1         79.56        108.95        21.40 o                         
  -4  15   1        261.54        250.37        18.09 o                         
  -3  15   1          0.49         -6.27         4.95 o                         
  -2  15   1        366.10        312.49        19.88 o                         
  -1  15   1        164.65        191.59        19.26 o                         
   0  15   1         78.91         81.02        16.52 o                         
   1  15   1         39.55         28.91         8.44 o                         
   2  15   1         42.05         56.02        10.67 o                         
   3  15   1         19.18         23.63         7.68 o                         
   4  15   1          8.32          9.65         9.56 o                         
   5  15   1         30.77         28.80         7.51 o                         
   6  15   1          6.92         18.22        11.88 o                         
   7  15   1          2.60         -3.76         5.02 o                         
  -6  16   1          2.23          4.03         6.39 o                         
  -5  16   1          4.24          3.05         5.67 o                         
  -4  16   1         25.96         24.75         7.61 o                         
  -3  16   1        239.00        207.78        17.24 o                         
  -2  16   1         24.56         23.65         8.48 o                         
  -1  16   1         43.79         44.55        11.59 o                         
   0  16   1        103.76         69.33        18.06 o                         
   1  16   1         55.49         48.09        10.46 o                         
   2  16   1         17.16         28.39         8.86 o                         
   3  16   1          7.09          0.44         9.39 o                         
   4  16   1          0.14         -1.53         6.24 o                         
   5  16   1         26.49          9.43         6.39 o                         
   6  16   1          0.00         -2.63         5.57 o                         
  -5  17   1          1.34         -5.31        14.91 o                         
  -4  17   1         68.74         60.24        11.84 o                         
  -3  17   1          2.06         -3.21        10.22 o                         
  -2  17   1          4.41         -5.72         5.37 o                         
  -1  17   1         14.25         12.98         9.68 o                         
   0  17   1        148.25        140.16        16.58 o                         
   1  17   1         28.72         25.68        12.89 o                         
   2  17   1          0.00         -4.64         6.71 o                         
   3  17   1         17.22          9.27        10.57 o                         
   4  17   1         17.54         17.99         7.25 o                         
   5  17   1         14.92         22.25         8.00 o                         
  -4  18   1          3.20          0.63         6.39 o                         
  -3  18   1         15.64         15.40         8.32 o                         
  -2  18   1          8.08         14.38        11.52 o                         
  -1  18   1         75.19         66.04        12.18 o                         
   0  18   1        148.56        165.99        18.42 o                         
   1  18   1         64.43         62.59        12.72 o                         
   2  18   1          0.19          9.71         6.75 o                         
   3  18   1          2.21          8.76         7.72 o                         
   4  18   1          2.58          0.80         7.16 o                         
  -2  19   1          2.27          5.18         7.02 o                         
  -1  19   1          3.64         11.51         8.55 o                         
   0  19   1          9.38          7.96         7.82 o                         
   1  19   1         12.80         11.24        10.34 o                         
   2  19   1         10.54         16.87         8.36 o                         
 -12   0   2         56.84         81.91        12.33 o                         
 -11   0   2         34.15         40.53         8.86 o                         
 -10   0   2        175.81        183.27        15.26 o                         
  -9   0   2          0.98         12.60         8.02 o                         
  -8   0   2          0.80          2.07         3.02 o                         
  -7   0   2       1164.09       1197.50        36.76 o                         
  -6   0   2        203.26        261.95        18.81 o                         
  -5   0   2          3.16         -0.59         2.26 o                         
  -4   0   2       1948.29       1914.54        34.20 o                         
  -3   0   2        195.98        199.10        11.98 o                         
  -2   0   2       2728.56       2574.55        33.37 o                         
   0   0   2        152.62        150.98         6.51 o                         
   1   0   2        394.58        361.56         7.58 o                         
   2   0   2       6618.27       6683.35        55.58 o                         
   3   0   2       1025.67        914.68        17.38 o                         
   4   0   2       1403.43       1394.37        24.73 o                         
   5   0   2         70.17         73.79         6.88 o                         
   6   0   2        486.99        436.80        18.43 o                         
   7   0   2        308.45        338.75        17.52 o                         
   8   0   2        980.69        983.73        37.74 o                         
   9   0   2          9.24         13.67         4.59 o                         
  10   0   2         49.00         31.08         7.40 o                         
  11   0   2        205.06        231.24        18.18 o                         
 -12   1   2         73.51         65.40         8.15 o                         
 -11   1   2          0.02          1.44         4.22 o                         
 -10   1   2          0.00          1.14         6.71 o                         
  -9   1   2        573.47        566.97        35.35 o                         
  -8   1   2        578.59        542.26        18.87 o                         
  -7   1   2        400.53        453.00        13.93 o                         
  -6   1   2          0.15          2.18         1.50 o                         
  -5   1   2       1216.16       1327.91        21.35 o                         
  -4   1   2          7.90          8.80         2.37 o                         
  -3   1   2       1047.59       1024.05        14.43 o                         
  -2   1   2       4860.82       4949.81        40.33 o                         
  -1   1   2         68.51         68.10         2.61 o                         
   0   1   2        264.90        221.67         3.09 o                         
   1   1   2        188.53        179.09         5.13 o                         
   2   1   2        493.98        462.60         7.21 o                         
   3   1   2         23.36         20.40         2.04 o                         
   4   1   2        731.86        756.27        12.41 o                         
   5   1   2        392.03        430.47         9.95 o                         
   6   1   2         61.42         58.49         5.60 o                         
   7   1   2        101.66         96.93         7.06 o                         
   8   1   2        112.09        127.71         8.89 o                         
   9   1   2        277.44        237.49        18.02 o                         
  10   1   2         49.65         69.83         9.00 o                         
  11   1   2          3.10          8.53         6.00 o                         
 -12   2   2          4.97         14.46         5.08 o                         
 -11   2   2         13.89          0.11         4.65 o                         
 -10   2   2         60.16         64.05         8.54 o                         
  -9   2   2        108.99        129.14        14.34 o                         
  -8   2   2         45.95         41.50         6.00 o                         
  -7   2   2        181.20        172.50        10.33 o                         
  -6   2   2        483.41        501.70        12.10 o                         
  -5   2   2        634.04        584.78        11.77 o                         
  -4   2   2        247.88        238.73         6.46 o                         
  -3   2   2        918.11        933.11        13.40 o                         
  -2   2   2       6867.99       7160.64        49.32 o                         
   1   2   2       4816.52       4971.56        42.56 o                         
   2   2   2       1338.56       1271.06        16.24 o                         
   3   2   2       4567.37       4631.17        39.75 o                         
   4   2   2       1919.23       2058.93        24.37 o                         
   5   2   2        405.52        380.63        11.54 o                         
   6   2   2        817.99        868.41        28.48 o                         
   7   2   2        104.72         96.78         8.30 o                         
   8   2   2        878.42        917.78        25.76 o                         
   9   2   2        106.37        119.41        17.81 o                         
  10   2   2         23.57         40.57         8.28 o                         
  11   2   2         25.35         24.46         6.66 o                         
 -12   3   2          4.65         -0.36         4.37 o                         
 -11   3   2         21.17         26.67         7.02 o                         
 -10   3   2         22.01         27.30         7.55 o                         
  -9   3   2        560.96        574.90        20.45 o                         
  -8   3   2        125.56        129.46         9.40 o                         
  -7   3   2          1.10          0.35         2.38 o                         
  -6   3   2         78.72         68.18         4.79 o                         
  -5   3   2          2.88         -1.09         1.07 o                         
  -4   3   2        238.97        225.86         7.08 o                         
  -3   3   2       1010.64       1034.90        16.86 o                         
  -2   3   2        418.54        379.49         5.68 o                         
  -1   3   2        215.57        200.65         4.74 o                         
   0   3   2      10947.63      11954.16       176.15 o                         
   1   3   2         15.31         13.56         1.65 o                         
   2   3   2       6893.98       7120.28        59.07 o                         
   3   3   2        994.96       1059.48        16.44 o                         
   4   3   2        704.19        663.73        12.56 o                         
   5   3   2          1.06          1.32         1.51 o                         
   6   3   2        526.90        538.81        21.18 o                         
   7   3   2        393.19        400.21        23.47 o                         
   8   3   2       1027.87        989.77        27.04 o                         
   9   3   2        252.21        244.30        15.08 o                         
  10   3   2        187.76        236.70        14.34 o                         
  11   3   2          0.34          0.57         5.97 o                         
 -11   4   2          3.54          2.72         4.58 o                         
 -10   4   2        109.62        114.10        12.24 o                         
  -9   4   2        177.58        165.25        13.17 o                         
  -8   4   2        654.98        657.48        24.91 o                         
  -7   4   2          2.94         -2.36         3.89 o                         
  -6   4   2         38.42         41.39         5.21 o                         
  -5   4   2        144.45        155.13         6.67 o                         
  -4   4   2        700.05        671.36        12.79 o                         
  -3   4   2        363.71        362.29         6.89 o                         
  -2   4   2       2045.85       2017.03        20.22 o                         
  -1   4   2       1297.39       1264.85        22.03 o                         
   0   4   2       4653.45       4595.51        38.40 o                         
   1   4   2        135.32        130.60         4.38 o                         
   2   4   2       1125.17       1134.36        15.88 o                         
   3   4   2        236.30        242.02         7.38 o                         
   4   4   2         38.26         30.74         3.14 o                         
   5   4   2         86.74         70.25         5.58 o                         
   6   4   2        235.61        216.15        13.01 o                         
   7   4   2         60.18         66.15         9.04 o                         
   8   4   2          0.00          2.68         3.91 o                         
   9   4   2          6.92          3.41         3.26 o                         
  10   4   2         15.28          9.44         5.28 o                         
  11   4   2         10.77          0.93         3.87 o                         
 -11   5   2         26.66         11.26         5.14 o                         
 -10   5   2         21.12         28.12         8.67 o                         
  -9   5   2         70.26         62.92        17.88 o                         
  -8   5   2         74.00         67.15         8.87 o                         
  -7   5   2        306.08        300.77        12.67 o                         
  -6   5   2         20.70         30.66         4.60 o                         
  -5   5   2          0.67          6.88         2.86 o                         
  -4   5   2        266.54        257.64         7.05 o                         
  -3   5   2         85.38         83.60         3.38 o                         
  -2   5   2        125.34        138.32         5.15 o                         
  -1   5   2        911.43        875.12        16.99 o                         
   0   5   2         20.10         17.06         3.48 o                         
   1   5   2       1931.08       1865.46        21.18 o                         
   2   5   2       1094.85       1020.30        15.44 o                         
   3   5   2        775.15        791.75        14.44 o                         
   4   5   2        105.02         95.73         5.61 o                         
   5   5   2          4.01          2.44         1.68 o                         
   6   5   2         35.78         39.32         6.75 o                         
   7   5   2         31.73         33.91         7.78 o                         
   8   5   2        174.25        182.51        13.92 o                         
   9   5   2        211.53        205.18        17.84 o                         
  10   5   2        271.60        265.86        22.53 o                         
  11   5   2          1.65         -2.30         3.83 o                         
 -11   6   2          9.44         16.71         5.86 o                         
 -10   6   2         24.86         36.52        10.93 o                         
  -9   6   2          0.02         -6.79         4.87 o                         
  -8   6   2        514.61        482.80        48.88 o                         
  -7   6   2        557.80        566.13        17.50 o                         
  -6   6   2         24.36         33.28         5.67 o                         
  -5   6   2        486.46        492.71        13.21 o                         
  -4   6   2        138.70        125.32         4.89 o                         
  -3   6   2        272.44        292.81         8.04 o                         
  -2   6   2        860.13        846.58        12.67 o                         
  -1   6   2       1893.49       1887.44        21.21 o                         
   0   6   2        369.69        368.18         8.26 o                         
   1   6   2          0.15          2.82         2.23 o                         
   2   6   2        154.32        166.72         6.11 o                         
   3   6   2        611.51        672.74        13.59 o                         
   4   6   2        152.89        148.59         6.80 o                         
   5   6   2          0.11         -2.45         1.64 o                         
   6   6   2          4.80          4.46         3.11 o                         
   7   6   2        101.50         78.52        10.19 o                         
   8   6   2         39.89         27.62         8.26 o                         
   9   6   2          4.43          0.69        10.34 o                         
  10   6   2         93.79         65.08        10.85 o                         
  11   6   2          2.52          2.97         4.09 o                         
 -11   7   2         61.71         70.46         9.90 o                         
 -10   7   2         28.63         21.49        11.35 o                         
  -9   7   2         54.88         52.80        10.93 o                         
  -8   7   2         10.95         19.33         6.65 o                         
  -7   7   2        383.57        371.13        34.19 o                         
  -6   7   2        275.47        264.54        11.06 o                         
  -5   7   2        226.73        241.10         8.19 o                         
  -4   7   2        950.14       1041.62        21.27 o                         
  -3   7   2         16.90          5.17         3.99 o                         
  -2   7   2         12.92         13.38         2.52 o                         
  -1   7   2        152.83        166.67         5.93 o                         
   0   7   2        152.52        136.22         5.57 o                         
   1   7   2       5665.68       5965.74        53.52 o                         
   2   7   2        347.41        414.19        11.34 o                         
   3   7   2        271.95        255.61         8.49 o                         
   4   7   2       2582.31       2671.43        34.25 o                         
   5   7   2       2906.60       3013.36        54.22 o                         
   6   7   2        328.06        353.32        16.99 o                         
   7   7   2         84.89         65.30        12.77 o                         
   8   7   2         53.08         50.96        26.91 o                         
   9   7   2        363.08        362.48        27.62 o                         
  10   7   2         26.89         44.19        12.06 o                         
  11   7   2         54.02         60.34         8.94 o                         
 -11   8   2          9.05          7.05         5.28 o                         
 -10   8   2         30.31         46.30         9.21 o                         
  -9   8   2         51.70         44.32         7.76 o                         
  -8   8   2        791.69        843.33        81.66 o                         
  -7   8   2        761.63        786.80        25.89 o                         
  -6   8   2         45.36         52.90         5.12 o                         
  -5   8   2        165.89        163.20         6.90 o                         
  -4   8   2        520.80        546.28        13.62 o                         
  -3   8   2          0.00          3.15         1.61 o                         
  -2   8   2        104.35         77.70         4.77 o                         
  -1   8   2       1162.62       1224.73        17.99 o                         
   0   8   2        706.70        696.51        20.03 o                         
   1   8   2         65.64         55.36         5.48 o                         
   2   8   2        515.73        541.51        15.20 o                         
   3   8   2         49.92         48.69         6.12 o                         
   4   8   2        139.85        144.18         9.45 o                         
   5   8   2         87.36         86.93         8.93 o                         
   6   8   2          1.20         -0.68         3.07 o                         
   7   8   2          1.14          6.20         2.94 o                         
   8   8   2        905.27        887.93        37.57 o                         
   9   8   2         12.03          0.43         4.57 o                         
  10   8   2         19.90         26.67        10.22 o                         
 -10   9   2          0.10         -0.79         4.46 o                         
  -9   9   2         12.04          7.43         4.86 o                         
  -8   9   2        257.55        254.07        15.73 o                         
  -7   9   2          1.60         -3.94         2.63 o                         
  -6   9   2        272.97        285.65        10.24 o                         
  -5   9   2         35.99         37.09         4.30 o                         
  -4   9   2         50.12         52.74         5.29 o                         
  -3   9   2         97.93        113.75         6.39 o                         
  -2   9   2         34.23         31.24         3.77 o                         
  -1   9   2         85.15         79.89         6.05 o                         
   0   9   2       2484.67       2502.34        30.02 o                         
   1   9   2       1071.69       1044.62        18.38 o                         
   2   9   2        115.44        108.28         6.33 o                         
   3   9   2        120.00        130.39         8.52 o                         
   4   9   2         61.69         64.47         8.19 o                         
   5   9   2        121.51        113.31        10.46 o                         
   6   9   2        356.71        341.32        17.68 o                         
   7   9   2          0.07          0.27         8.08 o                         
   8   9   2          0.91          2.28         8.49 o                         
   9   9   2        283.37        301.40        19.10 o                         
  10   9   2         18.42         12.39         5.82 o                         
 -10  10   2          1.38          0.74         6.71 o                         
  -9  10   2         22.18         15.30         5.72 o                         
  -8  10   2        119.91        127.06        11.86 o                         
  -7  10   2        145.76        147.68        14.03 o                         
  -6  10   2          1.17         -3.06         3.68 o                         
  -5  10   2         16.01         10.00         3.72 o                         
  -4  10   2        336.61        347.87        18.15 o                         
  -3  10   2        278.11        290.75        10.66 o                         
  -2  10   2        325.93        314.58        11.02 o                         
  -1  10   2        216.84        217.13         9.47 o                         
   0  10   2       3181.84       3375.72        39.59 o                         
   1  10   2        267.48        251.72        14.03 o                         
   2  10   2        806.73        839.04        24.72 o                         
   3  10   2        187.64        175.62        11.54 o                         
   4  10   2        680.83        673.07        23.48 o                         
   5  10   2         73.47         79.22         9.88 o                         
   6  10   2         57.90         75.39        10.01 o                         
   7  10   2         36.46         26.53         9.33 o                         
   8  10   2        294.47        341.56        19.96 o                         
   9  10   2          0.73          0.08         4.58 o                         
  10  10   2          1.23         -5.59         7.84 o                         
 -10  11   2         20.90         15.98        10.69 o                         
  -9  11   2         61.74         43.93         9.63 o                         
  -8  11   2          6.06          0.01         8.08 o                         
  -7  11   2         70.66         79.67        16.75 o                         
  -6  11   2         26.48         30.52         6.31 o                         
  -5  11   2         32.73         28.66         4.62 o                         
  -4  11   2         82.21         76.40         6.66 o                         
  -3  11   2          2.11          6.75         3.08 o                         
  -2  11   2        346.12        315.37        13.01 o                         
  -1  11   2        208.55        194.20        13.71 o                         
   0  11   2        141.26        142.96         8.71 o                         
   1  11   2        523.90        562.24        20.33 o                         
   2  11   2         28.70         29.58         6.45 o                         
   3  11   2          2.07         -4.56         3.27 o                         
   4  11   2        230.81        222.67        13.98 o                         
   5  11   2         42.09         39.33        12.00 o                         
   6  11   2         97.40         89.12        11.59 o                         
   7  11   2         85.78         82.87        13.67 o                         
   8  11   2          0.20          4.75         6.77 o                         
   9  11   2         14.39          0.32         6.36 o                         
  -9  12   2         61.79         57.35        11.65 o                         
  -8  12   2         45.98         43.63         8.22 o                         
  -7  12   2          1.59          3.79         6.36 o                         
  -6  12   2         28.40         29.84        10.81 o                         
  -5  12   2        131.01        131.88        12.15 o                         
  -4  12   2         12.76          9.99         3.78 o                         
  -3  12   2         61.91         62.96         7.27 o                         
  -2  12   2        498.69        522.79        16.23 o                         
  -1  12   2        175.24        186.14        11.18 o                         
   0  12   2        298.67        308.13        12.73 o                         
   1  12   2          7.46          4.44         5.09 o                         
   2  12   2          0.24         -1.05         4.69 o                         
   3  12   2       1143.20       1172.07        33.54 o                         
   4  12   2        242.40        240.20        20.71 o                         
   5  12   2         67.60         60.95        12.83 o                         
   6  12   2        143.64        154.34        16.53 o                         
   7  12   2          2.23         -0.57         3.89 o                         
   8  12   2        148.64        145.45        14.49 o                         
   9  12   2         11.67          8.10         8.08 o                         
  -9  13   2          0.98          8.59         6.22 o                         
  -8  13   2         99.38        124.81        13.33 o                         
  -7  13   2         12.01         12.54         5.37 o                         
  -6  13   2          1.64          7.29         5.02 o                         
  -5  13   2         54.89         56.45         9.36 o                         
  -4  13   2         12.44         14.04         6.27 o                         
  -3  13   2         25.79          9.33         6.80 o                         
  -2  13   2          0.31         -4.16         5.65 o                         
  -1  13   2          5.03          2.97         6.48 o                         
   0  13   2        192.75        191.57        14.74 o                         
   1  13   2         16.35         21.61         6.97 o                         
   2  13   2        171.91        166.09        13.88 o                         
   3  13   2        507.50        495.21        22.27 o                         
   4  13   2          9.10          4.65        10.57 o                         
   5  13   2         41.26         31.74         7.68 o                         
   6  13   2         20.57         13.70         5.88 o                         
   7  13   2         62.79         67.54        10.38 o                         
   8  13   2         10.32          5.66         5.47 o                         
  -8  14   2          8.15          7.44         6.48 o                         
  -7  14   2         72.46         66.06        10.22 o                         
  -6  14   2         14.46         11.74         5.59 o                         
  -5  14   2         29.04         26.19         8.91 o                         
  -4  14   2         18.76         27.62         8.08 o                         
  -3  14   2         15.49         13.45         6.59 o                         
  -2  14   2         73.07         62.00        10.39 o                         
  -1  14   2          2.97         -7.51         5.01 o                         
   0  14   2        223.34        236.15        16.50 o                         
   1  14   2        135.59        140.63        22.59 o                         
   2  14   2        267.77        269.83        27.02 o                         
   3  14   2         94.33        103.79        12.92 o                         
   4  14   2        402.03        366.55        26.62 o                         
   5  14   2          0.11          3.89         4.28 o                         
   6  14   2         53.03         34.55         8.68 o                         
   7  14   2         53.46         50.59         8.91 o                         
   8  14   2          3.35          5.41         5.70 o                         
  -7  15   2          0.00         -7.49         5.00 o                         
  -6  15   2          1.43          2.44         6.03 o                         
  -5  15   2          4.75          3.72         4.49 o                         
  -4  15   2          9.77          5.16         8.79 o                         
  -3  15   2         29.72         24.41         8.52 o                         
  -2  15   2          5.24          7.72         8.55 o                         
  -1  15   2         75.55         56.43        10.45 o                         
   0  15   2          7.29          5.76         6.13 o                         
   1  15   2         73.78         63.86        10.80 o                         
   2  15   2         16.37         17.10         6.92 o                         
   3  15   2         31.68         35.41         9.57 o                         
   4  15   2         25.16         26.49         7.70 o                         
   5  15   2        110.37         97.11        13.82 o                         
   6  15   2         25.78         23.65         7.31 o                         
   7  15   2          0.28          4.07         4.87 o                         
  -6  16   2          2.70         20.38         7.90 o                         
  -5  16   2        172.59        190.48        17.71 o                         
  -4  16   2         68.16         65.38        11.79 o                         
  -3  16   2         32.70         46.85        10.20 o                         
  -2  16   2         11.67         13.52         7.22 o                         
  -1  16   2        313.50        307.48        36.89 o                         
   0  16   2          1.48         13.05        10.75 o                         
   1  16   2         53.34         46.67         9.85 o                         
   2  16   2         18.72         15.42         7.11 o                         
   3  16   2        166.05        195.15        18.09 o                         
   4  16   2          4.88          2.43         6.32 o                         
   5  16   2          3.03         22.69         6.97 o                         
   6  16   2          2.27          7.98        12.42 o                         
  -5  17   2         19.83         17.04         7.95 o                         
  -4  17   2         43.83         56.57        16.39 o                         
  -3  17   2          0.19         -6.42         5.85 o                         
  -2  17   2          0.01         -4.87         5.88 o                         
  -1  17   2         67.89         74.90        12.28 o                         
   0  17   2          5.51          6.30         6.84 o                         
   1  17   2         24.23         23.24         8.19 o                         
   2  17   2         45.30         33.93         9.54 o                         
   3  17   2         65.16         45.89        10.44 o                         
   4  17   2         21.71         18.82         7.80 o                         
   5  17   2          0.17         -1.93         6.56 o                         
  -4  18   2          5.33          9.85         6.70 o                         
  -3  18   2         24.64         23.06        10.04 o                         
  -2  18   2          4.96         -4.25         5.17 o                         
  -1  18   2          0.08         -6.08        12.24 o                         
   0  18   2          3.16         15.78        12.30 o                         
   1  18   2         42.92         20.17         8.51 o                         
   2  18   2          3.11         -8.01         5.34 o                         
   3  18   2          0.44          6.82         6.82 o                         
   4  18   2          1.26          5.21         6.96 o                         
  -2  19   2          0.03          4.33         6.48 o                         
  -1  19   2          1.63         -1.78         9.74 o                         
   0  19   2          0.20        -11.23         7.48 o                         
   1  19   2          5.23          8.62         6.87 o                         
   2  19   2         18.52         22.96        11.94 o                         
 -12   1   3         20.16         14.49         4.78 o                         
 -11   1   3         20.70         30.01         5.90 o                         
 -10   1   3         16.26         14.81         4.04 o                         
  -9   1   3        342.82        308.59        15.25 o                         
  -8   1   3        412.37        399.62        15.95 o                         
  -7   1   3        152.97        163.44         9.87 o                         
  -6   1   3        143.75        131.94         6.78 o                         
  -5   1   3       2037.31       2340.62        29.69 o                         
  -4   1   3       3631.11       3489.96        35.86 o                         
  -3   1   3       2298.39       2160.93        23.35 o                         
  -2   1   3       2358.96       2217.10        26.48 o                         
  -1   1   3       4055.88       3872.31        29.98 o                         
   1   1   3       2248.38       2077.01        23.80 o                         
   2   1   3        200.73        179.66         4.56 o                         
   3   1   3       5354.27       5739.62        43.27 o                         
   4   1   3       1564.67       1597.51        37.18 o                         
   5   1   3         11.55         18.13         6.07 o                         
   6   1   3        139.37        131.08         8.28 o                         
   7   1   3        102.39        101.02         8.60 o                         
   8   1   3        295.89        299.31        14.64 o                         
   9   1   3         17.44         10.72         3.93 o                         
  10   1   3         26.31         23.43        10.31 o                         
  11   1   3         29.34         30.41         6.30 o                         
 -12   2   3         24.04         26.18         8.42 o                         
 -11   2   3         39.48         43.60         6.53 o                         
 -10   2   3         22.59         35.95         7.82 o                         
  -9   2   3        719.17        740.55        23.36 o                         
  -8   2   3          0.53         -2.01         2.44 o                         
  -7   2   3       1057.26        988.97        44.93 o                         
  -6   2   3          3.13         17.11         2.53 o                         
  -5   2   3        361.70        322.47         8.34 o                         
  -4   2   3       3545.35       3873.13        34.02 o                         
  -3   2   3        392.21        371.52         8.40 o                         
  -2   2   3       3564.25       3501.21        29.57 o                         
   0   2   3        123.98        116.78         2.74 o                         
   1   2   3       1510.46       1393.33        14.48 o                         
   2   2   3        800.62        849.71        11.77 o                         
   3   2   3        300.20        278.70         6.64 o                         
   4   2   3       6834.65       7482.25        68.08 o                         
   5   2   3          0.10         -0.26         1.40 o                         
   6   2   3         49.97         43.81         5.67 o                         
   7   2   3          0.15          0.46         1.85 o                         
   8   2   3          6.15          1.16         3.31 o                         
   9   2   3        344.08        306.93        16.39 o                         
  10   2   3         21.84         18.68         5.14 o                         
  11   2   3          0.14         -5.58         3.72 o                         
 -11   3   3          7.83          8.82        12.95 o                         
 -10   3   3         51.97         52.46         9.68 o                         
  -9   3   3         21.40         12.63         4.53 o                         
  -8   3   3        757.77        763.91        21.99 o                         
  -7   3   3       1461.24       1381.25        24.57 o                         
  -6   3   3         94.51        103.45         5.58 o                         
  -5   3   3          0.02         -0.51         1.11 o                         
  -4   3   3        911.53        963.73        13.40 o                         
  -3   3   3        911.57        867.94        15.56 o                         
  -2   3   3        432.22        406.89         5.87 o                         
  -1   3   3          1.49          1.56         2.64 o                         
   0   3   3       4064.02       4158.31        49.93 o                         
   1   3   3        385.12        368.69         9.65 o                         
   2   3   3         68.52         67.62         3.60 o                         
   3   3   3        191.10        193.72         6.75 o                         
   4   3   3        200.04        210.65         7.27 o                         
   5   3   3         10.85         14.70         2.39 o                         
   6   3   3        104.04        125.73         8.61 o                         
   7   3   3          8.12          1.86         2.63 o                         
   8   3   3         67.82         60.81         7.95 o                         
   9   3   3        192.40        197.83        12.55 o                         
  10   3   3          9.04         14.46         4.67 o                         
  11   3   3          1.05          6.71         4.40 o                         
 -11   4   3          1.62         14.32         5.00 o                         
 -10   4   3         55.20         61.49         9.88 o                         
  -9   4   3          1.07         10.09         8.20 o                         
  -8   4   3        156.27        143.66        11.92 o                         
  -7   4   3          0.24          2.68         2.26 o                         
  -6   4   3         13.66          9.79         2.69 o                         
  -5   4   3        338.79        305.85         9.10 o                         
  -4   4   3       1056.47       1043.26        15.98 o                         
  -3   4   3        207.13        210.68         5.69 o                         
  -2   4   3        990.56       1082.33        12.10 o                         
  -1   4   3         63.46         74.88         2.37 o                         
   0   4   3       1465.47       1459.61        16.15 o                         
   1   4   3         79.13         81.89         3.67 o                         
   2   4   3       1165.27       1209.75        17.16 o                         
   3   4   3       1130.16       1053.38        17.21 o                         
   4   4   3        275.41        231.75         8.01 o                         
   5   4   3        125.52        151.96         7.81 o                         
   6   4   3        122.94        122.46        10.11 o                         
   7   4   3        250.59        243.59        17.56 o                         
   8   4   3       1101.91       1129.92        29.44 o                         
   9   4   3          5.14          2.80         2.78 o                         
  10   4   3         25.79         24.46         6.24 o                         
  11   4   3         33.58         30.26         6.53 o                         
 -11   5   3         24.09         12.68         8.26 o                         
 -10   5   3         89.80         82.03        14.86 o                         
  -9   5   3         76.33         99.86        11.98 o                         
  -8   5   3       1123.40       1176.17        33.35 o                         
  -7   5   3         42.67         49.36         5.86 o                         
  -6   5   3         62.68         69.26         5.95 o                         
  -5   5   3       2048.29       2098.76        27.50 o                         
  -4   5   3         13.33         15.27         2.91 o                         
  -3   5   3          0.11          0.89         0.80 o                         
  -2   5   3          1.04          0.38         0.74 o                         
  -1   5   3       1202.96       1248.72        14.34 o                         
   0   5   3       5180.13       5125.76        43.88 o                         
   1   5   3        228.61        227.27         6.47 o                         
   2   5   3        739.84        793.12        15.09 o                         
   3   5   3        792.18        718.14        14.28 o                         
   4   5   3         40.04         34.85         4.22 o                         
   5   5   3         19.90         16.30         4.41 o                         
   6   5   3         14.20          8.82         4.93 o                         
   7   5   3        192.71        208.26        14.03 o                         
   8   5   3       1141.29       1154.26        71.56 o                         
   9   5   3          0.00          3.45         3.42 o                         
  10   5   3          3.34         -0.16         3.57 o                         
  11   5   3        137.95        130.08        12.90 o                         
 -11   6   3         99.23        124.48        15.16 o                         
 -10   6   3        225.00        231.29        16.12 o                         
  -9   6   3          0.02         -1.90         6.36 o                         
  -8   6   3          0.09         -1.01         3.50 o                         
  -7   6   3        107.99        105.68         8.93 o                         
  -6   6   3        809.20        797.65        21.67 o                         
  -5   6   3         70.22         83.62         5.37 o                         
  -4   6   3        292.65        299.87         7.30 o                         
  -3   6   3        260.65        303.75         7.74 o                         
  -2   6   3       1698.16       1716.50        19.37 o                         
  -1   6   3       2205.26       2288.84        23.68 o                         
   0   6   3       3421.37       3577.37        34.17 o                         
   1   6   3       1862.97       1949.97        29.08 o                         
   2   6   3         14.81         29.28         3.13 o                         
   3   6   3       1165.87       1194.84        19.46 o                         
   4   6   3       1420.28       1495.26        23.75 o                         
   5   6   3        223.67        227.24        12.87 o                         
   6   6   3        205.17        210.52        13.14 o                         
   7   6   3        255.58        230.53        14.81 o                         
   8   6   3         61.40         64.95         9.91 o                         
   9   6   3         11.13         -0.99         8.79 o                         
  10   6   3         24.46         20.16         5.46 o                         
  11   6   3          6.02          5.06         7.41 o                         
 -11   7   3          0.44          3.60         4.70 o                         
 -10   7   3         43.66         41.49         8.51 o                         
  -9   7   3        264.22        254.63        16.05 o                         
  -8   7   3         26.63         31.58         8.20 o                         
  -7   7   3          6.90          8.97         3.15 o                         
  -6   7   3         18.44         22.08         3.73 o                         
  -5   7   3         53.37         53.82         4.78 o                         
  -4   7   3        297.14        325.61         7.76 o                         
  -3   7   3          6.49          7.79         2.13 o                         
  -2   7   3        603.57        608.12        10.89 o                         
  -1   7   3         26.32         31.80         3.08 o                         
   0   7   3         17.12          8.66         2.28 o                         
   1   7   3          0.03          1.39         1.81 o                         
   2   7   3        353.98        335.76         9.42 o                         
   3   7   3        930.49       1006.20        18.40 o                         
   4   7   3         37.98         47.17         5.75 o                         
   5   7   3         27.69         28.24         5.55 o                         
   6   7   3          4.96          2.15         5.11 o                         
   7   7   3         81.13         77.90        10.24 o                         
   8   7   3         81.04         99.69        15.60 o                         
   9   7   3          0.17         -4.88         3.79 o                         
  10   7   3         25.72         20.11         5.43 o                         
 -10   8   3         53.85         49.96         8.46 o                         
  -9   8   3         20.77         20.06         9.39 o                         
  -8   8   3        209.30        231.12        17.13 o                         
  -7   8   3        110.15        104.96         8.06 o                         
  -6   8   3        415.40        401.14        13.73 o                         
  -5   8   3          2.43          4.33         1.89 o                         
  -4   8   3          0.52         -1.78         1.53 o                         
  -3   8   3        164.37        170.85         6.39 o                         
  -2   8   3        485.46        472.40        10.27 o                         
  -1   8   3        205.01        209.33         6.80 o                         
   0   8   3       2909.48       3055.38        36.54 o                         
   1   8   3        906.84        907.61        16.09 o                         
   2   8   3        115.03        125.33         6.14 o                         
   3   8   3        623.65        642.30        17.19 o                         
   4   8   3         42.26         44.75        12.90 o                         
   5   8   3        372.07        407.88        18.07 o                         
   6   8   3          2.97         -1.27         3.27 o                         
   7   8   3        201.30        174.89        13.49 o                         
   8   8   3         52.92         47.01         8.82 o                         
   9   8   3         23.97         19.04         5.63 o                         
  10   8   3         22.60         24.11         7.55 o                         
 -10   9   3         34.89         34.43         9.27 o                         
  -9   9   3          0.11         -1.65         4.28 o                         
  -8   9   3        333.08        301.64        16.47 o                         
  -7   9   3        132.17        140.65         8.91 o                         
  -6   9   3         89.42        111.27         6.38 o                         
  -5   9   3        260.46        291.58         9.19 o                         
  -4   9   3          4.26          0.28         2.04 o                         
  -3   9   3          0.78         -0.42         3.84 o                         
  -2   9   3         33.54         38.06         4.38 o                         
  -1   9   3         39.13         37.56         3.91 o                         
   0   9   3         98.69         98.09         5.64 o                         
   1   9   3       1336.71       1421.49        21.83 o                         
   2   9   3       1076.35       1100.89        38.37 o                         
   3   9   3         66.82         81.06         7.80 o                         
   4   9   3          6.14          6.42         3.85 o                         
   5   9   3         28.37         32.26         8.85 o                         
   6   9   3          2.22          2.21         3.88 o                         
   7   9   3         90.20         89.47        11.53 o                         
   8   9   3        384.51        397.29        21.27 o                         
   9   9   3         19.75         13.57         5.55 o                         
  10   9   3         81.77         69.92        11.62 o                         
 -10  10   3         26.54         18.95         5.94 o                         
  -9  10   3          6.53          3.92         3.98 o                         
  -8  10   3         93.47         86.16        10.53 o                         
  -7  10   3          8.93         23.91         5.20 o                         
  -6  10   3        107.94        116.99         7.58 o                         
  -5  10   3         31.61         24.45         3.54 o                         
  -4  10   3        135.68        119.22         7.21 o                         
  -3  10   3         74.61         61.69         5.56 o                         
  -2  10   3         13.66         19.40         3.80 o                         
  -1  10   3         46.98         44.85         5.12 o                         
   0  10   3         18.28         30.17         4.89 o                         
   1  10   3        264.46        268.02        11.24 o                         
   2  10   3         80.90        102.47         9.50 o                         
   3  10   3         58.99         67.67         8.73 o                         
   4  10   3        155.27        149.60        17.31 o                         
   5  10   3        201.18        183.36        12.94 o                         
   6  10   3        248.10        205.28        14.65 o                         
   7  10   3        114.09         80.36        17.83 o                         
   8  10   3         14.59         11.73         5.07 o                         
   9  10   3          7.10          8.36         4.71 o                         
  -9  11   3         68.20         71.69        11.58 o                         
  -8  11   3         51.35         64.44         9.27 o                         
  -7  11   3        181.60        218.50        13.97 o                         
  -6  11   3         29.20         25.03         4.31 o                         
  -5  11   3          0.32          4.24         2.31 o                         
  -4  11   3        131.85        139.49         8.12 o                         
  -3  11   3        634.15        662.04        16.85 o                         
  -2  11   3         72.06         82.97         6.53 o                         
  -1  11   3        265.04        265.04        10.71 o                         
   0  11   3        289.13        295.31        13.10 o                         
   1  11   3        152.89        141.66         9.21 o                         
   2  11   3          8.16          6.65         3.87 o                         
   3  11   3        210.69        208.27        24.21 o                         
   4  11   3         28.91         21.94         6.31 o                         
   5  11   3         30.67         35.93         7.75 o                         
   6  11   3          0.83         -3.01         2.99 o                         
   7  11   3         20.30         15.08         5.24 o                         
   8  11   3         11.42          7.31         4.57 o                         
   9  11   3         25.85         16.40         6.66 o                         
  -9  12   3        304.38        365.52        24.04 o                         
  -8  12   3          7.51         22.43         5.89 o                         
  -7  12   3        134.21        140.53        12.11 o                         
  -6  12   3         35.14         48.85         7.89 o                         
  -5  12   3        137.27        148.91         9.04 o                         
  -4  12   3        168.58        168.33         9.37 o                         
  -3  12   3         24.74         33.37         5.76 o                         
  -2  12   3          2.28          1.76         3.53 o                         
  -1  12   3       1016.47       1024.09        22.27 o                         
   0  12   3          0.62          9.60         4.11 o                         
   1  12   3          3.86          0.08         3.61 o                         
   2  12   3        317.90        338.85        17.59 o                         
   3  12   3         30.54         25.81         9.80 o                         
   4  12   3        189.64        209.22        14.41 o                         
   5  12   3         54.12         46.03         9.01 o                         
   6  12   3         13.63         16.90         5.18 o                         
   7  12   3         83.24         88.61        15.69 o                         
   8  12   3         29.90         50.74        15.45 o                         
   9  12   3         81.35         98.78        15.93 o                         
  -8  13   3          0.81         -1.80         4.85 o                         
  -7  13   3          0.22          7.17         5.22 o                         
  -6  13   3          3.60          0.23         3.53 o                         
  -5  13   3         56.60         62.16         9.42 o                         
  -4  13   3        185.23        207.39        10.67 o                         
  -3  13   3        439.58        390.53        14.96 o                         
  -2  13   3        359.71        345.41        28.62 o                         
  -1  13   3        136.76        123.28         8.69 o                         
   0  13   3          0.21          1.13         3.64 o                         
   1  13   3         63.97         70.82        11.23 o                         
   2  13   3        182.47        170.65        13.46 o                         
   3  13   3         58.46         57.81         9.49 o                         
   4  13   3          0.02          1.87         4.31 o                         
   5  13   3         50.89         56.67        11.76 o                         
   6  13   3         77.32         79.32        11.46 o                         
   7  13   3          6.87         -1.62         9.80 o                         
   8  13   3          5.15         12.56         6.24 o                         
  -8  14   3          0.48         11.45         4.88 o                         
  -7  14   3         25.33         10.80         6.77 o                         
  -6  14   3          0.04         -9.36         6.24 o                         
  -5  14   3         12.36         11.35         9.92 o                         
  -4  14   3        542.86        505.14        27.05 o                         
  -3  14   3          7.13         14.02         8.55 o                         
  -2  14   3        242.27        217.86        15.66 o                         
  -1  14   3         90.21         81.01        11.53 o                         
   0  14   3        259.12        270.08        17.36 o                         
   1  14   3         49.12         52.61         9.52 o                         
   2  14   3          9.55          1.81         3.91 o                         
   3  14   3          0.09          0.83         4.37 o                         
   4  14   3        169.98        183.25        14.67 o                         
   5  14   3         34.97         36.79         8.10 o                         
   6  14   3          4.75          2.41         7.25 o                         
   7  14   3         16.35         15.99         6.76 o                         
  -7  15   3         18.57          6.13        14.26 o                         
  -6  15   3         23.27         17.58         7.08 o                         
  -5  15   3         13.96          1.36        10.28 o                         
  -4  15   3        176.33        205.02        16.75 o                         
  -3  15   3         10.75         10.96         8.67 o                         
  -2  15   3          7.29          2.72         5.95 o                         
  -1  15   3         21.10         12.08         6.70 o                         
   0  15   3        313.41        344.58        26.07 o                         
   1  15   3         28.60         14.14         8.32 o                         
   2  15   3         13.06          5.17         5.39 o                         
   3  15   3         28.70         29.01         8.41 o                         
   4  15   3         85.79         87.47        18.07 o                         
   5  15   3         47.65         48.70         9.20 o                         
   6  15   3          2.23         -9.09         6.06 o                         
   7  15   3          0.10         -2.23         6.12 o                         
  -6  16   3         34.70         35.33        18.36 o                         
  -5  16   3          8.49          9.20         6.22 o                         
  -4  16   3          0.08          3.85         6.48 o                         
  -3  16   3         34.80         25.01         9.01 o                         
  -2  16   3         45.29         43.86         9.53 o                         
  -1  16   3         28.13         41.69         9.36 o                         
   0  16   3         67.28         58.09        10.68 o                         
   1  16   3          2.00          1.51         5.94 o                         
   2  16   3         27.07         24.69         6.92 o                         
   3  16   3         18.23         16.94        12.12 o                         
   4  16   3        229.27        233.66        18.55 o                         
   5  16   3          9.94         11.60         9.33 o                         
   6  16   3          0.24         14.21         5.90 o                         
  -5  17   3         38.22         18.27         7.42 o                         
  -4  17   3         60.60         72.95        14.37 o                         
  -3  17   3         10.12         20.76         7.30 o                         
  -2  17   3          0.12          9.90         7.66 o                         
  -1  17   3         11.93         15.20         6.65 o                         
   0  17   3         28.26         -5.44        16.52 o                         
   1  17   3          3.23          4.07         5.32 o                         
   2  17   3          4.50          6.53        10.57 o                         
   3  17   3          3.94         -7.84         5.48 o                         
   4  17   3         31.50         54.17        22.81 o                         
   5  17   3          7.23          9.37         7.08 o                         
  -4  18   3         29.27          9.54        16.28 o                         
  -3  18   3          0.02         -5.97        10.87 o                         
  -2  18   3          0.04         -4.26         5.65 o                         
  -1  18   3          0.13         -7.00         6.34 o                         
   0  18   3          0.00          4.64         9.62 o                         
   1  18   3          9.61         12.97         6.81 o                         
   2  18   3          4.90         -7.94         5.51 o                         
   3  18   3         82.22         89.70        25.08 o                         
  -1  19   3          0.28         -8.88         5.92 o                         
   0  19   3         10.98          4.03         7.03 o                         
 -11   0   4         23.77         30.23        16.16 o                         
 -10   0   4         73.17         85.22        11.55 o                         
  -9   0   4         16.38          5.70         6.65 o                         
  -8   0   4        864.00        783.13        39.80 o                         
  -7   0   4       1872.00       1856.24        42.27 o                         
  -6   0   4         87.38         89.36         8.53 o                         
  -5   0   4        317.53        375.72        14.44 o                         
  -4   0   4        475.29        466.54        17.38 o                         
  -3   0   4       1509.76       1414.32        39.73 o                         
  -2   0   4       2836.07       2620.19        33.79 o                         
  -1   0   4       3268.34       3298.52        53.15 o                         
   0   0   4       4173.62       3938.38       115.19 o                         
   1   0   4        109.66        102.20        12.02 o                         
   2   0   4         34.41         28.63         3.21 o                         
   3   0   4       1328.09       1343.92        22.93 o                         
   4   0   4        422.93        479.18        17.92 o                         
   5   0   4        215.43        203.44        12.03 o                         
   6   0   4        183.34        187.77        12.73 o                         
   7   0   4        152.43        144.98        15.70 o                         
   8   0   4          1.56         11.76         5.82 o                         
   9   0   4        131.66        133.16        20.57 o                         
  10   0   4          4.70         -4.04         5.35 o                         
  11   0   4          5.85         45.50        11.64 o                         
 -11   1   4         37.04         40.11         6.11 o                         
 -10   1   4          2.26          0.81         3.33 o                         
  -9   1   4         89.48         96.24        11.27 o                         
  -8   1   4         29.46         31.97         5.51 o                         
  -7   1   4        339.26        340.26        11.76 o                         
  -6   1   4        748.77        749.90        16.38 o                         
  -5   1   4        354.85        424.37        10.91 o                         
  -4   1   4        229.75        258.11         7.43 o                         
  -3   1   4       3995.34       4123.46        37.05 o                         
  -2   1   4        158.92        177.23         6.43 o                         
  -1   1   4       4520.51       4576.65        35.69 o                         
   0   1   4        423.04        387.95        12.59 o                         
   1   1   4        179.80        164.64         4.20 o                         
   2   1   4       1086.23       1088.21        14.24 o                         
   3   1   4        766.50        800.85        12.09 o                         
   4   1   4         87.56         81.76         4.63 o                         
   5   1   4         49.01         41.29         4.10 o                         
   6   1   4          7.13          8.83         2.72 o                         
   7   1   4         32.21         29.33         5.28 o                         
   8   1   4        707.63        672.58        22.25 o                         
   9   1   4         95.22         82.76         9.52 o                         
  10   1   4         26.01         17.39         6.51 o                         
  11   1   4         62.39         97.98        12.86 o                         
 -11   2   4         10.17          7.64         4.53 o                         
 -10   2   4          0.08          2.93         3.86 o                         
  -9   2   4         15.27         21.30         6.03 o                         
  -8   2   4        202.04        231.23        13.58 o                         
  -7   2   4          5.70          5.48         4.63 o                         
  -6   2   4         94.84         81.74         4.91 o                         
  -5   2   4          0.70         -0.68         1.65 o                         
  -4   2   4        789.25        835.39        13.95 o                         
  -3   2   4         13.61         23.73         2.35 o                         
  -2   2   4        382.70        371.50         5.52 o                         
  -1   2   4       2187.17       2267.25        16.98 o                         
   0   2   4       1783.67       1757.82        17.43 o                         
   1   2   4       3425.67       3278.13        27.45 o                         
   2   2   4        388.27        430.26         8.34 o                         
   3   2   4       1314.63       1327.20        16.40 o                         
   4   2   4         52.97         53.05         4.03 o                         
   5   2   4        318.98        293.09        14.51 o                         
   6   2   4         96.23        108.05         7.87 o                         
   7   2   4       1017.79        967.89        25.28 o                         
   8   2   4          0.01         -1.20         3.67 o                         
   9   2   4         23.80         17.47         4.95 o                         
  10   2   4         77.53         71.48         9.03 o                         
  11   2   4          0.31          1.60         3.25 o                         
 -11   3   4          7.59          6.23         5.47 o                         
 -10   3   4          0.24         -4.98         3.32 o                         
  -9   3   4         79.43         66.01         8.04 o                         
  -8   3   4          2.08         10.05         3.01 o                         
  -7   3   4          0.66          6.15         2.39 o                         
  -6   3   4        129.60        124.93         5.68 o                         
  -5   3   4       1501.58       1622.00        21.31 o                         
  -4   3   4         84.95         84.72         3.63 o                         
  -3   3   4        556.21        607.67         9.19 o                         
  -2   3   4        588.32        572.90        17.18 o                         
  -1   3   4         43.30         52.48         4.82 o                         
   0   3   4        715.78        787.73        10.55 o                         
   1   3   4        174.13        164.22         4.49 o                         
   2   3   4       1402.54       1340.16        16.45 o                         
   3   3   4       3589.56       3780.96        35.58 o                         
   4   3   4          2.63          4.19         1.43 o                         
   5   3   4         38.16         29.47         3.99 o                         
   6   3   4        255.35        248.95        11.73 o                         
   7   3   4          3.13          1.09         2.20 o                         
   8   3   4         14.76         11.96         7.21 o                         
   9   3   4         20.21         21.09         5.13 o                         
  10   3   4          7.83          2.22         4.04 o                         
  11   3   4          9.38         13.30         4.22 o                         
 -11   4   4         49.09         47.35         8.56 o                         
 -10   4   4        123.31        103.03        12.85 o                         
  -9   4   4         48.18         48.02         8.56 o                         
  -8   4   4          4.82          6.60         4.10 o                         
  -7   4   4         23.92         34.96         5.03 o                         
  -6   4   4        259.11        286.80        10.52 o                         
  -5   4   4         12.68         15.95         2.38 o                         
  -4   4   4        182.11        173.21         7.11 o                         
  -3   4   4         20.15         18.21         1.64 o                         
  -2   4   4        928.02        890.95        21.29 o                         
  -1   4   4         29.79         47.19         8.50 o                         
   0   4   4       1091.99       1080.64        13.56 o                         
   1   4   4        177.44        179.26         5.58 o                         
   2   4   4        395.52        407.59         9.58 o                         
   3   4   4        843.10        845.38        15.71 o                         
   4   4   4       1353.47       1329.01        20.16 o                         
   5   4   4        651.50        658.09        22.47 o                         
   6   4   4        154.73        143.82         8.88 o                         
   7   4   4         56.34         41.01         5.97 o                         
   8   4   4         85.89         60.08         7.85 o                         
   9   4   4         55.14         48.46         7.25 o                         
  10   4   4          3.20          5.58         4.09 o                         
  11   4   4         95.32        102.56        11.50 o                         
 -11   5   4          9.11         20.62         7.54 o                         
 -10   5   4         27.68         40.02         8.07 o                         
  -9   5   4        392.16        390.35        19.22 o                         
  -8   5   4         15.54         19.05         4.40 o                         
  -7   5   4          2.52          3.48         2.84 o                         
  -6   5   4          6.23          6.69         2.28 o                         
  -5   5   4         60.59         64.88         4.31 o                         
  -4   5   4         78.81         77.23         3.96 o                         
  -3   5   4        240.10        252.64         5.59 o                         
  -2   5   4         26.86         30.77         1.67 o                         
  -1   5   4        776.86        756.99         9.61 o                         
   0   5   4         15.30         19.17         2.19 o                         
   1   5   4        193.40        202.59         6.28 o                         
   2   5   4         95.69        103.72         5.67 o                         
   3   5   4         37.06         42.57         4.03 o                         
   4   5   4       2354.75       2464.70        55.12 o                         
   5   5   4        130.13        150.01        10.70 o                         
   6   5   4         52.30         38.45        10.46 o                         
   7   5   4        352.96        329.22        14.78 o                         
   8   5   4         88.31         91.07        11.80 o                         
   9   5   4         31.60         19.38         5.05 o                         
  10   5   4          3.21          7.13         4.21 o                         
 -11   6   4         46.62         53.53        12.12 o                         
 -10   6   4          2.55         -3.33        11.64 o                         
  -9   6   4          5.71          8.44         4.65 o                         
  -8   6   4        535.33        572.35        20.75 o                         
  -7   6   4          8.79          5.41         3.01 o                         
  -6   6   4         68.19         70.52         5.86 o                         
  -5   6   4          1.11          1.65         1.57 o                         
  -4   6   4       1230.31       1296.18        17.88 o                         
  -3   6   4       1093.12       1159.33        13.04 o                         
  -2   6   4         13.59         16.15         2.06 o                         
  -1   6   4         61.47         58.62         3.58 o                         
   0   6   4        348.71        368.06         8.36 o                         
   1   6   4        553.14        561.06        13.70 o                         
   2   6   4        156.01        164.82         7.32 o                         
   3   6   4          0.04          1.06         2.28 o                         
   4   6   4        669.41        630.76        20.68 o                         
   5   6   4         23.28         32.78         6.89 o                         
   6   6   4         32.07         32.65         6.17 o                         
   7   6   4         12.70          5.45        12.89 o                         
   8   6   4          0.63          6.13         4.69 o                         
   9   6   4          0.02         -0.23         4.67 o                         
  10   6   4          8.75          7.92         5.43 o                         
 -11   7   4          0.45          0.58         6.36 o                         
 -10   7   4         44.09         41.97         8.14 o                         
  -9   7   4          4.93          2.38         4.21 o                         
  -8   7   4          1.36          4.28         3.49 o                         
  -7   7   4        115.03        104.50         7.55 o                         
  -6   7   4          0.06         -0.32         2.16 o                         
  -5   7   4          2.99         -0.42         1.64 o                         
  -4   7   4         52.49         64.51         6.31 o                         
  -3   7   4          3.31          7.26         1.86 o                         
  -2   7   4         47.39         35.46         2.66 o                         
  -1   7   4        234.26        243.64         8.41 o                         
   0   7   4          1.63          4.13         2.48 o                         
   1   7   4        380.33        413.31        10.20 o                         
   2   7   4          1.34          1.66         1.71 o                         
   3   7   4        363.12        328.43        13.26 o                         
   4   7   4        880.34        901.38        21.76 o                         
   5   7   4        137.36        139.32        10.75 o                         
   6   7   4        602.66        590.31        26.84 o                         
   7   7   4        434.73        438.02        46.04 o                         
   8   7   4         10.52         21.36        11.53 o                         
   9   7   4         38.56         23.50         6.09 o                         
  10   7   4          7.24          6.54         5.94 o                         
 -10   8   4          0.07         -4.20         9.50 o                         
  -9   8   4         42.16         42.36         7.14 o                         
  -8   8   4       1043.25       1087.87        31.74 o                         
  -7   8   4         12.13         21.73         4.43 o                         
  -6   8   4        107.13         98.31         7.65 o                         
  -5   8   4          2.91          5.70         2.30 o                         
  -4   8   4         86.70         86.70         4.35 o                         
  -3   8   4        436.47        448.28        10.57 o                         
  -2   8   4         12.11          3.58         3.95 o                         
  -1   8   4        325.07        337.42         8.27 o                         
   0   8   4          4.31          2.87         1.88 o                         
   1   8   4          5.33          7.92         2.40 o                         
   2   8   4         30.62         36.61         4.82 o                         
   3   8   4        295.33        323.99        12.33 o                         
   4   8   4          1.51          2.94         3.45 o                         
   5   8   4         54.97         53.92        12.30 o                         
   6   8   4         51.29         38.32        17.41 o                         
   7   8   4         81.87         67.16         9.78 o                         
   8   8   4          0.87          4.56         4.68 o                         
   9   8   4          5.72          1.84         5.76 o                         
  10   8   4          0.03          3.89         4.29 o                         
 -10   9   4          1.12          8.51         4.44 o                         
  -9   9   4        125.59        140.71        12.72 o                         
  -8   9   4         28.33         22.97         7.55 o                         
  -7   9   4         10.36         15.70         3.79 o                         
  -6   9   4          1.10          1.09         2.41 o                         
  -5   9   4        190.34        175.84        12.60 o                         
  -4   9   4         70.97         67.96         4.20 o                         
  -3   9   4         64.32         78.50         5.26 o                         
  -2   9   4          0.91          5.31         2.10 o                         
  -1   9   4        120.55        123.32         6.27 o                         
   0   9   4        574.30        543.46        13.92 o                         
   1   9   4         24.48         10.10         3.84 o                         
   2   9   4        100.10        112.83         7.72 o                         
   3   9   4        569.56        577.52        20.61 o                         
   4   9   4         80.79         89.71        19.38 o                         
   5   9   4         85.58         88.67         9.57 o                         
   6   9   4         27.14         42.74         7.53 o                         
   7   9   4         53.17         62.30        18.30 o                         
   8   9   4          0.16          4.26         3.99 o                         
   9   9   4          1.52          4.09         4.39 o                         
 -10  10   4         34.21         36.96         7.95 o                         
  -9  10   4          0.25         -4.49         2.99 o                         
  -8  10   4          5.84          6.77         7.13 o                         
  -7  10   4          5.00          6.21         3.53 o                         
  -6  10   4        432.34        440.93        21.80 o                         
  -5  10   4          9.03          6.84         2.93 o                         
  -4  10   4          0.31          0.15         3.53 o                         
  -3  10   4        113.71        125.31         6.72 o                         
  -2  10   4        499.84        534.66        13.12 o                         
  -1  10   4        886.42        912.42        19.20 o                         
   0  10   4         58.64         61.01         6.10 o                         
   1  10   4          1.06          0.21         2.76 o                         
   2  10   4         54.48         64.04         8.07 o                         
   3  10   4         25.79         27.14         6.30 o                         
   4  10   4        351.17        349.51        17.84 o                         
   5  10   4        168.20        162.30        12.67 o                         
   6  10   4         29.68         31.33         7.06 o                         
   7  10   4        113.07         99.13        12.53 o                         
   8  10   4         37.85         26.29         7.45 o                         
   9  10   4         69.60         70.63        23.41 o                         
  -9  11   4         19.23          3.65         7.49 o                         
  -8  11   4          0.12          1.68         3.56 o                         
  -7  11   4         14.65         23.89         4.72 o                         
  -6  11   4         23.50         16.42         5.10 o                         
  -5  11   4        173.83        176.36        10.73 o                         
  -4  11   4         71.05         74.95         9.36 o                         
  -3  11   4          9.71         13.61         3.26 o                         
  -2  11   4        150.70        145.99         7.58 o                         
  -1  11   4          1.97          2.82         3.38 o                         
   0  11   4         87.81         86.64         7.62 o                         
   1  11   4          1.72          3.90         5.24 o                         
   2  11   4        796.26        770.17        23.76 o                         
   3  11   4        185.72        224.56        14.42 o                         
   4  11   4        182.44        160.45        12.87 o                         
   5  11   4        331.67        349.04        27.56 o                         
   6  11   4         32.69         36.63         7.51 o                         
   7  11   4         35.92         21.14         6.99 o                         
   8  11   4         12.07          9.95         5.05 o                         
   9  11   4          1.09          5.51         4.80 o                         
  -9  12   4         38.16         30.75        13.96 o                         
  -8  12   4         10.11         16.31         5.85 o                         
  -7  12   4          2.59         -6.12         7.78 o                         
  -6  12   4          1.80         -3.15         2.95 o                         
  -5  12   4        107.79         93.86         9.83 o                         
  -4  12   4         13.03         20.00         5.03 o                         
  -3  12   4          1.30         -0.10         4.20 o                         
  -2  12   4         37.51         44.01         8.67 o                         
  -1  12   4        177.41        165.14         8.78 o                         
   0  12   4        163.42        158.60        12.15 o                         
   1  12   4        728.95        768.54        20.92 o                         
   2  12   4        123.41        103.13        11.85 o                         
   3  12   4        568.52        569.94        43.28 o                         
   4  12   4         49.73         56.81         9.12 o                         
   5  12   4          0.69         -5.23         3.49 o                         
   6  12   4         96.51         99.07        26.33 o                         
   7  12   4         92.47         72.17        10.82 o                         
   8  12   4          9.85         15.59         6.44 o                         
  -8  13   4         18.93         34.94         7.51 o                         
  -7  13   4         45.24         45.29        20.85 o                         
  -6  13   4          4.84          0.13         3.14 o                         
  -5  13   4         40.83         37.44         4.95 o                         
  -4  13   4         35.85         30.93         5.07 o                         
  -3  13   4        211.66        193.76        11.51 o                         
  -2  13   4         37.54         38.74         5.10 o                         
  -1  13   4          0.87          7.53         3.40 o                         
   0  13   4         16.87         13.46         4.27 o                         
   1  13   4        103.95        111.70        11.43 o                         
   2  13   4         34.04         47.72        12.35 o                         
   3  13   4          8.82          2.39         5.12 o                         
   4  13   4          5.16         15.43         6.12 o                         
   5  13   4         91.18         83.18        11.67 o                         
   6  13   4         13.78          9.89         6.77 o                         
   7  13   4          1.89         -5.29         7.48 o                         
   8  13   4         17.03         12.76         6.25 o                         
  -8  14   4         14.91         15.78         6.96 o                         
  -7  14   4         26.80          2.08         6.06 o                         
  -6  14   4          0.13         -2.74         5.29 o                         
  -5  14   4         37.66         45.92         7.44 o                         
  -4  14   4          3.71          1.04         3.52 o                         
  -3  14   4         44.64         44.51         7.02 o                         
  -2  14   4        108.71        104.45         8.29 o                         
  -1  14   4          2.97          4.88         3.37 o                         
   0  14   4         14.84         23.71         6.76 o                         
   1  14   4         16.63         15.71         5.56 o                         
   2  14   4         13.58         15.80         7.96 o                         
   3  14   4          0.17          0.74         4.85 o                         
   4  14   4          2.28         -3.96         4.57 o                         
   5  14   4          3.36          4.91        13.43 o                         
   6  14   4         19.56         29.84         7.65 o                         
   7  14   4          9.65          5.34         6.04 o                         
  -7  15   4          9.89         15.08         7.37 o                         
  -6  15   4         73.97         74.82        11.68 o                         
  -5  15   4          3.88          4.04         5.88 o                         
  -4  15   4         90.70         81.86        11.88 o                         
  -3  15   4         45.63         40.50         9.30 o                         
  -2  15   4         19.00         15.11         6.08 o                         
  -1  15   4         60.61         77.80        11.21 o                         
   0  15   4         13.62         11.16        11.58 o                         
   1  15   4          1.12         -1.47         4.33 o                         
   2  15   4         41.05         45.93         9.34 o                         
   3  15   4          3.81          4.79         5.42 o                         
   4  15   4          2.69          1.43         8.08 o                         
   5  15   4         17.37         15.19         8.91 o                         
   6  15   4          0.07          5.10         9.39 o                         
  -6  16   4         24.86         30.62         8.38 o                         
  -5  16   4         63.65         64.19        10.99 o                         
  -4  16   4         36.48         21.06         7.59 o                         
  -3  16   4          0.85          1.64         5.52 o                         
  -2  16   4         17.66          7.78         6.39 o                         
  -1  16   4          5.74          4.57         5.58 o                         
   0  16   4         14.60          5.77         5.41 o                         
   1  16   4          0.62          3.84         5.05 o                         
   2  16   4         58.26         69.90        11.60 o                         
   3  16   4          1.67         13.49         8.32 o                         
   4  16   4         18.33         19.37         8.02 o                         
   5  16   4         56.56         65.18        11.71 o                         
  -5  17   4         85.49        122.38        14.71 o                         
  -4  17   4          1.31          0.55         5.75 o                         
  -3  17   4          4.23         -3.11         7.43 o                         
  -2  17   4          6.32          5.45         6.42 o                         
  -1  17   4          0.16          8.85         6.42 o                         
   0  17   4         72.26         63.00        10.93 o                         
   1  17   4          8.81         -6.22         6.36 o                         
   2  17   4          0.13          0.45         5.50 o                         
   3  17   4         20.76         24.66         8.25 o                         
   4  17   4         13.01         18.08         7.65 o                         
  -3  18   4          3.63         -2.09         6.13 o                         
  -2  18   4         14.99          3.99        16.46 o                         
  -1  18   4         10.46         28.24         7.41 o                         
   0  18   4        162.43        146.57        17.19 o                         
   1  18   4          0.02         -2.70        20.44 o                         
   2  18   4         10.39         19.45         7.22 o                         
 -11   1   5         51.58         40.65         6.40 o                         
 -10   1   5         89.77         95.18        10.16 o                         
  -9   1   5        662.65        664.89        21.81 o                         
  -8   1   5          0.09         -4.36         2.91 o                         
  -7   1   5         32.39         33.99         4.35 o                         
  -6   1   5        588.42        558.45        14.41 o                         
  -5   1   5       1749.06       1669.20        23.37 o                         
  -4   1   5         22.11         18.11         2.69 o                         
  -3   1   5        785.83        832.76        12.15 o                         
  -2   1   5        740.79        706.13         9.61 o                         
  -1   1   5       8301.64       8512.74        63.76 o                         
   0   1   5       1159.85       1207.10        14.06 o                         
   1   1   5       1019.60        980.19        12.24 o                         
   2   1   5       2280.43       2259.28        21.53 o                         
   3   1   5        111.54         91.72         4.39 o                         
   4   1   5        177.42        195.11        11.11 o                         
   5   1   5         14.66          9.98         3.36 o                         
   6   1   5         18.34         17.68         7.20 o                         
   7   1   5        377.49        399.32        18.63 o                         
   8   1   5         12.89         24.62         6.61 o                         
   9   1   5          0.03         -0.07         3.77 o                         
  10   1   5          5.54         12.05         4.97 o                         
  11   1   5          9.68         18.61         7.07 o                         
 -11   2   5          1.87          6.43         4.77 o                         
 -10   2   5          5.69         -0.61         3.87 o                         
  -9   2   5        551.79        541.21        19.35 o                         
  -8   2   5        184.33        167.96         9.02 o                         
  -7   2   5         44.01         41.31         4.95 o                         
  -6   2   5        250.68        257.13         9.31 o                         
  -5   2   5         49.92         72.02         4.73 o                         
  -4   2   5         64.77         66.96         4.10 o                         
  -3   2   5       3039.76       3259.57        30.04 o                         
  -2   2   5        185.61        211.64         4.10 o                         
  -1   2   5        299.73        309.80         5.52 o                         
   0   2   5       1064.55        994.72        11.11 o                         
   1   2   5       2205.50       2207.02        23.62 o                         
   2   2   5       1583.23       1566.42        20.47 o                         
   3   2   5          0.48          2.38         1.82 o                         
   4   2   5         69.23         83.60         4.77 o                         
   5   2   5         44.59         32.98         4.62 o                         
   6   2   5       1655.63       1713.36        33.32 o                         
   7   2   5         55.10         59.95         7.31 o                         
   8   2   5        234.30        250.90        20.30 o                         
   9   2   5          0.45          5.23         3.94 o                         
  10   2   5         54.39         74.26        11.24 o                         
 -11   3   5          2.29         18.89         6.43 o                         
 -10   3   5          4.37         -2.72         4.88 o                         
  -9   3   5         13.77         13.55         4.08 o                         
  -8   3   5          9.23         11.05         3.70 o                         
  -7   3   5        178.07        197.25         8.29 o                         
  -6   3   5       1307.50       1309.58        18.92 o                         
  -5   3   5        350.86        329.61         7.90 o                         
  -4   3   5         81.86         68.27         3.62 o                         
  -3   3   5         41.48         49.62         2.51 o                         
  -2   3   5       1602.94       1572.14        28.82 o                         
  -1   3   5       3521.24       3620.57        30.61 o                         
   0   3   5       1438.70       1347.32        39.02 o                         
   1   3   5         85.55         86.68         4.03 o                         
   2   3   5        370.64        339.15         7.79 o                         
   3   3   5         19.32         21.39         2.52 o                         
   4   3   5        464.70        465.94        10.50 o                         
   5   3   5        123.61        121.83         8.21 o                         
   6   3   5        153.68        131.87         9.14 o                         
   7   3   5         34.33         43.19         6.34 o                         
   8   3   5         37.38         46.82        10.22 o                         
   9   3   5          0.77          8.33         4.64 o                         
  10   3   5          0.31          6.55         3.70 o                         
 -11   4   5          5.41          7.51        13.54 o                         
 -10   4   5          0.34         -2.08         3.55 o                         
  -9   4   5        170.74        165.53        16.88 o                         
  -8   4   5       1013.29        996.45        24.09 o                         
  -7   4   5        522.08        524.25        33.17 o                         
  -6   4   5        111.38        102.84         6.25 o                         
  -5   4   5         65.96         61.90         4.48 o                         
  -4   4   5        395.83        416.27        12.11 o                         
  -3   4   5       3097.44       3173.19        50.39 o                         
  -2   4   5       2993.66       2987.12        89.37 o                         
  -1   4   5       1440.55       1586.20        28.94 o                         
   0   4   5       2937.54       2851.66        63.02 o                         
   1   4   5          2.96         10.25         1.57 o                         
   2   4   5        493.71        445.98        10.31 o                         
   3   4   5       1329.56       1403.09        21.95 o                         
   4   4   5         23.13         18.09         3.11 o                         
   5   4   5          2.69          3.58         2.27 o                         
   6   4   5        108.22         99.65         7.88 o                         
   7   4   5        249.94        196.97        11.43 o                         
   8   4   5        100.05        105.32         9.76 o                         
   9   4   5          9.71         12.89         4.83 o                         
  10   4   5         14.62          6.03         4.44 o                         
 -11   5   5          3.60         -0.34         4.70 o                         
 -10   5   5         55.31         67.22         9.87 o                         
  -9   5   5          3.63          5.96         4.81 o                         
  -8   5   5       1211.18       1241.46        27.62 o                         
  -7   5   5         65.73         64.30         5.93 o                         
  -6   5   5        107.89         94.57         5.91 o                         
  -5   5   5        131.81        130.82         6.68 o                         
  -4   5   5        351.70        353.60         7.09 o                         
  -3   5   5          6.09          3.06         4.38 o                         
  -2   5   5         45.22         49.20         6.67 o                         
  -1   5   5        812.34        828.30        38.95 o                         
   0   5   5        303.35        305.44         6.10 o                         
   1   5   5       1183.89       1220.73        20.12 o                         
   2   5   5        722.85        760.04        14.43 o                         
   3   5   5          9.48         15.10         2.68 o                         
   4   5   5          1.16         -0.36         2.02 o                         
   5   5   5         30.21         33.12         6.66 o                         
   6   5   5          0.01          4.77         2.78 o                         
   7   5   5        110.36        101.21         9.87 o                         
   8   5   5         49.54         45.58         8.69 o                         
   9   5   5          1.07         -2.86         5.63 o                         
  10   5   5          9.21         13.95         5.03 o                         
 -11   6   5          0.23          6.59        16.57 o                         
 -10   6   5          9.36         10.51         4.37 o                         
  -9   6   5         59.68         46.63         7.95 o                         
  -8   6   5         34.74         35.82         6.48 o                         
  -7   6   5        453.07        427.39        37.64 o                         
  -6   6   5        125.20        126.31         7.95 o                         
  -5   6   5        555.42        511.61        11.49 o                         
  -4   6   5        102.18        110.29         4.11 o                         
  -3   6   5         30.50         19.37         6.57 o                         
  -2   6   5        245.60        254.16        13.58 o                         
  -1   6   5        108.81        112.02         3.34 o                         
   0   6   5         77.32         79.51         4.59 o                         
   1   6   5       4153.12       4297.62        53.75 o                         
   2   6   5       1062.71       1072.15        18.06 o                         
   3   6   5        116.20        134.84         9.79 o                         
   4   6   5         85.77         90.34         7.41 o                         
   5   6   5        461.67        463.16        19.56 o                         
   6   6   5       1008.13       1089.94        32.80 o                         
   7   6   5         11.36          5.97         5.44 o                         
   8   6   5         68.15         72.42        13.18 o                         
   9   6   5         55.83         51.27         7.45 o                         
  10   6   5         16.14         17.28         5.00 o                         
 -10   7   5         53.94         52.86         8.64 o                         
  -9   7   5         24.71         30.63         6.28 o                         
  -8   7   5         46.70         45.54        12.89 o                         
  -7   7   5          6.93          6.41         2.62 o                         
  -6   7   5         62.19         80.07        10.47 o                         
  -5   7   5         19.73         28.06         4.09 o                         
  -4   7   5         10.95         26.50         9.03 o                         
  -3   7   5         18.34         29.29         2.13 o                         
  -2   7   5          6.00          5.18         1.29 o                         
  -1   7   5        746.79        753.03        11.69 o                         
   0   7   5          0.35          3.26         1.60 o                         
   1   7   5          2.14         -0.80         1.60 o                         
   2   7   5         18.62         17.51         3.33 o                         
   3   7   5         10.70         17.55         3.68 o                         
   4   7   5         15.45         14.66         3.71 o                         
   5   7   5          0.46          0.02         3.15 o                         
   6   7   5          9.34          6.72         4.39 o                         
   7   7   5         30.15         23.19         5.68 o                         
   8   7   5         16.40         22.80         5.15 o                         
   9   7   5         15.51         18.27         5.10 o                         
  10   7   5          1.06          0.91         6.56 o                         
 -10   8   5          0.79         -5.59         3.73 o                         
  -9   8   5          4.11          5.67         6.00 o                         
  -8   8   5         90.15         99.55        34.47 o                         
  -7   8   5         65.24         69.42         6.04 o                         
  -6   8   5          7.86          8.97         2.52 o                         
  -5   8   5        198.29        199.12         7.45 o                         
  -4   8   5          4.11          6.51         2.35 o                         
  -3   8   5        401.78        390.82         7.36 o                         
  -2   8   5         23.85         21.23         2.75 o                         
  -1   8   5          6.00          2.84         2.05 o                         
   0   8   5         11.15         11.34         5.19 o                         
   1   8   5       1327.43       1306.92        23.55 o                         
   2   8   5        223.59        227.06        10.06 o                         
   3   8   5         24.18         21.68         4.34 o                         
   4   8   5          2.91         -0.20         3.06 o                         
   5   8   5       1168.32       1100.63        32.55 o                         
   6   8   5        660.09        675.09        26.43 o                         
   7   8   5         64.68         53.49         9.04 o                         
   8   8   5         10.55         -3.39         6.00 o                         
   9   8   5         59.71         48.58         8.46 o                         
 -10   9   5         16.68         16.54         5.56 o                         
  -9   9   5         85.82         86.28         9.71 o                         
  -8   9   5        194.03        205.15        10.77 o                         
  -7   9   5          0.04          0.46         2.43 o                         
  -6   9   5        209.60        217.39         8.99 o                         
  -5   9   5         33.10         35.22         4.17 o                         
  -4   9   5        247.01        261.72         8.86 o                         
  -3   9   5          3.39          0.89         3.04 o                         
  -2   9   5        234.70        230.55         7.08 o                         
  -1   9   5         46.66         50.78         4.27 o                         
   0   9   5         84.45         81.53         6.01 o                         
   1   9   5        406.54        394.76        13.00 o                         
   2   9   5        558.77        545.33        16.34 o                         
   3   9   5          0.02          0.02         2.69 o                         
   4   9   5        238.49        225.01        14.10 o                         
   5   9   5         91.25         88.76        10.88 o                         
   6   9   5         29.71         34.82        11.41 o                         
   7   9   5          0.66          3.09         5.94 o                         
   8   9   5         23.75         30.04         7.43 o                         
   9   9   5          0.68         -5.20         3.47 o                         
  -9  10   5         12.84          7.50         5.14 o                         
  -8  10   5         12.94          7.91         4.92 o                         
  -7  10   5         21.87         18.69         4.17 o                         
  -6  10   5          0.72          1.20         2.60 o                         
  -5  10   5         15.82         13.59         4.30 o                         
  -4  10   5         60.03         60.44         3.93 o                         
  -3  10   5        476.26        464.27        11.38 o                         
  -2  10   5        596.00        572.24        12.66 o                         
  -1  10   5         33.26         25.63         6.63 o                         
   0  10   5         26.16         34.16         5.00 o                         
   1  10   5        112.79        128.50         8.53 o                         
   2  10   5         35.76         26.31         8.41 o                         
   3  10   5         16.19         23.25        11.53 o                         
   4  10   5          0.03         -2.41         3.92 o                         
   5  10   5         28.31         31.81         6.50 o                         
   6  10   5         68.77         66.31        10.17 o                         
   7  10   5          0.66          6.06         7.37 o                         
   8  10   5          0.34         -2.20         4.22 o                         
   9  10   5         32.47         35.00        14.91 o                         
  -9  11   5          0.01         -1.53         8.73 o                         
  -8  11   5          4.34         -4.90         4.69 o                         
  -7  11   5         77.24         77.97        12.06 o                         
  -6  11   5        402.55        393.05        13.22 o                         
  -5  11   5         15.41         19.41         3.04 o                         
  -4  11   5         17.26         18.68         3.75 o                         
  -3  11   5          0.22          0.83         2.44 o                         
  -2  11   5         49.50         48.38         5.38 o                         
  -1  11   5        180.35        168.68         7.85 o                         
   0  11   5        626.24        620.36        38.04 o                         
   1  11   5        307.71        324.97        16.48 o                         
   2  11   5         26.77         18.76         4.91 o                         
   3  11   5          2.52         10.86         4.66 o                         
   4  11   5        208.86        221.37        14.97 o                         
   5  11   5        326.56        328.02        18.73 o                         
   6  11   5          0.27         -4.72         3.47 o                         
   7  11   5         20.85         17.88         6.65 o                         
   8  11   5         14.01         17.91         6.53 o                         
  -8  12   5         11.26         12.68         4.44 o                         
  -7  12   5         38.59         48.44         9.68 o                         
  -6  12   5          5.38          4.90         3.93 o                         
  -5  12   5          0.66          0.59         2.36 o                         
  -4  12   5        116.38         96.96         7.55 o                         
  -3  12   5         70.27         60.29         5.31 o                         
  -2  12   5         18.56         19.07         3.42 o                         
  -1  12   5         50.54         46.02         5.01 o                         
   0  12   5        372.87        362.05        26.67 o                         
   1  12   5         28.17         24.57         6.45 o                         
   2  12   5         22.65         25.52         6.83 o                         
   3  12   5        129.81        115.92        12.92 o                         
   4  12   5        393.09        351.27        19.28 o                         
   5  12   5         30.30         22.63         6.94 o                         
   6  12   5         13.86         15.89         6.12 o                         
   7  12   5          6.99         -1.71         6.00 o                         
   8  12   5         73.00         62.15        13.25 o                         
  -8  13   5         15.81         27.93         7.19 o                         
  -7  13   5         11.90          1.55         4.36 o                         
  -6  13   5        223.31        240.13        14.99 o                         
  -5  13   5         90.31         80.92         5.97 o                         
  -4  13   5          3.05          1.01         5.56 o                         
  -3  13   5        119.00        120.38         7.86 o                         
  -2  13   5        221.08        223.57        20.46 o                         
  -1  13   5        556.22        558.97        15.83 o                         
   0  13   5         87.06         97.15         7.74 o                         
   1  13   5        232.09        243.92        12.02 o                         
   2  13   5        219.32        213.51        28.73 o                         
   3  13   5         51.36         55.47         9.46 o                         
   4  13   5         12.34         16.19         6.42 o                         
   5  13   5        143.22        172.47        22.76 o                         
   6  13   5          0.64          1.17         5.41 o                         
   7  13   5         18.44         22.54         7.70 o                         
  -7  14   5          4.23         13.27        14.97 o                         
  -6  14   5          1.25         -2.41         4.22 o                         
  -5  14   5        436.44        408.01        15.28 o                         
  -4  14   5          0.01          5.17         3.55 o                         
  -3  14   5          5.63          0.30         3.01 o                         
  -2  14   5         39.55         48.67         5.88 o                         
  -1  14   5         52.08         70.12         6.70 o                         
   0  14   5         14.48          9.37         3.72 o                         
   1  14   5         56.15         50.99        10.04 o                         
   2  14   5        110.06        103.88        13.12 o                         
   3  14   5         86.07         99.67        16.82 o                         
   4  14   5         18.08         20.79         6.67 o                         
   5  14   5         10.56         12.99         6.12 o                         
   6  14   5         60.58         65.98        10.84 o                         
   7  14   5          6.52          1.13        13.13 o                         
  -6  15   5          0.70         -1.15         4.29 o                         
  -5  15   5         64.54         75.43         9.66 o                         
  -4  15   5         54.25         59.23         7.40 o                         
  -3  15   5         11.62         11.51         6.58 o                         
  -2  15   5         12.84         18.09         4.33 o                         
  -1  15   5        184.36        212.86        13.42 o                         
   0  15   5         64.75         55.20        16.16 o                         
   1  15   5         18.27         13.56         5.95 o                         
   2  15   5         73.20         70.56        11.42 o                         
   3  15   5          1.81         -2.66         8.97 o                         
   4  15   5          0.61          9.67         7.53 o                         
   5  15   5          1.53         11.03        13.19 o                         
   6  15   5          3.85         14.26         9.74 o                         
  -5  16   5         16.76         11.81         8.97 o                         
  -4  16   5          3.67          4.46         9.09 o                         
  -3  16   5          4.14         -3.94         5.22 o                         
  -2  16   5         21.02         11.00         6.30 o                         
  -1  16   5         97.82         99.49        12.91 o                         
   0  16   5         25.02         29.46        19.07 o                         
   1  16   5         35.32         29.42        12.71 o                         
   2  16   5          9.86         12.49         7.11 o                         
   3  16   5         36.81         48.63        10.28 o                         
   4  16   5         10.60         24.69         7.13 o                         
   5  16   5         43.25         19.93         8.48 o                         
  -4  17   5          3.53         15.40         7.01 o                         
  -3  17   5         17.62         16.98         7.57 o                         
  -2  17   5          0.51         -7.31         4.87 o                         
  -1  17   5         67.64         72.34        11.54 o                         
   0  17   5         29.75         48.19        14.20 o                         
   1  17   5          0.07         10.56         5.89 o                         
   2  17   5          0.85         -7.78         5.76 o                         
   3  17   5          2.91          7.77         6.97 o                         
  -2  18   5         72.73         68.83        11.05 o                         
  -1  18   5          2.93          7.32         6.87 o                         
   0  18   5         60.14         72.01        12.20 o                         
   1  18   5         15.29         23.74        10.52 o                         
 -11   0   6        130.32        155.20        16.65 o                         
 -10   0   6         21.49         15.88         5.75 o                         
  -8   0   6        247.73        268.80        21.78 o                         
  -7   0   6        103.08        110.65        10.88 o                         
  -6   0   6        747.85        823.10        24.07 o                         
  -5   0   6        276.39        303.93        14.34 o                         
  -4   0   6        723.10        651.68        17.07 o                         
  -3   0   6        284.05        251.36         8.96 o                         
  -2   0   6         32.85         31.76         3.67 o                         
  -1   0   6       1536.29       1675.44        25.06 o                         
   0   0   6       6658.46       6819.55        77.31 o                         
   1   0   6         90.20         87.81         5.50 o                         
   2   0   6       1092.98       1149.12        20.54 o                         
   3   0   6        579.18        543.74        14.72 o                         
   4   0   6       1045.16       1070.88        28.36 o                         
   5   0   6         95.91         90.47        11.65 o                         
   6   0   6       2066.03       2048.31        61.95 o                         
   7   0   6        905.56        742.00        37.17 o                         
   8   0   6         24.02         23.77         8.91 o                         
   9   0   6         59.14        101.01        18.30 o                         
  10   0   6        115.53        119.58        20.69 o                         
 -11   1   6          9.12         -0.16         5.84 o                         
 -10   1   6         10.72         16.87         4.86 o                         
  -9   1   6         16.24         20.19         7.34 o                         
  -8   1   6          6.05          3.09         5.94 o                         
  -7   1   6          2.12          3.10         2.34 o                         
  -6   1   6        101.60        119.02         8.74 o                         
  -5   1   6        724.18        708.50        14.11 o                         
  -4   1   6         21.70         17.53         2.62 o                         
  -3   1   6        342.31        372.32         9.35 o                         
  -2   1   6        146.10        135.68         4.22 o                         
  -1   1   6        578.31        549.48        10.36 o                         
   0   1   6         20.20         24.39         2.28 o                         
   1   1   6         36.14         57.59         2.89 o                         
   2   1   6        545.75        576.18         9.83 o                         
   3   1   6        115.01        125.79         5.68 o                         
   4   1   6        130.94        146.91         7.85 o                         
   5   1   6         17.84         18.99         5.35 o                         
   6   1   6        360.28        355.45        30.97 o                         
   7   1   6         39.34         39.57         7.06 o                         
   8   1   6         27.54         15.76         5.45 o                         
   9   1   6         12.78         10.52         4.75 o                         
  10   1   6          9.47         12.68         5.16 o                         
 -11   2   6         24.89         33.53         6.67 o                         
 -10   2   6         24.72         19.01         5.15 o                         
  -9   2   6         40.75         20.85         4.91 o                         
  -8   2   6        778.88        756.54        18.12 o                         
  -7   2   6        515.72        482.38        20.31 o                         
  -6   2   6        289.85        272.61         9.61 o                         
  -5   2   6        167.85        160.22         6.63 o                         
  -4   2   6        634.24        635.72        12.24 o                         
  -3   2   6        674.66        602.71         9.20 o                         
  -2   2   6          6.09          6.88         1.17 o                         
  -1   2   6       1163.86       1188.46        12.21 o                         
   0   2   6        263.16        251.71         5.40 o                         
   1   2   6        407.86        402.72         8.78 o                         
   2   2   6         42.77         55.10         4.35 o                         
   3   2   6        474.78        457.44        10.64 o                         
   4   2   6         40.86         46.82         5.16 o                         
   5   2   6         67.79         70.87         8.23 o                         
   6   2   6        833.67        803.51        25.90 o                         
   7   2   6          2.90         -2.92         2.20 o                         
   8   2   6        255.82        254.81        16.23 o                         
   9   2   6          0.98         95.39        20.44 o                         
  10   2   6          0.47         -2.99         3.43 o                         
 -11   3   6         27.44         31.09         7.46 o                         
 -10   3   6         19.14          9.97         4.51 o                         
  -9   3   6        274.35        265.13        12.83 o                         
  -8   3   6         20.99         29.02         4.97 o                         
  -7   3   6        329.28        293.13        12.41 o                         
  -6   3   6          4.30          7.54         2.05 o                         
  -5   3   6        905.41        882.78        13.02 o                         
  -4   3   6       1765.08       1809.33        18.52 o                         
  -3   3   6         12.65         14.79         4.37 o                         
  -2   3   6        191.64        184.87        13.09 o                         
  -1   3   6       3307.92       3459.85        30.02 o                         
   0   3   6          0.01          1.71         1.22 o                         
   1   3   6        985.76       1001.82        14.94 o                         
   2   3   6        383.91        407.77         9.94 o                         
   3   3   6        508.94        504.08        11.63 o                         
   4   3   6        846.33        836.17        17.57 o                         
   5   3   6        199.37        192.96        10.04 o                         
   6   3   6        295.05        306.41        13.55 o                         
   7   3   6        514.49        486.69        18.33 o                         
   8   3   6         49.82         39.89         6.51 o                         
   9   3   6         51.10         49.80         7.27 o                         
  10   3   6         16.23         16.96         6.68 o                         
 -11   4   6          1.24         10.10         5.28 o                         
 -10   4   6          0.01         -3.82         4.50 o                         
  -9   4   6          9.82         21.27         5.40 o                         
  -8   4   6          0.08          2.69         2.58 o                         
  -7   4   6        119.86        111.72         7.32 o                         
  -6   4   6         45.93         41.08         4.46 o                         
  -5   4   6       1799.96       1800.52        23.93 o                         
  -4   4   6         24.68         22.71         1.71 o                         
  -3   4   6        493.31        488.17        25.78 o                         
  -2   4   6        418.99        408.34        14.70 o                         
  -1   4   6         54.50         46.34         7.37 o                         
   0   4   6        373.37        378.73        10.45 o                         
   1   4   6        132.50        128.42         6.80 o                         
   2   4   6         54.21         67.30         4.09 o                         
   3   4   6       1875.84       1809.89        26.01 o                         
   4   4   6        264.42        271.57         9.87 o                         
   5   4   6        177.31        166.13         9.30 o                         
   6   4   6          9.39          8.30         3.38 o                         
   7   4   6         19.43         25.50         5.22 o                         
   8   4   6         46.33         38.48         8.84 o                         
   9   4   6          9.64          5.27         7.07 o                         
  10   4   6         21.15         18.47        10.38 o                         
 -11   5   6          8.91          9.35         5.80 o                         
 -10   5   6         18.64         30.17        15.57 o                         
  -9   5   6         52.76         61.69         8.71 o                         
  -8   5   6         17.26         25.65         5.30 o                         
  -7   5   6         18.89         18.17         3.34 o                         
  -6   5   6        303.28        306.47        12.25 o                         
  -5   5   6        378.01        401.37        12.23 o                         
  -4   5   6         57.74         63.74         9.98 o                         
  -3   5   6         32.40         34.71         7.61 o                         
  -2   5   6        892.22        916.39        28.81 o                         
  -1   5   6         88.42         92.03         7.68 o                         
   0   5   6         10.49         18.18         2.07 o                         
   1   5   6        376.61        360.64         7.91 o                         
   2   5   6        939.67        938.08        14.75 o                         
   3   5   6          0.27          1.78         1.77 o                         
   4   5   6         34.25         33.24         4.13 o                         
   5   5   6        448.00        442.69        15.55 o                         
   6   5   6        189.21        204.05        11.38 o                         
   7   5   6         35.77         29.60         5.90 o                         
   8   5   6          4.58          3.13         3.24 o                         
   9   5   6         82.00         86.53        10.00 o                         
  10   5   6        105.51        111.99        11.62 o                         
 -10   6   6          2.61          1.16        11.29 o                         
  -9   6   6        120.46        121.01        10.60 o                         
  -8   6   6        151.17        160.56        10.84 o                         
  -7   6   6         51.54         51.61         4.93 o                         
  -6   6   6         40.38         41.76         3.78 o                         
  -5   6   6        191.99        190.81        16.59 o                         
  -4   6   6        397.11        398.88        27.53 o                         
  -3   6   6        133.89        153.76        11.25 o                         
  -2   6   6        114.98         99.62         9.35 o                         
  -1   6   6          2.16          3.42         3.70 o                         
   0   6   6          7.31          9.82         1.76 o                         
   1   6   6          5.41          4.91         1.53 o                         
   2   6   6          6.66          9.58         2.25 o                         
   3   6   6        550.66        552.15        13.63 o                         
   4   6   6          4.47          6.00         2.64 o                         
   5   6   6          7.69          5.87         3.08 o                         
   6   6   6        199.15        194.32        11.21 o                         
   7   6   6        195.90        203.69        12.02 o                         
   8   6   6         49.78         37.08         6.92 o                         
   9   6   6         12.22         15.47         4.76 o                         
  10   6   6          0.36          8.47         4.82 o                         
 -10   7   6          8.69         15.57         4.94 o                         
  -9   7   6         46.35         49.05        13.67 o                         
  -8   7   6        219.59        230.59        10.31 o                         
  -7   7   6         31.91         34.84         5.46 o                         
  -6   7   6       1669.90       1563.98        73.62 o                         
  -5   7   6          6.67          4.71         2.42 o                         
  -4   7   6        159.71        168.31        18.79 o                         
  -3   7   6         29.06         21.39        10.58 o                         
  -2   7   6         83.03         60.74        13.91 o                         
  -1   7   6         35.34         32.71         2.20 o                         
   0   7   6        173.23        182.99         7.16 o                         
   1   7   6       1052.91       1109.93        20.81 o                         
   2   7   6       1347.93       1310.75        24.88 o                         
   3   7   6          3.26         -1.90         2.86 o                         
   4   7   6        280.20        279.93        15.03 o                         
   5   7   6        249.88        269.40        12.69 o                         
   6   7   6         73.27         64.94         7.59 o                         
   7   7   6          5.95         -3.93         3.28 o                         
   8   7   6         55.90         56.72         7.98 o                         
   9   7   6         43.65         41.21         7.04 o                         
 -10   8   6          0.11          4.82         7.72 o                         
  -9   8   6          6.79          2.76         7.07 o                         
  -8   8   6          2.01          3.95         3.58 o                         
  -7   8   6        330.61        350.68        11.14 o                         
  -6   8   6         87.24         75.19         4.89 o                         
  -5   8   6        473.93        499.68        20.50 o                         
  -4   8   6         58.27         38.39        12.36 o                         
  -3   8   6          5.47         12.24        10.34 o                         
  -2   8   6          0.66         12.24         9.98 o                         
  -1   8   6        119.55        131.29         6.12 o                         
   0   8   6          3.13         -3.21         2.14 o                         
   1   8   6        166.41        168.73         8.31 o                         
   2   8   6         69.41         74.91        11.70 o                         
   3   8   6        306.58        300.43        15.36 o                         
   4   8   6          1.72          2.94         3.45 o                         
   5   8   6          2.89         -1.98         3.17 o                         
   6   8   6         31.17         21.05         6.13 o                         
   7   8   6        234.91        237.13        13.88 o                         
   8   8   6          0.04         -2.15         4.62 o                         
   9   8   6         62.02         74.75         9.38 o                         
  -9   9   6          1.70          4.57         4.13 o                         
  -8   9   6          2.17          3.09         3.16 o                         
  -7   9   6         28.04         39.60         7.72 o                         
  -6   9   6         30.34         25.16         3.48 o                         
  -5   9   6         85.56         79.44         5.92 o                         
  -4   9   6         47.56         74.27        17.00 o                         
  -3   9   6         90.57         79.17        17.12 o                         
  -2   9   6         66.23         75.12         4.56 o                         
  -1   9   6        306.96        314.33         9.58 o                         
   0   9   6          5.18          6.54         3.08 o                         
   1   9   6        647.58        626.91        23.90 o                         
   2   9   6        412.90        382.71        14.10 o                         
   3   9   6        162.70        166.99         9.80 o                         
   4   9   6         11.26         15.09         5.02 o                         
   5   9   6        300.16        298.34        17.32 o                         
   6   9   6        341.36        344.93        29.70 o                         
   7   9   6         16.68         19.04         6.42 o                         
   8   9   6         31.75         26.29         7.75 o                         
   9   9   6         47.77         57.26         8.19 o                         
  -9  10   6         12.95         14.73         8.91 o                         
  -8  10   6          2.30          3.43        10.69 o                         
  -7  10   6         13.91         14.22         4.96 o                         
  -6  10   6         42.16         52.64         5.11 o                         
  -5  10   6        878.77        832.76        20.46 o                         
  -4  10   6         41.18         43.86         3.22 o                         
  -3  10   6         33.61         27.45         2.64 o                         
  -2  10   6         67.61         66.98         3.78 o                         
  -1  10   6        138.41        135.27         6.06 o                         
   0  10   6         98.83         92.88         6.46 o                         
   1  10   6          0.39          3.52         5.51 o                         
   2  10   6          0.13         -4.00         2.67 o                         
   3  10   6        914.63        918.32        29.28 o                         
   4  10   6        207.36        235.58        15.34 o                         
   5  10   6         47.07         42.05         8.00 o                         
   6  10   6         65.22         78.46        13.49 o                         
   7  10   6         61.34         55.06         9.88 o                         
   8  10   6         12.82          8.97         5.62 o                         
  -9  11   6         10.48         -0.01        11.05 o                         
  -8  11   6         27.50         30.60         6.27 o                         
  -7  11   6          5.36          7.34         3.34 o                         
  -6  11   6         17.50         22.98         3.82 o                         
  -5  11   6        120.20        107.87         9.07 o                         
  -4  11   6        443.57        410.90        13.86 o                         
  -3  11   6         26.43         18.24         4.93 o                         
  -2  11   6         46.79         45.42         3.72 o                         
  -1  11   6          0.51          5.05         2.65 o                         
   0  11   6         34.08         29.71         8.04 o                         
   1  11   6         54.18         44.03         5.96 o                         
   2  11   6          2.13          3.25         5.48 o                         
   3  11   6         15.40         13.30         4.68 o                         
   4  11   6          0.16          3.16         7.13 o                         
   5  11   6         96.49         96.87        12.15 o                         
   6  11   6          0.02          3.98         8.32 o                         
   7  11   6         94.58         84.87        27.75 o                         
   8  11   6          6.53          8.23         5.58 o                         
  -8  12   6         62.94         68.86        19.78 o                         
  -7  12   6        109.90        122.84        10.48 o                         
  -6  12   6        100.89         94.82         6.88 o                         
  -5  12   6         69.86         71.51         5.27 o                         
  -4  12   6         62.97         69.79         3.87 o                         
  -3  12   6        331.08        291.64        10.18 o                         
  -2  12   6          3.15          4.31         2.08 o                         
  -1  12   6         31.41         37.72         4.46 o                         
   0  12   6         26.98         23.31         4.42 o                         
   1  12   6         30.20         35.58         5.59 o                         
   2  12   6          4.26         -2.35        13.01 o                         
   3  12   6        529.51        569.58        24.27 o                         
   4  12   6          8.18         10.91         5.03 o                         
   5  12   6          1.73          1.59         4.87 o                         
   6  12   6         85.35         85.33        11.72 o                         
   7  12   6         58.45         67.67        11.78 o                         
  -7  13   6          9.78         -1.55        10.99 o                         
  -6  13   6         40.19         44.93        11.88 o                         
  -5  13   6         13.48          8.45         3.37 o                         
  -4  13   6          6.49          4.52         2.90 o                         
  -3  13   6         35.92         36.36         4.09 o                         
  -2  13   6          0.06          0.95         1.93 o                         
  -1  13   6        120.35        107.52        13.27 o                         
   0  13   6          0.18          8.43         3.94 o                         
   1  13   6         15.72         19.76         4.84 o                         
   2  13   6        441.21        468.43        22.14 o                         
   3  13   6          0.01         10.58         6.18 o                         
   4  13   6        150.62        138.15        28.54 o                         
   5  13   6          2.76         -3.28         4.78 o                         
   6  13   6         62.23         78.01        11.96 o                         
   7  13   6          0.25          5.89         7.13 o                         
  -7  14   6          1.27          1.02        10.57 o                         
  -6  14   6          4.77          5.59         4.88 o                         
  -5  14   6          5.14          2.99         5.64 o                         
  -4  14   6         28.93         29.13         4.29 o                         
  -3  14   6         16.78         24.33         4.25 o                         
  -2  14   6          7.71          8.73         3.99 o                         
  -1  14   6          2.01          3.46         3.04 o                         
   0  14   6        176.47        219.06        13.37 o                         
   1  14   6         19.03         19.08        11.70 o                         
   2  14   6        157.72        177.84        14.96 o                         
   3  14   6         84.00         85.52        12.31 o                         
   4  14   6         18.28         32.00        15.86 o                         
   5  14   6         28.44         26.68        10.34 o                         
   6  14   6         77.31         97.13        13.78 o                         
  -6  15   6          4.62         -4.44        15.21 o                         
  -5  15   6          6.31         11.95         4.78 o                         
  -4  15   6          0.96         -1.30         3.01 o                         
  -3  15   6          0.71         -3.66         2.84 o                         
  -2  15   6          3.48         12.59        11.41 o                         
  -1  15   6         13.79         19.83         8.01 o                         
   0  15   6          2.25          4.65         5.14 o                         
   1  15   6         15.49          3.97         9.86 o                         
   2  15   6          0.94         -3.12         5.17 o                         
   3  15   6         31.12         49.17         9.90 o                         
   4  15   6         33.47         33.36        12.42 o                         
   5  15   6         10.45          1.01        10.99 o                         
  -5  16   6          5.25         12.23         6.42 o                         
  -4  16   6         38.48         38.55        12.54 o                         
  -3  16   6          2.96          3.37         8.49 o                         
  -2  16   6          8.01         10.34         5.72 o                         
  -1  16   6          2.45          5.70         7.90 o                         
   0  16   6         14.89         14.78         6.84 o                         
   1  16   6          6.59         11.77         9.74 o                         
   2  16   6          1.81        -11.94         7.96 o                         
   3  16   6         15.66         20.27         7.62 o                         
   4  16   6          9.62         19.29         7.36 o                         
  -3  17   6          6.38          1.92         6.83 o                         
  -2  17   6          4.57          4.35         5.73 o                         
  -1  17   6         35.62         32.93         8.22 o                         
   0  17   6          0.69         -1.85         7.66 o                         
   1  17   6         13.14         19.75         7.62 o                         
   2  17   6          9.10         22.67         8.22 o                         
 -11   1   7          1.90          9.27         5.38 o                         
 -10   1   7         20.11         25.48         8.70 o                         
  -9   1   7          2.61         -1.80         2.90 o                         
  -8   1   7         95.80         89.76         8.50 o                         
  -7   1   7        748.20        715.54        19.71 o                         
  -6   1   7        532.74        527.43        13.15 o                         
  -5   1   7        327.02        327.92         9.33 o                         
  -4   1   7         23.67         23.28         3.24 o                         
  -3   1   7       1986.15       2001.37        21.50 o                         
  -2   1   7       1032.16       1033.29        19.74 o                         
  -1   1   7        103.70         85.38         5.24 o                         
   0   1   7        795.92        812.58        11.30 o                         
   1   1   7       1270.61       1247.33        15.81 o                         
   2   1   7        701.02        706.08        11.83 o                         
   3   1   7         18.66         17.01         2.39 o                         
   4   1   7         49.83         49.13         6.60 o                         
   5   1   7         53.45         49.06         6.93 o                         
   6   1   7        369.89        368.22        27.10 o                         
   7   1   7        215.66        199.00        13.65 o                         
   8   1   7         33.07         14.14         5.46 o                         
   9   1   7         22.10         16.47         8.02 o                         
  10   1   7        103.27         98.68        13.64 o                         
 -11   2   7          0.15          3.05         4.42 o                         
 -10   2   7         78.83         89.14         9.41 o                         
  -9   2   7         51.65         45.77         6.49 o                         
  -8   2   7          5.14          0.57         3.95 o                         
  -7   2   7          1.21          6.01         3.91 o                         
  -6   2   7          0.03          0.15         2.01 o                         
  -5   2   7         61.30         51.39         4.44 o                         
  -4   2   7        278.58        295.06         9.11 o                         
  -3   2   7       1017.95       1051.75        13.21 o                         
  -2   2   7         31.87         33.44         3.52 o                         
  -1   2   7        870.05        899.21        12.54 o                         
   0   2   7         40.14         50.51         3.65 o                         
   1   2   7         10.10          1.84         1.99 o                         
   2   2   7          0.17          2.90         1.58 o                         
   3   2   7          8.91         11.28         2.37 o                         
   4   2   7         36.36         37.39         5.80 o                         
   5   2   7         87.88         77.04         8.78 o                         
   6   2   7          7.29         21.84         5.21 o                         
   7   2   7         28.00         28.16         9.27 o                         
   8   2   7          1.31         -2.14         2.55 o                         
   9   2   7          9.48          3.55         3.83 o                         
  10   2   7         32.80         30.90         7.48 o                         
 -10   3   7          8.38          9.12         6.35 o                         
  -9   3   7         48.98         50.81         6.33 o                         
  -8   3   7         47.23         54.78         5.34 o                         
  -7   3   7         16.99         12.09         3.91 o                         
  -6   3   7        188.20        176.16         6.38 o                         
  -5   3   7         60.43         76.98         3.76 o                         
  -4   3   7        429.16        406.03         6.31 o                         
  -3   3   7         65.32         77.78         7.43 o                         
  -2   3   7        199.24        194.66        10.01 o                         
  -1   3   7        102.04        100.52         3.76 o                         
   0   3   7        849.30        862.55        12.98 o                         
   1   3   7        966.08       1003.60        15.66 o                         
   2   3   7       1159.19       1072.68        17.78 o                         
   3   3   7        112.14         97.43         6.72 o                         
   4   3   7        485.63        498.52        17.96 o                         
   5   3   7        400.13        385.58        16.89 o                         
   6   3   7        137.28        135.53        10.53 o                         
   7   3   7          4.08          3.94         7.84 o                         
   8   3   7          4.82         -0.19        10.28 o                         
   9   3   7         38.34         46.25         8.84 o                         
  10   3   7         34.19         32.61         9.44 o                         
 -10   4   7         17.96         31.21         8.38 o                         
  -9   4   7          3.33          0.83         3.98 o                         
  -8   4   7         91.13         97.67         7.58 o                         
  -7   4   7         37.93         51.67         5.26 o                         
  -6   4   7          8.39         13.11         5.36 o                         
  -5   4   7        305.85        287.12        15.84 o                         
  -4   4   7         76.03         71.64         8.51 o                         
  -3   4   7         25.59         23.99         5.36 o                         
  -2   4   7        121.26        110.05        16.59 o                         
  -1   4   7       1386.65       1390.47        14.93 o                         
   0   4   7       1585.96       1609.39        20.59 o                         
   1   4   7       1433.09       1470.42        27.30 o                         
   2   4   7        131.63        158.50         6.84 o                         
   3   4   7       1218.46       1293.91        25.76 o                         
   4   4   7        590.49        596.17        17.25 o                         
   5   4   7       1608.05       1668.48        32.52 o                         
   6   4   7        138.57        125.20         9.26 o                         
   7   4   7        649.46        615.29        21.16 o                         
   8   4   7         57.39         49.78         7.40 o                         
   9   4   7        180.62        216.61        29.02 o                         
 -10   5   7         20.65         10.56         5.40 o                         
  -9   5   7          4.71          6.13         3.69 o                         
  -8   5   7        120.36        122.92         7.89 o                         
  -7   5   7         17.63         15.54         3.30 o                         
  -6   5   7        240.59        226.27         7.31 o                         
  -5   5   7         23.77         28.76         9.98 o                         
  -4   5   7        298.51        297.97        22.26 o                         
  -3   5   7        900.27        913.25        25.17 o                         
  -2   5   7        252.20        233.67        13.38 o                         
  -1   5   7        151.23        140.81        10.12 o                         
   0   5   7         38.55         36.39         2.93 o                         
   1   5   7         55.70         59.25         4.16 o                         
   2   5   7        792.30        798.29        15.37 o                         
   3   5   7         14.99         14.62         2.96 o                         
   4   5   7         92.12        103.65         7.58 o                         
   5   5   7        333.01        315.77        13.48 o                         
   6   5   7        284.59        287.23        13.63 o                         
   7   5   7          3.72          6.34         3.38 o                         
   8   5   7         28.09         30.61         6.07 o                         
   9   5   7         19.49         16.20         4.84 o                         
 -10   6   7        101.74        137.44        11.86 o                         
  -9   6   7        135.32        132.32        13.39 o                         
  -8   6   7         25.91         27.29         4.44 o                         
  -7   6   7          3.08          3.53         2.09 o                         
  -6   6   7        135.07        144.54         7.96 o                         
  -5   6   7       1171.13       1123.98        48.03 o                         
  -4   6   7       1208.58       1190.87        48.91 o                         
  -3   6   7          9.49          4.75         8.32 o                         
  -2   6   7          7.92          0.95         8.08 o                         
  -1   6   7        400.54        421.57        26.70 o                         
   0   6   7       1109.16       1073.79        17.30 o                         
   1   6   7        296.83        302.33        12.82 o                         
   2   6   7        393.53        415.02        11.03 o                         
   3   6   7       3163.54       3210.82        38.94 o                         
   4   6   7       1490.13       1462.68        29.15 o                         
   5   6   7         62.03         70.77         7.76 o                         
   6   6   7        122.90        115.24        10.11 o                         
   7   6   7        140.70        125.77        11.88 o                         
   8   6   7        125.12        158.39        11.59 o                         
   9   6   7         10.18          5.01         4.25 o                         
 -10   7   7          0.13          7.74         4.32 o                         
  -9   7   7         41.50         38.54        10.22 o                         
  -8   7   7         39.44         45.83         5.61 o                         
  -7   7   7         22.34         24.76         3.72 o                         
  -6   7   7         26.17         30.32         2.92 o                         
  -5   7   7        181.04        188.40        20.82 o                         
  -4   7   7          6.80         12.12         8.91 o                         
  -3   7   7         68.14         75.23        15.93 o                         
  -2   7   7          7.26          7.84        10.46 o                         
  -1   7   7          9.68          8.20         9.86 o                         
   0   7   7         49.60         51.60         3.90 o                         
   1   7   7         99.08         98.84         5.11 o                         
   2   7   7        257.42        262.49         9.68 o                         
   3   7   7        577.52        579.52        15.27 o                         
   4   7   7         47.27         52.60         6.20 o                         
   5   7   7         26.36         27.02         5.56 o                         
   6   7   7        120.61        129.50         9.80 o                         
   7   7   7          4.61          4.11         4.35 o                         
   8   7   7         11.94          0.97         4.40 o                         
   9   7   7          6.30         -2.05         3.39 o                         
  -9   8   7          2.66         -5.79         4.28 o                         
  -8   8   7         95.08        107.43         6.64 o                         
  -7   8   7         24.83         23.32         3.93 o                         
  -6   8   7         16.79          7.60         7.37 o                         
  -5   8   7        554.31        515.56        34.58 o                         
  -4   8   7        423.71        447.51        32.77 o                         
  -3   8   7         58.90         72.25        16.76 o                         
  -2   8   7         13.99         14.73        10.93 o                         
  -1   8   7          7.09         18.54        10.93 o                         
   0   8   7        647.26        666.92        11.58 o                         
   1   8   7        134.80        112.71         6.20 o                         
   2   8   7          4.57          6.52         4.70 o                         
   3   8   7       1840.86       1798.47        28.61 o                         
   4   8   7         95.12         99.93        10.12 o                         
   5   8   7         60.52         63.27        15.27 o                         
   6   8   7          0.00         -2.43         4.64 o                         
   7   8   7         33.10         40.63         6.39 o                         
   8   8   7        172.16        198.28        13.53 o                         
  -9   9   7         12.74         20.13         5.23 o                         
  -8   9   7        123.61        127.60         9.45 o                         
  -7   9   7        116.66        135.79        10.76 o                         
  -6   9   7        303.96        325.86        30.00 o                         
  -5   9   7        253.59        292.84        27.01 o                         
  -4   9   7        325.40        341.33        29.29 o                         
  -3   9   7        589.96        615.01        38.41 o                         
  -2   9   7          4.50          4.16        10.34 o                         
  -1   9   7        207.42        208.62         6.03 o                         
   0   9   7         12.99          9.09         2.96 o                         
   1   9   7          5.64         12.08         4.04 o                         
   2   9   7       1247.63       1161.69       109.81 o                         
   3   9   7        156.48        181.78        10.41 o                         
   4   9   7         83.31         80.28        10.33 o                         
   5   9   7         58.80         68.68         7.98 o                         
   6   9   7         33.11         35.06         6.13 o                         
   7   9   7        190.12        206.49        26.39 o                         
   8   9   7         48.09         41.74         6.67 o                         
  -9  10   7          4.41         -8.32         6.65 o                         
  -8  10   7         17.01         46.93        14.38 o                         
  -7  10   7         30.89         24.05         4.61 o                         
  -6  10   7         28.04          1.90         8.44 o                         
  -5  10   7         19.75         38.50        13.78 o                         
  -4  10   7          7.41         19.84        10.81 o                         
  -3  10   7          4.76         -5.23         6.77 o                         
  -2  10   7        295.53        320.44        29.05 o                         
  -1  10   7        401.27        401.79        13.58 o                         
   0  10   7        351.51        332.00        20.83 o                         
   1  10   7          6.44          3.07         2.50 o                         
   2  10   7        474.52        449.81        16.59 o                         
   3  10   7        127.43        128.39        11.35 o                         
   4  10   7         89.18         88.33        11.05 o                         
   5  10   7        336.68        379.55        20.51 o                         
   6  10   7          1.04          5.24         3.35 o                         
   7  10   7        159.69        155.82        13.52 o                         
   8  10   7         23.49         17.63         8.33 o                         
  -8  11   7          2.67         -0.26         4.58 o                         
  -7  11   7          2.87         28.04        11.05 o                         
  -6  11   7        248.88        194.98        25.10 o                         
  -5  11   7          2.12         -9.74         6.89 o                         
  -3  11   7        269.48        245.14        26.54 o                         
  -2  11   7         51.86         48.82         3.56 o                         
  -1  11   7          7.80          6.78         2.29 o                         
   0  11   7        669.09        668.71        25.04 o                         
   1  11   7        363.20        339.53        20.59 o                         
   2  11   7        544.15        518.33        18.90 o                         
   3  11   7         23.14         26.83         6.56 o                         
   4  11   7        143.35        165.34        18.31 o                         
   5  11   7        133.31        128.18        13.20 o                         
   6  11   7          0.82         -6.45         4.30 o                         
   7  11   7         34.34         62.46        13.09 o                         
  -8  12   7         12.28         -5.47         7.84 o                         
  -7  12   7          3.47         18.06         9.03 o                         
  -6  12   7          4.99         16.51         8.20 o                         
  -5  12   7        164.98        156.49        25.33 o                         
  -4  12   7          0.96          4.99         9.15 o                         
  -3  12   7        187.69        193.97        24.74 o                         
  -2  12   7         29.26         32.43         4.96 o                         
  -1  12   7         88.19        101.73         5.83 o                         
   0  12   7         42.54         37.11         4.80 o                         
   1  12   7          4.78         -1.17         5.37 o                         
   2  12   7         24.20         18.13         5.13 o                         
   3  12   7        374.00        373.96        34.35 o                         
   4  12   7         43.60         35.09         7.81 o                         
   5  12   7         34.43         26.17         7.45 o                         
   6  12   7         80.96         66.41        14.79 o                         
   7  12   7          8.87          6.24         8.55 o                         
  -7  13   7          9.74          4.16         9.03 o                         
  -6  13   7         56.24         59.18        16.64 o                         
  -5  13   7          4.13         14.14        10.69 o                         
  -4  13   7          0.03         -1.43         6.89 o                         
  -3  13   7         73.70         74.73         3.52 o                         
  -2  13   7        203.86        211.01        13.62 o                         
  -1  13   7          6.83          3.56         4.34 o                         
   0  13   7          0.35         -0.07         2.82 o                         
   1  13   7         67.40         70.09         8.03 o                         
   2  13   7        120.84        134.30        14.80 o                         
   3  13   7         70.97         54.99        16.16 o                         
   4  13   7        145.22        185.38        14.84 o                         
   5  13   7          7.25          6.63         6.49 o                         
   6  13   7        198.43        214.26        17.55 o                         
  -6  14   7          8.23         -6.18        10.57 o                         
  -5  14   7         52.11         62.26        15.81 o                         
  -4  14   7          3.24          3.21         9.86 o                         
  -3  14   7          0.54         -0.36         2.72 o                         
  -2  14   7          6.38          0.00         2.58 o                         
  -1  14   7         40.87         38.35         4.76 o                         
   0  14   7         28.66         35.72         6.57 o                         
   1  14   7          1.42         -5.01         3.38 o                         
   2  14   7         28.32         22.29         7.28 o                         
   3  14   7         12.59          8.44         6.41 o                         
   4  14   7          0.00          9.92        11.76 o                         
   5  14   7         24.07         21.40         7.18 o                         
  -5  15   7          9.15         11.05        10.22 o                         
  -4  15   7          4.04          7.13         9.86 o                         
  -3  15   7         50.19         56.90         5.46 o                         
  -2  15   7          4.67          8.11         3.15 o                         
  -1  15   7          2.27         -4.31         2.87 o                         
   0  15   7          2.00          8.98         5.16 o                         
   1  15   7         21.45         23.47         7.22 o                         
   2  15   7         34.28         52.04        10.05 o                         
   3  15   7          4.00         -0.97         5.27 o                         
   4  15   7         61.30         58.59        15.93 o                         
  -4  16   7          0.17         -4.28         8.08 o                         
  -3  16   7         52.25         26.62        13.90 o                         
  -2  16   7         10.65          9.90         5.82 o                         
  -1  16   7          7.51          2.70         8.08 o                         
   0  16   7         11.98         26.28         7.43 o                         
   1  16   7         55.11         69.00        11.54 o                         
   2  16   7          4.71         11.41        13.66 o                         
   3  16   7        110.94        121.02        16.46 o                         
  -1  17   7         12.48          9.19         8.85 o                         
   0  17   7          8.24         10.29         7.49 o                         
 -10   0   8         18.20          3.68         8.44 o                         
  -9   0   8        397.82        389.69        28.46 o                         
  -8   0   8        271.47        274.75        21.66 o                         
  -7   0   8         20.80         17.92         9.74 o                         
  -6   0   8        112.18        117.79         8.90 o                         
  -5   0   8       2640.14       2530.83        41.18 o                         
  -4   0   8        540.16        541.51        15.86 o                         
  -3   0   8        411.00        376.04        11.68 o                         
  -2   0   8          1.16          3.14         1.88 o                         
  -1   0   8       2914.18       2878.15        40.93 o                         
   0   0   8        340.78        301.87        11.02 o                         
   1   0   8         12.68         11.99         2.74 o                         
   2   0   8        260.81        242.26        18.55 o                         
   3   0   8       1663.57       1630.86        46.56 o                         
   4   0   8         78.84         88.31        10.82 o                         
   5   0   8       1142.31       1167.55        43.70 o                         
   6   0   8        791.63        795.74        37.49 o                         
   7   0   8        866.93        984.76        44.66 o                         
   8   0   8          2.89          5.82         6.65 o                         
   9   0   8         15.47         23.17         9.74 o                         
 -10   1   8         64.31         74.55         8.74 o                         
  -9   1   8          8.90         -0.13         3.33 o                         
  -8   1   8        177.86        160.00        10.00 o                         
  -7   1   8          0.11          3.42         2.17 o                         
  -6   1   8          6.85          8.27         2.69 o                         
  -5   1   8        111.36        112.54         5.57 o                         
  -4   1   8         44.85         44.43         3.36 o                         
  -3   1   8          0.68          1.36         1.31 o                         
  -2   1   8         70.86         67.49         3.73 o                         
  -1   1   8         28.93         28.94         2.93 o                         
   0   1   8        259.51        257.43         6.48 o                         
   1   1   8        648.64        689.88        11.97 o                         
   2   1   8         87.61         86.76         5.16 o                         
   3   1   8        111.44        114.21        11.28 o                         
   4   1   8         15.37         11.27         6.24 o                         
   5   1   8        333.32        353.15        16.46 o                         
   6   1   8        436.08        446.55        19.58 o                         
   7   1   8          2.03         -1.73         3.40 o                         
   8   1   8         25.84         30.57        13.43 o                         
   9   1   8          2.44          9.01         5.11 o                         
 -10   2   8         35.49         48.83         7.95 o                         
  -9   2   8        117.40        154.22         9.87 o                         
  -8   2   8         11.95         15.47         3.93 o                         
  -7   2   8         14.11          7.60         3.02 o                         
  -6   2   8          1.28          0.07         1.97 o                         
  -5   2   8       1590.66       1520.92        42.28 o                         
  -4   2   8        278.08        269.03        10.29 o                         
  -3   2   8         29.92         30.34         2.87 o                         
  -2   2   8         39.84         40.77         2.88 o                         
  -1   2   8        207.19        207.45         5.38 o                         
   0   2   8          3.55          4.99         1.44 o                         
   1   2   8          5.79          6.75         1.94 o                         
   2   2   8        400.25        409.32        10.82 o                         
   3   2   8        747.01        686.85        18.69 o                         
   4   2   8         35.01         36.03         5.84 o                         
   5   2   8        463.58        466.56        18.75 o                         
   6   2   8        106.36        115.79         9.79 o                         
   7   2   8          1.97          9.93         5.35 o                         
   8   2   8          0.58          0.01         3.69 o                         
   9   2   8          0.88         -3.77         3.84 o                         
 -10   3   8          1.07          1.69         6.00 o                         
  -9   3   8         70.56         57.04         5.73 o                         
  -8   3   8         87.07        109.53         6.67 o                         
  -7   3   8         29.04         21.32         3.13 o                         
  -6   3   8        765.04        703.53        15.42 o                         
  -5   3   8        258.73        258.82         6.44 o                         
  -4   3   8        358.35        343.44        14.62 o                         
  -3   3   8          8.59          0.83         7.25 o                         
  -2   3   8        358.74        319.81         5.77 o                         
  -1   3   8         45.73         44.11         5.75 o                         
   0   3   8        261.91        244.42         6.95 o                         
   1   3   8         12.25         10.69         2.22 o                         
   2   3   8        607.96        615.58        15.35 o                         
   3   3   8        528.32        521.94        19.56 o                         
   4   3   8        426.60        424.90        17.05 o                         
   5   3   8          7.83          9.51         5.05 o                         
   6   3   8          6.94          1.27         2.81 o                         
   7   3   8         26.71         33.03         7.05 o                         
   8   3   8        137.84        153.11        29.84 o                         
   9   3   8         31.38         50.38         8.72 o                         
 -10   4   8          3.35          6.12         5.70 o                         
  -9   4   8         12.08         -6.42         7.60 o                         
  -8   4   8        244.57        277.09        22.01 o                         
  -7   4   8          3.07         13.43         4.11 o                         
  -6   4   8         33.22         36.56         3.93 o                         
  -5   4   8         18.84         20.08         7.84 o                         
  -4   4   8        824.99        845.07        28.39 o                         
  -3   4   8        345.66        344.66        16.10 o                         
  -2   4   8        226.18        219.34        18.81 o                         
  -1   4   8          7.95          6.24         1.52 o                         
   0   4   8        384.86        392.65         8.70 o                         
   1   4   8        227.86        229.01        10.26 o                         
   2   4   8         37.18         42.46         4.79 o                         
   3   4   8          1.38         -1.46         3.09 o                         
   4   4   8         70.80         80.82        11.35 o                         
   5   4   8         53.23         51.18         7.46 o                         
   6   4   8         58.81         50.86         8.86 o                         
   7   4   8         14.95         31.28        11.64 o                         
   8   4   8          0.53         -3.03         3.70 o                         
   9   4   8         16.26         25.52         7.78 o                         
 -10   5   8         50.60         57.13         8.51 o                         
  -9   5   8         68.70         63.27         7.95 o                         
  -8   5   8         39.72         42.15         4.90 o                         
  -7   5   8        375.58        365.57        22.19 o                         
  -6   5   8        411.76        392.48        28.11 o                         
  -5   5   8        958.19        952.74        43.29 o                         
  -4   5   8         36.05         26.74        10.81 o                         
  -3   5   8       1705.46       1674.90        56.31 o                         
  -2   5   8       1515.55       1528.08        34.05 o                         
  -1   5   8        534.52        517.81        39.31 o                         
   0   5   8          7.51          9.29         2.10 o                         
   1   5   8        293.67        292.22         9.44 o                         
   2   5   8       1585.34       1577.19        26.55 o                         
   3   5   8        316.59        316.60        12.90 o                         
   4   5   8          0.34         -0.84         5.11 o                         
   5   5   8         50.77         58.12         8.19 o                         
   6   5   8          0.31          2.87         3.39 o                         
   7   5   8          0.09         -3.19         3.45 o                         
   8   5   8          4.85          1.85         4.08 o                         
   9   5   8          0.01          2.62         3.98 o                         
  -9   6   8         43.90         50.26         6.58 o                         
  -8   6   8          3.30         -2.31         3.71 o                         
  -7   6   8         95.39         99.04        11.00 o                         
  -6   6   8         29.85         25.19         9.27 o                         
  -5   6   8        236.57        240.58        23.09 o                         
  -4   6   8         63.88         62.15        14.62 o                         
  -3   6   8         18.01         33.51        12.83 o                         
  -2   6   8          0.03          9.62        10.81 o                         
  -1   6   8         36.23         38.74        12.83 o                         
   0   6   8         26.45         30.42         3.98 o                         
   1   6   8         10.95         14.68         2.91 o                         
   2   6   8        226.92        219.66         9.34 o                         
   3   6   8        115.74        103.71        10.09 o                         
   4   6   8         16.24          9.55         3.23 o                         
   5   6   8         80.09         80.36         8.63 o                         
   6   6   8         14.59         15.60         4.25 o                         
   7   6   8         76.86         96.87        10.12 o                         
   8   6   8          9.72          6.08         5.51 o                         
  -9   7   8          0.32         12.59         8.44 o                         
  -8   7   8          1.74         -2.85         1.91 o                         
  -7   7   8         14.29         41.82        11.41 o                         
  -6   7   8         10.51          2.73         6.65 o                         
  -5   7   8        104.92        150.62        19.50 o                         
  -4   7   8          7.16          3.09         8.67 o                         
  -3   7   8        256.08        218.02        24.04 o                         
  -2   7   8          0.28          8.55        11.41 o                         
  -1   7   8        156.44        143.08        20.34 o                         
   0   7   8        102.06        101.50         4.97 o                         
   1   7   8        446.08        453.08        14.64 o                         
   2   7   8        478.16        441.50        25.01 o                         
   3   7   8          0.01          0.57         2.22 o                         
   4   7   8         20.57         12.47         3.56 o                         
   5   7   8       1151.02       1147.04        27.93 o                         
   6   7   8          5.85         -0.96         4.09 o                         
   7   7   8          1.25          8.39         4.20 o                         
   8   7   8         11.79         25.69         6.07 o                         
  -9   8   8         13.75         32.32        13.07 o                         
  -8   8   8         23.43         13.90         9.86 o                         
  -7   8   8          8.28         10.93         8.55 o                         
  -6   8   8         17.97         10.81         8.67 o                         
  -5   8   8         83.38         88.67        18.66 o                         
  -4   8   8         87.25        135.39        21.28 o                         
  -3   8   8        128.54        130.79        21.17 o                         
  -2   8   8          6.76          6.30        10.57 o                         
  -1   8   8        477.20        523.03        33.50 o                         
   0   8   8         28.94         35.62         3.31 o                         
   1   8   8         15.82         18.92         3.09 o                         
   2   8   8         83.50         80.88         5.82 o                         
   3   8   8        197.84        193.48        10.63 o                         
   4   8   8         64.87         59.88         8.43 o                         
   5   8   8        132.20        144.50        10.08 o                         
   6   8   8        227.79        218.49        12.56 o                         
   7   8   8          0.21         -2.82         3.26 o                         
   8   8   8          0.18         -1.31         5.68 o                         
  -9   9   8         32.23         28.04        13.07 o                         
  -8   9   8         23.55         22.58        11.88 o                         
  -7   9   8         84.21         87.71        19.14 o                         
  -6   9   8        218.29        210.42        24.27 o                         
  -5   9   8         74.85         81.53        17.95 o                         
  -4   9   8          5.64         -9.62         6.42 o                         
  -3   9   8        325.22        256.67        27.50 o                         
  -2   9   8        323.81        310.37        28.10 o                         
  -1   9   8        399.12        441.92        33.12 o                         
   0   9   8        353.46        347.13         9.30 o                         
   1   9   8         11.67          6.80         2.24 o                         
   2   9   8        606.43        609.66        15.27 o                         
   3   9   8         32.73         27.94         8.29 o                         
   4   9   8         20.16         20.82         4.36 o                         
   5   9   8          1.75          9.52         3.85 o                         
   6   9   8         45.94         47.23         8.10 o                         
   7   9   8          9.02         26.42         6.90 o                         
  -8  10   8        124.71        127.43        23.78 o                         
  -7  10   8          6.94          1.31         8.20 o                         
  -6  10   8          0.31         -7.66         5.11 o                         
  -5  10   8         80.27         97.10        19.26 o                         
  -4  10   8        504.48        477.96        35.87 o                         
  -3  10   8         10.68         20.08        11.41 o                         
  -2  10   8          9.33          4.04         9.62 o                         
  -1  10   8        132.72        137.45        22.12 o                         
   0  10   8        189.77        185.62         5.98 o                         
   1  10   8        287.69        278.65        13.96 o                         
   2  10   8          4.80          6.84         2.54 o                         
   3  10   8         92.05        106.85         8.53 o                         
   4  10   8        101.25         99.43         8.72 o                         
   5  10   8         38.95         45.80         6.76 o                         
   6  10   8         11.36          5.15         7.63 o                         
   7  10   8          1.07         -2.33         3.54 o                         
  -8  11   8          1.48         17.23        11.41 o                         
  -7  11   8          3.58         29.23        11.05 o                         
  -6  11   8         10.23         28.40        11.41 o                         
  -5  11   8         24.32         27.80        12.60 o                         
  -4  11   8         49.35         48.37        15.33 o                         
  -3  11   8         43.99         47.06        15.69 o                         
  -1  11   8         23.55         20.25         2.43 o                         
   0  11   8        165.30        146.04         5.87 o                         
   1  11   8          0.52          0.06         2.03 o                         
   2  11   8         11.70          7.70         3.90 o                         
   3  11   8          5.71          7.72         3.29 o                         
   4  11   8         73.34         85.97         9.10 o                         
   5  11   8          5.48          5.88         3.65 o                         
   6  11   8         14.03          9.44         4.89 o                         
  -7  12   8          5.47         22.81        11.05 o                         
  -6  12   8          9.06         -0.48         8.44 o                         
  -5  12   8         96.76        113.27        22.35 o                         
  -4  12   8         17.22         24.71        12.83 o                         
  -3  12   8         26.32         26.26        12.12 o                         
  -2  12   8         28.32         35.89        14.97 o                         
  -1  12   8         53.36         49.07        13.07 o                         
   0  12   8         20.53         17.25         3.15 o                         
   1  12   8         10.23         13.07         3.95 o                         
   2  12   8         56.41         53.97        10.76 o                         
   3  12   8         42.15         43.67        11.29 o                         
   4  12   8         12.22          4.12        12.48 o                         
   5  12   8          4.40         -0.13         3.75 o                         
   6  12   8          1.04         -0.13         4.15 o                         
  -6  13   8         11.07         14.26         8.79 o                         
  -5  13   8          0.78          0.71         9.27 o                         
  -4  13   8         31.01         31.13        13.55 o                         
  -3  13   8          4.58         -7.49         9.27 o                         
  -2  13   8         78.37         93.41        21.63 o                         
  -1  13   8         77.73         89.68         7.86 o                         
   0  13   8         33.85         32.16         4.25 o                         
   1  13   8        119.58        100.40         7.96 o                         
   2  13   8         38.37         28.63         7.42 o                         
   3  13   8         44.80         35.28         8.67 o                         
   4  13   8         78.46         58.86        10.63 o                         
   5  13   8         21.22         23.92         9.21 o                         
  -5  14   8        189.13        192.87        30.68 o                         
  -4  14   8         47.86         23.05        12.60 o                         
  -3  14   8          6.54         23.29        10.69 o                         
  -2  14   8        119.82        115.55        23.66 o                         
  -1  14   8         50.14         72.19         4.93 o                         
   0  14   8         49.26         59.20         5.80 o                         
   1  14   8          9.19         20.45         5.76 o                         
   2  14   8         31.19         21.80         7.19 o                         
   3  14   8        110.19        103.46        13.42 o                         
   4  14   8          3.37          4.90         6.68 o                         
  -4  15   8         26.55          3.45        13.07 o                         
  -3  15   8         13.48         -2.02        10.22 o                         
  -2  15   8          3.28          6.77        12.36 o                         
  -1  15   8          2.65          0.08         5.47 o                         
   0  15   8          0.19         -5.30         7.19 o                         
   1  15   8         21.65         32.92         9.15 o                         
   2  15   8        109.36        101.84        13.25 o                         
   3  15   8          3.86         -5.24         5.73 o                         
  -2  16   8          8.28          9.62        11.29 o                         
  -1  16   8          0.06        -13.19         8.79 o                         
   0  16   8          2.56          6.47         9.09 o                         
   1  16   8         14.97         18.98         7.17 o                         
 -10   1   9         18.43         29.30         5.77 o                         
  -9   1   9         24.38         25.96         5.03 o                         
  -8   1   9         30.80         37.31         7.00 o                         
  -7   1   9          3.42         11.94         4.00 o                         
  -6   1   9        115.07        106.21         5.79 o                         
  -5   1   9        419.08        424.75         9.77 o                         
  -4   1   9        122.80        110.92         4.73 o                         
  -3   1   9        118.34        124.73         4.90 o                         
  -2   1   9          0.04          2.39         2.11 o                         
  -1   1   9          1.26          0.18         2.73 o                         
   0   1   9        461.36        447.65         9.25 o                         
   1   1   9         46.13         51.68         3.88 o                         
   2   1   9        142.10        145.92         7.06 o                         
   3   1   9        310.30        282.70        13.13 o                         
   4   1   9        387.82        397.20        16.76 o                         
   5   1   9        296.78        299.79        15.27 o                         
   6   1   9          9.94         12.71         5.11 o                         
   7   1   9          1.76         11.92         3.99 o                         
   8   1   9         71.46         62.92        13.37 o                         
 -10   2   9         49.96         62.82         7.49 o                         
  -9   2   9         11.64          8.41         6.62 o                         
  -8   2   9         61.27         61.31         6.44 o                         
  -7   2   9         58.27         43.19         4.99 o                         
  -6   2   9        243.89        252.20         7.84 o                         
  -5   2   9        343.34        330.70         7.96 o                         
  -4   2   9        648.93        635.97        13.40 o                         
  -3   2   9        119.27        115.46         4.42 o                         
  -2   2   9        373.65        367.25         7.27 o                         
  -1   2   9        289.06        294.90         7.70 o                         
   0   2   9        102.17         97.08         4.42 o                         
   1   2   9        363.53        360.29         9.80 o                         
   2   2   9         91.36         91.38         7.91 o                         
   3   2   9       1455.40       1549.50        33.36 o                         
   4   2   9        325.45        348.48        15.52 o                         
   5   2   9         90.67         84.19         9.79 o                         
   6   2   9         25.10         15.45         6.89 o                         
   7   2   9         38.74         39.40         7.56 o                         
   8   2   9         20.41         43.26        16.04 o                         
  -9   3   9         51.71         43.73        11.53 o                         
  -8   3   9        181.37        186.66         7.54 o                         
  -7   3   9        169.87        165.24         6.22 o                         
  -6   3   9          0.71         -0.35         1.75 o                         
  -5   3   9         43.42         38.88         3.05 o                         
  -4   3   9        302.84        293.16        24.28 o                         
  -3   3   9        469.86        473.37        21.46 o                         
  -2   3   9         26.89         28.07         3.40 o                         
  -1   3   9        349.02        333.64         8.20 o                         
   0   3   9         14.15         18.23         2.60 o                         
   1   3   9          0.13         -1.20         3.16 o                         
   2   3   9          8.36          7.55         2.70 o                         
   3   3   9        200.64        191.81        11.16 o                         
   4   3   9         31.46         29.29         5.80 o                         
   5   3   9        297.78        283.21        15.10 o                         
   6   3   9        115.00        118.30        17.18 o                         
   7   3   9         17.91         14.50         6.09 o                         
   8   3   9         21.92         37.73        15.63 o                         
  -9   4   9         12.59         15.59         4.67 o                         
  -8   4   9          4.57          5.06         2.74 o                         
  -7   4   9         22.37         24.55         4.46 o                         
  -6   4   9        131.04        121.27        15.70 o                         
  -5   4   9        971.76       1003.37        43.40 o                         
  -4   4   9        401.00        375.71        25.61 o                         
  -3   4   9         22.39         21.21         5.67 o                         
  -2   4   9        219.69        233.70        12.65 o                         
  -1   4   9        142.85        131.86         4.88 o                         
   0   4   9        122.82        125.13         7.16 o                         
   1   4   9        180.01        199.33         8.07 o                         
   2   4   9        162.45        160.86         8.51 o                         
   3   4   9       1306.73       1280.05        27.05 o                         
   4   4   9         63.86         59.20         7.73 o                         
   5   4   9        131.83        143.65        15.16 o                         
   6   4   9         29.80         37.80         6.80 o                         
   7   4   9        193.81        193.97        13.96 o                         
   8   4   9          0.84          4.25         4.63 o                         
  -9   5   9          9.79          6.09         3.60 o                         
  -8   5   9         72.01         63.95         4.38 o                         
  -7   5   9          0.41         -7.84         5.23 o                         
  -6   5   9         71.17         81.17        15.93 o                         
  -5   5   9        318.61        285.70        23.45 o                         
  -4   5   9        396.77        392.71        27.64 o                         
  -3   5   9        629.85        594.78        34.13 o                         
  -2   5   9         87.69         74.05        15.69 o                         
  -1   5   9         55.69         59.65        14.14 o                         
   0   5   9          1.75          4.15         3.50 o                         
   1   5   9         24.58         29.31         3.81 o                         
   2   5   9         51.66         60.45         5.82 o                         
   3   5   9        392.65        390.29        13.72 o                         
   4   5   9         78.91         81.41         9.15 o                         
   5   5   9        133.31        127.17        10.61 o                         
   6   5   9          6.49          1.29         3.31 o                         
   7   5   9          0.87         -1.26         3.25 o                         
   8   5   9         30.92         41.39         8.19 o                         
  -9   6   9         76.54         75.70        18.18 o                         
  -8   6   9         54.11         55.86        18.54 o                         
  -7   6   9         55.04         49.44        12.84 o                         
  -6   6   9         56.10         53.13        12.95 o                         
  -5   6   9          2.44         11.17         7.60 o                         
  -4   6   9          5.75         -2.73         6.65 o                         
  -3   6   9         54.02         41.48        12.72 o                         
  -2   6   9        108.03        123.05        20.21 o                         
  -1   6   9        250.81        184.09        21.18 o                         
   0   6   9          0.93          2.65         1.64 o                         
   1   6   9        141.30        131.51         6.61 o                         
   2   6   9        302.98        331.03        11.73 o                         
   3   6   9        307.35        295.33        13.55 o                         
   4   6   9          5.30          3.74         3.70 o                         
   5   6   9          0.03          0.51         2.70 o                         
   6   6   9         86.60        105.25        13.31 o                         
   7   6   9        140.85        148.10        16.17 o                         
   8   6   9          3.26         -0.67         3.07 o                         
  -9   7   9          5.07         13.19         8.67 o                         
  -8   7   9         35.14         10.10         8.67 o                         
  -7   7   9          8.88         20.67        10.93 o                         
  -6   7   9          3.84         12.83         7.96 o                         
  -5   7   9          0.47          6.65         7.48 o                         
  -4   7   9          8.64         16.75        11.05 o                         
  -3   7   9        108.26        105.33        19.02 o                         
  -2   7   9          3.45          1.90        10.22 o                         
  -1   7   9         65.45         72.26        16.76 o                         
   0   7   9         13.73         14.54         5.82 o                         
   1   7   9          1.33          2.11         4.17 o                         
   2   7   9          1.11         -1.08         4.43 o                         
   3   7   9         19.48         15.35         4.88 o                         
   4   7   9          7.35          2.85         8.61 o                         
   5   7   9          5.24         -3.18         6.00 o                         
   6   7   9         48.77         56.90         9.37 o                         
   7   7   9         83.59         86.73        11.23 o                         
  -8   8   9          2.08          4.99         8.20 o                         
  -7   8   9          0.44         -7.13         4.75 o                         
  -6   8   9         30.72         35.89        12.24 o                         
  -5   8   9          2.27          5.11         7.25 o                         
  -4   8   9          0.03          8.44         7.37 o                         
  -3   8   9          7.83          0.95         8.08 o                         
  -2   8   9        660.76        648.31        38.90 o                         
  -1   8   9        219.34        196.17        22.61 o                         
   0   8   9         35.81         35.80         3.72 o                         
   1   8   9         14.22          7.53         5.55 o                         
   2   8   9        336.33        320.55        14.25 o                         
   3   8   9        137.18        145.89        13.56 o                         
   4   8   9          0.00          2.47         2.68 o                         
   5   8   9         58.11         71.09         8.13 o                         
   6   8   9        205.23        219.31        13.90 o                         
   7   8   9          3.84          2.51         3.93 o                         
  -8   9   9          0.62         -9.62         7.48 o                         
  -7   9   9         12.13         17.94         9.62 o                         
  -6   9   9         41.88         10.10        10.22 o                         
  -5   9   9         65.19         61.44        26.86 o                         
  -4   9   9         13.33         23.53        10.34 o                         
  -3   9   9          3.46         11.64        10.22 o                         
  -2   9   9         55.63         45.40        14.74 o                         
  -1   9   9        120.15         97.72        19.14 o                         
   0   9   9        134.39        127.88         6.52 o                         
   1   9   9          2.31          3.49         2.10 o                         
   2   9   9         85.49         82.96         7.58 o                         
   3   9   9         21.76         34.93         6.57 o                         
   4   9   9          7.15          6.02         3.38 o                         
   5   9   9         28.04         13.89         6.86 o                         
   6   9   9          0.52          4.35         4.39 o                         
   7   9   9         23.04         12.85         5.29 o                         
  -7  10   9         84.70         67.03        17.83 o                         
  -6  10   9         36.31         43.85        15.80 o                         
  -5  10   9         18.46         18.65        10.10 o                         
  -4  10   9         98.06        124.81        21.87 o                         
  -2  10   9          2.01         -2.02        10.93 o                         
  -1  10   9         14.65         13.19        12.36 o                         
   0  10   9         76.52         73.53         7.42 o                         
   1  10   9          3.14          3.64         2.75 o                         
   2  10   9         10.34          4.70         2.48 o                         
   3  10   9         11.86          6.64         7.42 o                         
   4  10   9          1.00         -3.33         2.96 o                         
   5  10   9         35.21         41.55        11.13 o                         
   6  10   9         87.21        105.15        10.81 o                         
  -7  11   9         14.41          5.70         7.72 o                         
  -6  11   9          1.96          9.74        10.10 o                         
  -5  11   9          2.91          0.71         7.60 o                         
  -4  11   9         18.36         15.92        10.10 o                         
  -3  11   9        214.12        273.81        29.26 o                         
  -2  11   9         12.64         -4.75        12.59 o                         
  -1  11   9         62.86         51.58        16.76 o                         
   0  11   9          7.66          7.14         5.10 o                         
   1  11   9          3.12          9.47         2.80 o                         
   2  11   9         19.50         11.46         3.88 o                         
   3  11   9         53.44         66.56         7.06 o                         
   4  11   9          7.73         13.27         6.42 o                         
   5  11   9        141.49        140.69        11.34 o                         
   6  11   9         47.42         36.94         9.86 o                         
  -6  12   9          0.40         -4.04         8.67 o                         
  -5  12   9         14.22         16.75        10.46 o                         
  -4  12   9         20.38         19.13        12.95 o                         
  -3  12   9        104.64         98.78        21.28 o                         
  -2  12   9        259.37        264.47        29.86 o                         
  -1  12   9         21.45         19.49        13.07 o                         
   0  12   9          2.49          2.15         6.41 o                         
   1  12   9         10.88          7.75         3.22 o                         
   2  12   9         22.79         19.95         4.37 o                         
   3  12   9          8.88         21.77         4.76 o                         
   4  12   9          1.82         -0.65         4.49 o                         
   5  12   9         14.98         18.99         6.14 o                         
  -5  13   9         17.68         42.42        16.40 o                         
  -4  13   9         19.20         11.88        10.93 o                         
  -3  13   9         11.82         11.17        13.43 o                         
  -2  13   9          5.01          1.31        10.81 o                         
  -1  13   9          0.36          0.48        11.05 o                         
   0  13   9          3.31          6.30         1.96 o                         
   1  13   9          0.04          7.75         2.57 o                         
   2  13   9          2.86         -2.62         5.79 o                         
   3  13   9          5.11          9.03         3.99 o                         
   4  13   9         80.61         96.66        10.39 o                         
  -4  14   9         14.50         15.33        12.24 o                         
  -3  14   9          1.50          9.86        11.88 o                         
  -2  14   9         18.50         16.28        13.55 o                         
  -1  14   9          5.08        -12.95        10.22 o                         
   0  14   9          0.15          2.69         3.03 o                         
   1  14   9          0.38          1.05         4.92 o                         
   2  14   9         54.92         74.85         8.21 o                         
   3  14   9         33.25         36.94        11.90 o                         
  -2  15   9          4.17          4.51        12.24 o                         
   0  15   9          2.36          5.80         4.34 o                         
   1  15   9          9.85          3.13         4.99 o                         
  -9   0  10         19.23         19.25         8.20 o                         
  -8   0  10         54.79         53.96        11.41 o                         
  -7   0  10        351.07        364.01        14.81 o                         
  -6   0  10         86.23        107.71        12.84 o                         
  -5   0  10        163.33        173.10         8.84 o                         
  -4   0  10          0.74          2.03         2.14 o                         
  -3   0  10        234.18        227.18        17.43 o                         
  -2   0  10          0.39         -1.10         2.29 o                         
  -1   0  10        448.31        460.33        15.14 o                         
   0   0  10          0.19          4.97         3.23 o                         
   1   0  10         27.70         24.78         5.08 o                         
   2   0  10        409.15        397.04        21.21 o                         
   3   0  10         93.03        118.99        12.48 o                         
   4   0  10         14.11         10.46         5.82 o                         
   5   0  10          4.03         20.67         7.13 o                         
   6   0  10          0.38         -0.95         4.63 o                         
   7   0  10         68.00         64.29        14.38 o                         
   8   0  10          0.93          6.42         6.42 o                         
  -9   1  10          6.26         13.79         7.82 o                         
  -8   1  10          0.04         11.47         4.30 o                         
  -7   1  10         64.08         58.25         4.96 o                         
  -6   1  10          1.38         -0.30         4.15 o                         
  -5   1  10         13.75         12.91         2.23 o                         
  -4   1  10          1.48          5.30         2.38 o                         
  -3   1  10        600.37        608.27        13.95 o                         
  -2   1  10        113.65        116.05         5.50 o                         
  -1   1  10         39.76         43.55         4.11 o                         
   0   1  10         79.77         82.54         4.54 o                         
   1   1  10         12.50         13.88         2.97 o                         
   2   1  10        103.79         95.10         7.48 o                         
   3   1  10         12.21         15.44         3.86 o                         
   4   1  10         12.05         15.81         4.87 o                         
   5   1  10         53.38         52.96         7.65 o                         
   6   1  10         24.47         11.81         5.08 o                         
   7   1  10         28.63         42.46         7.61 o                         
   8   1  10          5.91         -0.51         4.02 o                         
  -9   2  10         46.46         56.08         9.87 o                         
  -8   2  10          2.71         -2.85         8.67 o                         
  -7   2  10        124.33        142.49         5.85 o                         
  -6   2  10         12.15         11.59         2.64 o                         
  -5   2  10        127.61        131.30         7.73 o                         
  -4   2  10        146.36        152.05         5.98 o                         
  -3   2  10          0.14          0.53         1.86 o                         
  -2   2  10        480.47        463.62        11.28 o                         
  -1   2  10        570.32        544.19        11.11 o                         
   0   2  10         14.20         18.14         4.49 o                         
   1   2  10        322.10        338.26        13.19 o                         
   2   2  10          0.05         -3.31         2.21 o                         
   3   2  10        919.18        947.36        25.64 o                         
   4   2  10        614.51        661.42        22.41 o                         
   5   2  10         16.57         13.83         5.25 o                         
   6   2  10        124.04        147.84        11.35 o                         
   7   2  10         42.60         45.63         7.64 o                         
   8   2  10          9.00         -6.99         7.37 o                         
  -9   3  10         12.68         11.87         4.33 o                         
  -8   3  10         29.95         23.40         9.33 o                         
  -7   3  10          1.21         -5.82         4.63 o                         
  -6   3  10          1.17          0.69         2.85 o                         
  -5   3  10         32.80         12.00         7.25 o                         
  -4   3  10        118.60        112.31        11.41 o                         
  -3   3  10        359.89        381.77        15.97 o                         
  -2   3  10          7.23          6.37         3.76 o                         
  -1   3  10         70.10         72.21         4.78 o                         
   0   3  10        206.78        207.78         8.22 o                         
   1   3  10         24.21         27.27         3.83 o                         
   2   3  10         63.28         67.50         7.12 o                         
   3   3  10         73.83         76.13         8.31 o                         
   4   3  10          0.26          3.86         3.23 o                         
   5   3  10        452.86        466.76        19.96 o                         
   6   3  10         23.12         36.04         6.73 o                         
   7   3  10          5.36          2.89         3.89 o                         
  -9   4  10          5.38         28.16        17.11 o                         
  -8   4  10          6.48          3.23         3.50 o                         
  -7   4  10         27.45         43.13        10.58 o                         
  -6   4  10         41.02         51.22        11.53 o                         
  -5   4  10          0.01         -6.53         5.23 o                         
  -4   4  10        183.48        154.26        17.25 o                         
  -3   4  10          0.56         -5.23         6.77 o                         
  -2   4  10          3.49         10.57         8.67 o                         
  -1   4  10        235.42        218.37        11.25 o                         
   0   4  10          4.92          4.91         3.26 o                         
   1   4  10         29.17         25.43         5.97 o                         
   2   4  10        268.36        257.87        10.39 o                         
   3   4  10        135.22        133.13        13.08 o                         
   4   4  10         42.02         41.38         6.59 o                         
   5   4  10         34.41         23.54         5.59 o                         
   6   4  10          0.23          1.66         5.11 o                         
   7   4  10         44.52         48.55        11.70 o                         
  -8   5  10         14.99         35.65        11.53 o                         
  -7   5  10          9.66         17.35         9.27 o                         
  -6   5  10         43.60         38.62        11.29 o                         
  -5   5  10         47.20         30.90        10.22 o                         
  -4   5  10         26.25         58.23        14.26 o                         
  -3   5  10          1.33          3.92         8.79 o                         
  -2   5  10         21.16         30.18        11.53 o                         
  -1   5  10        116.66        124.71        17.84 o                         
   0   5  10        499.27        508.45        11.63 o                         
   1   5  10        118.36        114.72         7.56 o                         
   2   5  10         66.39         63.79         5.68 o                         
   3   5  10         77.22         83.11         8.28 o                         
   4   5  10        236.36        231.38        18.20 o                         
   5   5  10        120.39        120.42        11.43 o                         
   6   5  10         45.31         61.29         9.53 o                         
   7   5  10          0.17         -1.43         4.40 o                         
  -8   6  10          3.26          3.92         7.01 o                         
  -7   6  10          0.05         -9.45         6.30 o                         
  -6   6  10          2.86         -2.97         7.13 o                         
  -5   6  10         44.00         60.48        13.79 o                         
  -4   6  10         41.83         41.47        12.83 o                         
  -3   6  10         45.73         56.33        14.14 o                         
  -2   6  10         47.30         39.22        12.60 o                         
  -1   6  10          1.04          2.85         8.67 o                         
   0   6  10         85.54         77.85         4.46 o                         
   1   6  10         15.71         18.21         4.89 o                         
   2   6  10         38.65         40.31         4.81 o                         
   3   6  10        329.96        347.86        15.69 o                         
   4   6  10         60.08         61.17         8.23 o                         
   5   6  10          4.31          5.87         3.85 o                         
   6   6  10         39.68         49.38         8.78 o                         
   7   6  10         10.32         14.46         6.02 o                         
  -8   7  10        193.25        163.04        25.81 o                         
  -7   7  10        208.79        169.12        24.98 o                         
  -6   7  10         12.01         13.43         8.20 o                         
  -5   7  10         26.11         36.12        12.12 o                         
  -4   7  10        615.17        632.90        38.04 o                         
  -3   7  10        535.99        569.83        36.36 o                         
  -2   7  10        905.11        875.22        44.69 o                         
  -1   7  10         24.38         13.67        11.53 o                         
   0   7  10        574.86        537.80        20.62 o                         
   1   7  10        560.12        559.92        24.25 o                         
   2   7  10         46.91         39.09         4.93 o                         
   3   7  10         69.72         88.43        19.20 o                         
   4   7  10        185.98        198.08        16.94 o                         
   5   7  10         35.29         37.77         7.22 o                         
   6   7  10          6.17          2.00         4.28 o                         
   7   7  10          3.45          5.17         4.86 o                         
  -7   8  10        107.05        119.10        21.16 o                         
  -6   8  10         19.09         28.40         9.98 o                         
  -5   8  10        273.75        302.92        28.80 o                         
  -4   8  10          8.23          3.56         9.03 o                         
  -3   8  10         55.63         44.21        15.09 o                         
  -2   8  10        414.45        403.03        32.99 o                         
  -1   8  10         77.13         57.89        15.33 o                         
   0   8  10        331.30        348.07         7.59 o                         
   1   8  10         16.68         12.77         3.10 o                         
   2   8  10          0.76         -3.48         2.32 o                         
   3   8  10         57.32         54.59        10.21 o                         
   4   8  10          1.37          0.67         4.10 o                         
   5   8  10          2.62          8.41         5.25 o                         
   6   8  10         16.62         23.65         7.78 o                         
  -7   9  10          2.59         -7.72         9.15 o                         
  -6   9  10         62.63         48.97        14.86 o                         
  -5   9  10          8.27         -1.66         7.96 o                         
  -4   9  10         30.89         23.05        12.36 o                         
  -3   9  10          7.63        -10.46        14.97 o                         
  -2   9  10         62.25         66.55        17.59 o                         
  -1   9  10        360.84        285.97        29.65 o                         
   0   9  10        151.22        112.36        26.04 o                         
   1   9  10          2.11          3.14         2.31 o                         
   2   9  10         87.97        107.35         7.38 o                         
   3   9  10         19.64         21.99         5.39 o                         
   4   9  10         45.56         35.23        10.64 o                         
   5   9  10         27.94         27.93        13.61 o                         
   6   9  10         13.14         11.27         5.74 o                         
  -6  10  10         22.58         13.55         9.51 o                         
  -5  10  10          8.85          5.35         8.08 o                         
  -4  10  10          3.14          7.60         9.98 o                         
  -3  10  10          0.22          0.36         9.62 o                         
  -2  10  10        187.37        156.98        24.62 o                         
  -1  10  10        325.72        311.23        30.23 o                         
   0  10  10         23.00         12.12        10.69 o                         
   1  10  10         38.88         43.13         5.18 o                         
   2  10  10          8.57          4.74         3.09 o                         
   3  10  10        147.98        168.44        23.60 o                         
   4  10  10         20.21          7.78         7.13 o                         
   5  10  10         20.93         35.11         7.08 o                         
  -6  11  10          5.09          4.04         8.08 o                         
  -5  11  10          0.44         -9.09         6.06 o                         
  -4  11  10          2.20         -5.35         8.44 o                         
  -3  11  10         31.16         33.63        14.26 o                         
  -2  11  10         24.82         15.57        12.00 o                         
  -1  11  10         38.32         58.82        16.64 o                         
   0  11  10          1.17         19.84        12.47 o                         
   1  11  10          0.01          6.69         4.29 o                         
   2  11  10          8.38         13.77         4.06 o                         
   3  11  10          7.40         11.57         8.91 o                         
   4  11  10          4.06         -1.06         3.77 o                         
  -5  12  10          5.86         -5.23        10.69 o                         
  -4  12  10          0.19          1.90        10.10 o                         
  -3  12  10          8.51         10.10        11.52 o                         
  -2  12  10        151.59        163.48        27.59 o                         
  -1  12  10         64.45         40.53        17.23 o                         
   0  12  10          2.27          2.85         9.62 o                         
   1  12  10         44.79         61.10         6.15 o                         
   2  12  10          1.55         -1.19         7.13 o                         
   3  12  10         60.37         64.38         7.55 o                         
   4  12  10        127.40        130.15        10.33 o                         
  -4  13  10          6.16          2.73        10.81 o                         
  -3  13  10         43.60         27.09        14.38 o                         
  -2  13  10          0.27        -14.73        11.41 o                         
  -1  13  10          0.14         11.76        11.05 o                         
   0  13  10         69.97         67.14        19.85 o                         
   1  13  10          3.87          7.85         4.00 o                         
   2  13  10          1.86          5.44         6.45 o                         
  -2  14  10         50.83         22.22        17.47 o                         
  -1  14  10         29.72         22.93        13.90 o                         
   0  14  10          0.03          4.75        10.93 o                         
  -8   1  11         28.79         22.92         6.54 o                         
  -7   1  11          1.78          0.60         3.15 o                         
  -6   1  11         42.77         44.98         5.57 o                         
  -5   1  11        240.28        244.36         7.38 o                         
  -4   1  11         38.06         40.76         3.55 o                         
  -3   1  11         15.76         13.93         2.35 o                         
  -2   1  11          6.66          6.00         2.03 o                         
  -1   1  11         78.62         83.51         5.77 o                         
   0   1  11         37.02         41.00         4.35 o                         
   1   1  11         90.23         92.78         5.86 o                         
   2   1  11          9.25         -0.67         3.33 o                         
   3   1  11        143.59        118.62        11.42 o                         
   4   1  11          5.89          1.68         3.45 o                         
   5   1  11         19.15         16.35         5.40 o                         
   6   1  11         17.11         27.50         6.96 o                         
   7   1  11         57.63         61.57         9.19 o                         
  -8   2  11         34.36         38.19        12.25 o                         
  -7   2  11          9.29          5.83         2.47 o                         
  -6   2  11        145.13        161.08        11.00 o                         
  -5   2  11         20.36         32.77         3.14 o                         
  -4   2  11         30.81         32.17         3.37 o                         
  -3   2  11        121.63        111.66         6.57 o                         
  -2   2  11          8.61          4.88         1.87 o                         
  -1   2  11         82.00         84.42         5.59 o                         
   0   2  11        113.37        126.43        13.94 o                         
   1   2  11         33.66         36.94         4.79 o                         
   2   2  11         18.67         12.03         4.04 o                         
   3   2  11        180.11        184.79        11.38 o                         
   4   2  11          3.32          2.76         5.58 o                         
   5   2  11         22.06         16.13         5.15 o                         
   6   2  11         86.69         92.41        11.14 o                         
   7   2  11          5.39          5.62         5.41 o                         
  -8   3  11         13.06         24.71         9.74 o                         
  -7   3  11         11.11          3.92         7.84 o                         
  -6   3  11          4.22         21.98         7.01 o                         
  -5   3  11         16.75          8.67         5.94 o                         
  -4   3  11          1.34          4.40         6.18 o                         
  -3   3  11          7.57         12.71         8.32 o                         
  -2   3  11        204.54        176.29         7.97 o                         
  -1   3  11         51.88         53.15         5.04 o                         
   0   3  11          2.43          1.97         2.56 o                         
   1   3  11          4.77          4.55         5.30 o                         
   2   3  11          1.07          4.72         5.70 o                         
   3   3  11         50.51         46.66         6.97 o                         
   4   3  11          7.96         10.34         5.82 o                         
   5   3  11          7.49          6.25         4.37 o                         
   6   3  11          2.35          6.74         4.26 o                         
   7   3  11         25.98         30.76         7.17 o                         
  -8   4  11          7.47          4.63         7.72 o                         
  -7   4  11        105.43         97.35        17.12 o                         
  -6   4  11         17.77         29.59         8.79 o                         
  -5   4  11          8.05          9.27         7.60 o                         
  -4   4  11          8.20         14.50         7.84 o                         
  -3   4  11        108.36         98.07        16.41 o                         
  -2   4  11         50.13         48.73        13.19 o                         
  -1   4  11         11.76          9.97         3.69 o                         
   0   4  11         47.82         53.21         4.91 o                         
   1   4  11        320.54        316.15        10.94 o                         
   2   4  11          0.32         -2.77         4.95 o                         
   3   4  11          6.83          2.88         5.29 o                         
   4   4  11        180.93        170.92        11.83 o                         
   5   4  11          1.82          0.72         3.76 o                         
   6   4  11         54.94         65.04         9.32 o                         
  -7   5  11          9.44         21.74         9.51 o                         
  -6   5  11         14.62         -3.45         7.49 o                         
  -5   5  11         33.35         55.26        12.71 o                         
  -4   5  11        124.57        107.83        18.67 o                         
  -3   5  11         15.94          5.47         8.56 o                         
  -2   5  11        249.83        273.89        25.34 o                         
  -1   5  11          0.00          0.24         8.20 o                         
   0   5  11          1.09         -0.18         2.09 o                         
   1   5  11        140.75        143.63         7.54 o                         
   2   5  11        155.11        165.29        11.88 o                         
   3   5  11          0.91         15.92         4.87 o                         
   4   5  11         41.80         30.19         6.00 o                         
   5   5  11          0.18          1.93         3.80 o                         
   6   5  11         13.52         12.46         5.01 o                         
  -7   6  11         32.34          8.67        15.09 o                         
  -6   6  11          9.60         22.69         9.03 o                         
  -5   6  11        102.16        114.82        19.02 o                         
  -4   6  11          6.60         10.57        10.34 o                         
  -3   6  11         26.34         51.33        13.78 o                         
  -2   6  11         18.38         16.16        11.53 o                         
  -1   6  11         46.40         34.82        13.19 o                         
   0   6  11         17.15         10.89         3.06 o                         
   1   6  11        162.37        164.41         7.63 o                         
   2   6  11          3.01          6.47         2.51 o                         
   3   6  11         36.33         29.98         5.67 o                         
   4   6  11          1.61          2.19         3.48 o                         
   5   6  11         40.01         31.40         7.08 o                         
   6   6  11          0.75         -1.20         3.71 o                         
  -7   7  11          2.61         -1.07         7.96 o                         
  -6   7  11          0.96         -4.87         7.72 o                         
  -5   7  11         39.67         38.86        13.31 o                         
  -4   7  11        105.35         90.93        19.14 o                         
  -3   7  11          1.29         -4.87         9.15 o                         
  -2   7  11         37.45         55.97        15.09 o                         
  -1   7  11         13.00          4.99        11.05 o                         
   0   7  11          0.09         -0.89         9.45 o                         
   1   7  11          0.01         -2.49         4.96 o                         
   2   7  11         23.91         32.21         4.52 o                         
   3   7  11         75.77         80.22         8.57 o                         
   4   7  11         11.39          8.86        12.83 o                         
   5   7  11         17.97         14.52         5.44 o                         
  -6   8  11          1.82         10.46         8.08 o                         
  -5   8  11          0.24          7.01         9.86 o                         
  -4   8  11         35.04         49.79        18.54 o                         
  -3   8  11         38.19         30.30        13.67 o                         
  -2   8  11          0.43         -0.36        10.22 o                         
  -1   8  11         39.07         22.46        19.13 o                         
   0   8  11         47.16         61.67        15.81 o                         
   1   8  11         81.91        100.33         7.28 o                         
   2   8  11         35.60         45.49         5.37 o                         
   3   8  11         14.82         34.02        19.31 o                         
   4   8  11          7.26          1.28         3.78 o                         
   5   8  11          0.15          5.43         8.44 o                         
  -6   9  11         17.06         44.32        16.04 o                         
  -5   9  11         24.94          8.91        10.93 o                         
  -4   9  11          2.76          7.60         9.03 o                         
  -3   9  11          0.11        -11.52         8.67 o                         
  -2   9  11         26.07         21.86        13.78 o                         
  -1   9  11         33.74         46.11        15.33 o                         
   0   9  11         14.19         -6.42         8.79 o                         
   1   9  11          2.29          1.44         2.23 o                         
   2   9  11         58.37         70.93        12.04 o                         
   3   9  11         18.47         20.62         5.53 o                         
   4   9  11          4.20         -2.53         4.16 o                         
  -5  10  11          8.40          8.91        11.29 o                         
  -4  10  11         41.59         44.68        14.38 o                         
  -3  10  11         94.52         84.50        21.63 o                         
  -2  10  11        121.63        126.72        23.66 o                         
  -1  10  11         12.69         -9.27         8.79 o                         
   0  10  11         12.80          6.42         9.86 o                         
   1  10  11         19.15         17.77         3.68 o                         
   2  10  11          6.95          5.64         3.47 o                         
   3  10  11         40.93         40.84        20.74 o                         
   4  10  11         47.76         42.34         9.74 o                         
  -4  11  11          4.62         -0.12        10.34 o                         
  -3  11  11          0.10        -15.15        10.10 o                         
  -2  11  11         46.02         45.28        16.40 o                         
  -1  11  11         44.71         14.38        12.95 o                         
   0  11  11          0.29          7.48        11.64 o                         
   1  11  11          9.30          4.43         3.80 o                         
   2  11  11         10.18         17.65         6.42 o                         
   3  11  11         64.90         54.26        10.51 o                         
  -3  12  11         19.83         27.69        15.45 o                         
  -2  12  11         21.18          6.30        11.53 o                         
  -1  12  11          0.35          8.08        12.83 o                         
   0  12  11         44.85         37.79        16.40 o                         
   1  12  11         29.70         33.39        14.73 o                         
   2  12  11          1.07          2.90         4.69 o                         
  -7   0  12         23.18         30.30         7.49 o                         
  -6   0  12         32.59         50.26         8.67 o                         
  -5   0  12          8.30          8.67         3.15 o                         
  -4   0  12        240.83        265.91        11.11 o                         
  -3   0  12        283.05        292.45        18.80 o                         
  -2   0  12          9.61          4.77         4.05 o                         
  -1   0  12         66.63         76.70         6.89 o                         
   0   0  12        126.67        141.55        10.45 o                         
   1   0  12        424.37        440.17        23.46 o                         
   2   0  12        349.65        354.13        21.55 o                         
   3   0  12        360.64        336.04        22.50 o                         
   4   0  12         98.80         86.05        14.03 o                         
   5   0  12        227.43        236.69        20.34 o                         
   6   0  12          8.33          7.96         6.89 o                         
  -7   1  12          1.03          2.49         3.82 o                         
  -6   1  12         49.95         46.29        21.74 o                         
  -5   1  12          4.85          5.66         1.88 o                         
  -4   1  12         52.65         63.48         4.12 o                         
  -3   1  12         89.20         89.23         4.94 o                         
  -2   1  12          2.68          4.87         2.47 o                         
  -1   1  12         65.59         64.89         4.79 o                         
   0   1  12        109.94        105.08         6.59 o                         
   1   1  12         40.67         36.38         6.24 o                         
   2   1  12         12.06         13.24         4.45 o                         
   3   1  12         17.43         11.79         4.64 o                         
   4   1  12        130.55        119.59        21.70 o                         
   5   1  12         12.47         11.71         5.00 o                         
   6   1  12         27.20         47.92         8.10 o                         
  -7   2  12         78.96         63.34        12.12 o                         
  -6   2  12          1.29          8.20         6.18 o                         
  -5   2  12         37.38         43.26        10.69 o                         
  -4   2  12        146.54        163.76        12.13 o                         
  -3   2  12          4.39         13.20         2.85 o                         
  -2   2  12        138.18        137.65         6.95 o                         
  -1   2  12          1.65         -5.23         3.49 o                         
   0   2  12          3.16         -0.77         4.63 o                         
   1   2  12        160.76        163.97         9.53 o                         
   2   2  12         15.38         12.59         4.41 o                         
   3   2  12         79.99         88.98         9.14 o                         
   4   2  12         53.31         64.38        17.11 o                         
   5   2  12          1.77         -1.86         6.71 o                         
  -6   3  12         68.65         56.34        12.95 o                         
  -5   3  12        142.85        141.60        16.29 o                         
  -4   3  12        119.06        131.72        16.41 o                         
  -3   3  12        127.13        135.05        16.17 o                         
  -2   3  12          0.40         -0.12         2.61 o                         
  -1   3  12          1.12         -2.71         2.80 o                         
   0   3  12        113.93        118.53         7.29 o                         
   1   3  12          7.00         16.11         3.82 o                         
   2   3  12         55.31         66.56         8.13 o                         
   3   3  12        300.59        315.99        16.49 o                         
   4   3  12          4.42         11.16         4.60 o                         
   5   3  12         77.50        109.80        11.85 o                         
  -7   4  12         10.49         -0.71         8.55 o                         
  -6   4  12          1.35          5.58         6.53 o                         
  -5   4  12         41.60         15.45        10.58 o                         
  -4   4  12          7.79          5.23         7.25 o                         
  -3   4  12          0.04         11.29         8.20 o                         
  -2   4  12         53.29         50.27        12.72 o                         
  -1   4  12         41.34         38.51         5.38 o                         
   0   4  12         22.22         22.44         3.96 o                         
   1   4  12         18.13         26.94         4.38 o                         
   2   4  12         62.09         62.19         8.79 o                         
   3   4  12          3.13          8.61         4.28 o                         
   4   4  12          1.07          5.69         4.51 o                         
   5   4  12          8.29          9.76         4.24 o                         
  -6   5  12        132.15        117.81        19.85 o                         
  -5   5  12        201.01        258.31        24.03 o                         
  -4   5  12         51.50         57.28        14.26 o                         
  -3   5  12          8.46        -11.23         7.49 o                         
  -2   5  12          3.58          0.71         8.67 o                         
  -1   5  12         87.76         74.64        15.57 o                         
   0   5  12         67.50         76.45        11.06 o                         
   1   5  12         36.14         50.13         6.16 o                         
   2   5  12        103.15        124.41         9.40 o                         
   3   5  12         58.35         46.55         7.24 o                         
   4   5  12         31.41         39.79         6.82 o                         
   5   5  12          7.04         14.19         8.26 o                         
  -6   6  12         80.88         68.21        18.90 o                         
  -5   6  12         82.31         48.85        13.91 o                         
  -4   6  12         15.72          7.37         8.44 o                         
  -3   6  12          8.17          9.51        10.46 o                         
  -2   6  12         59.58         63.45        15.93 o                         
  -1   6  12        186.21        188.84        23.19 o                         
   0   6  12          1.33          3.83         3.05 o                         
   1   6  12          0.12          0.70         2.64 o                         
   2   6  12         11.21          5.85         5.01 o                         
   3   6  12         22.72         28.56         6.24 o                         
   4   6  12         19.59         17.56         5.38 o                         
   5   6  12         17.54          7.19        13.19 o                         
  -6   7  12        107.05         93.42        18.43 o                         
  -5   7  12         24.20         24.95        11.76 o                         
  -3   7  12         95.13         85.69        17.95 o                         
  -2   7  12        447.03        508.40        36.45 o                         
   0   7  12         45.31         41.95        12.83 o                         
   1   7  12         87.70         85.51         8.34 o                         
   2   7  12        381.66        412.39        14.08 o                         
   3   7  12          1.97         -0.55         3.58 o                         
   4   7  12         20.34         28.84         7.07 o                         
  -5   8  12        109.47        121.12        22.23 o                         
  -4   8  12          7.75         -7.84        10.22 o                         
  -3   8  12         44.77         42.78        16.76 o                         
  -2   8  12          6.74          5.70        10.22 o                         
  -1   8  12         91.11         99.72        20.45 o                         
   0   8  12         14.74          1.54        10.34 o                         
   1   8  12         45.73         31.82        10.04 o                         
   2   8  12         16.67          6.56         4.17 o                         
   3   8  12          4.11          3.13         4.04 o                         
  -4   9  12          3.92         26.61        13.66 o                         
  -3   9  12          0.98          1.90        10.22 o                         
  -2   9  12         15.89         17.59        12.12 o                         
  -1   9  12         31.79         39.69        14.97 o                         
   0   9  12         10.60          2.02        11.17 o                         
   1   9  12          5.66          0.84         2.72 o                         
   2   9  12        113.01        140.95        16.82 o                         
   3   9  12         14.45          8.83         4.78 o                         
  -3  10  12          0.08         -8.08        10.69 o                         
  -2  10  12          0.15         -1.07        11.29 o                         
  -1  10  12          0.10          3.56         9.27 o                         
   0  10  12          0.84         -8.44         9.15 o                         
   1  10  12        109.69        103.53        21.28 o                         
   2  10  12         15.25         17.08         6.89 o                         
  -1  11  12          5.81         17.11        13.19 o                         
   0  11  12          0.17         -3.80        11.76 o                         
  -5   1  13         76.93         80.13         6.74 o                         
  -4   1  13         52.61         49.34         4.92 o                         
  -3   1  13        100.10         93.96         6.92 o                         
  -2   1  13         14.07         24.49         3.25 o                         
  -1   1  13         17.10         15.08         3.97 o                         
   0   1  13          3.70         -0.59         5.94 o                         
   1   1  13         13.62         11.07         4.68 o                         
   2   1  13         16.72         17.27         5.19 o                         
   3   1  13          1.89         -0.14         3.82 o                         
   4   1  13          0.24          7.13         4.16 o                         
  -6   2  13          0.00          2.85         7.01 o                         
  -5   2  13          5.54         12.00         6.77 o                         
  -4   2  13         23.61         34.70         9.27 o                         
  -3   2  13         53.13         54.19        12.00 o                         
  -2   2  13         30.43         21.65         4.02 o                         
  -1   2  13          1.27         -5.43         3.62 o                         
   0   2  13         23.30          8.57         4.40 o                         
   1   2  13          0.09         -0.17         7.31 o                         
   2   2  13          1.80          2.26         3.94 o                         
   3   2  13         44.37         41.53         6.97 o                         
   4   2  13          6.15          5.11         6.42 o                         
  -6   3  13         44.55         42.42        12.12 o                         
  -5   3  13          4.88          7.96         6.42 o                         
  -4   3  13          2.22         15.68         8.08 o                         
  -3   3  13         42.64         47.89        12.24 o                         
  -2   3  13         40.41         40.76        12.36 o                         
  -1   3  13        112.68        122.01        11.00 o                         
   0   3  13         55.12         52.55         5.97 o                         
   1   3  13          9.65         12.05         5.89 o                         
   2   3  13        124.60        124.34        15.93 o                         
   3   3  13        113.37         93.10         9.64 o                         
   4   3  13         28.31         44.06         7.63 o                         
  -5   4  13         19.71         29.11         9.74 o                         
  -4   4  13        174.61        173.97        20.81 o                         
  -3   4  13        105.56        156.31        19.02 o                         
  -2   4  13         40.28         42.54        13.19 o                         
  -1   4  13         69.93         84.85        16.28 o                         
   0   4  13          2.75          2.54         3.41 o                         
   1   4  13         37.11         33.16         7.14 o                         
   2   4  13         48.79         40.91         6.37 o                         
   3   4  13          0.00          0.35         3.94 o                         
   4   4  13         59.98         64.34         8.65 o                         
  -5   5  13          9.01         10.22        10.93 o                         
  -4   5  13          0.02        -10.57         7.48 o                         
  -3   5  13         40.54         24.48        10.22 o                         
  -2   5  13          3.94          7.60        10.46 o                         
  -1   5  13         74.96         84.73        17.35 o                         
   0   5  13          6.01          6.37         3.44 o                         
   1   5  13         22.05         31.06         5.46 o                         
   2   5  13          0.15          8.51         4.10 o                         
   3   5  13         15.36         14.74         4.85 o                         
  -4   6  13         30.65         38.98        14.02 o                         
  -3   6  13         24.30         14.50        10.93 o                         
  -2   6  13         47.42         38.03        14.74 o                         
  -1   6  13          7.75         11.76        13.43 o                         
   0   6  13         80.75         84.26        16.76 o                         
   1   6  13        155.71        170.24        17.00 o                         
   2   6  13         70.97         84.60        23.65 o                         
   3   6  13         30.66         33.93         6.22 o                         
  -4   7  13          1.49         20.91        11.17 o                         
  -3   7  13         22.20          6.54        10.58 o                         
  -2   7  13         33.99         25.67        13.78 o                         
  -1   7  13          1.63         -0.36        11.41 o                         
   0   7  13          5.35          0.83         9.15 o                         
   1   7  13          0.88         -2.19         3.33 o                         
   2   7  13          0.08          8.44         9.62 o                         
  -3   8  13         98.21        110.06        20.45 o                         
  -2   8  13          2.75          2.73         9.15 o                         
  -1   8  13         15.43         18.30        13.90 o                         
   0   8  13         42.38         49.79        15.80 o                         
   1   8  13         90.35         88.42        19.37 o                         
  -4   0  14         43.60         51.81         9.27 o                         
  -3   0  14          2.20          3.45         5.94 o                         
  -2   0  14         14.81         24.36        12.36 o                         
  -1   0  14        198.27        242.72        19.62 o                         
   0   0  14         34.00         36.96        10.46 o                         
   1   0  14          4.79          2.85         6.89 o                         
   2   0  14         41.40         24.60         9.03 o                         
  -3   1  14          3.18          8.69         4.22 o                         
  -2   1  14         20.99          5.20         5.06 o                         
  -1   1  14          8.15          0.41         5.14 o                         
   0   1  14         16.60         10.85         5.94 o                         
   1   1  14          3.12          0.55         4.59 o                         
   2   1  14         13.01         12.49         7.37 o                         
  -4   2  14         67.26         74.27        12.72 o                         
  -3   2  14         22.89          9.51         8.08 o                         
  -2   2  14         10.44         10.45         5.35 o                         
  -1   2  14         76.60         71.48        11.89 o                         
   0   2  14          7.11        -11.41         7.60 o                         
   1   2  14          7.45          8.09         5.08 o                         
   2   2  14          1.40         -1.45         4.07 o                         
  -3   3  14         32.98         57.87        12.95 o                         
  -2   3  14        118.10        114.47        18.78 o                         
  -1   3  14         24.73         26.86         6.65 o                         
   0   3  14        170.13        179.77        12.06 o                         
   1   3  14          3.62          1.83         5.15 o                         
  -2   4  14         65.95         56.81        16.04 o                         
  -1   4  14          5.92         -8.32         9.39 o                         
   0   4  14          0.83         -5.04         5.32 o                         
   1   4  14         29.91         13.67         9.62 o                         
  -2   5  14         83.28        118.25        21.99 o                         
  -1   5  14          5.66         -8.32         9.15 o                         
   0   5  14         35.85         32.44        13.67 o                         
                                                                                
